# Supplementary material for: HallmarkGraph: a cancer hallmark informed graph neural network for classifying hierarchical tumor subtypes
Source: Bioinformatics. 2025 Aug 13;41(9):btaf444. doi: 10.1093/bioinformatics/btaf444 (PMC12401579; doi:10.1093/bioinformatics/btaf444)
Supplement: btaf444_Supplementary_Data [file btaf444_supplementary_data.zip]

Archive with 2 entries (2 files):
- 04b_hallmarkgraph_Excel-SM-tables_r1.xlsx
- 04a_hallmarkgraph_SM-text_r1.docx
