# Supplementary material for: HallmarkGraph: a cancer hallmark informed graph neural network for classifying hierarchical tumor subtypes
Source: Bioinformatics. 2025 Aug 13;41(9):btaf444. doi: 10.1093/bioinformatics/btaf444 (PMC12401579; doi:10.1093/bioinformatics/btaf444)
Supplement: btaf444_Supplementary_Data [file btaf444_supplementary_data.zip › 04b_hallmarkgraph_Excel-SM-tables_r1.xlsx]

## Sheet: readme
Table of Content
S1_label-tree: the hierarchical label tree for all 26 types of cancer.
S2_clean-sample-info: sample information and their labels.
S3_reference-table-FALSE-prediction: the reference table used to determine the prediction of FALSE samples.
S4_test-data_crossvalidation: model performance on 5-fold cross validation.
S5a_validation-all-sample: the detailed model preidcitons for the 887 FALSE group samples.
S5b_validation-cancer-type: the statistics of preidcitons for all FALSE samples categorized by cancer types. For the level 2 to 8 classifiers (Pred_level_2...8), the former number is the correctly predicted samples using the separate method and the latter one is the combined method. For level 1 classifier, there is only one number because for both methods the results are the same.
S5c_benchmark_ablation: all evluation metrics for benchmark tests and ablation experiments.
S6_shap-gene-biomarker: the top-ranked 32 SHAP genes and the reported evidence as biomarkers in tumors from the literature. The abbreavated cancer names are only provided when they are used in the description. NA: not availibale in the literture.

## Sheet: S1_label-tree
level_1	level_2	level_3	level_4	level_5	level_6	level_7	level_8
T000 CNS	T026 CNS A	T028 CNS IDHwt	T030 GLI IDHwt	T033 GLI LG PED
				T034 GLI HG	T035 GLI HG C7/C10	T037 GLI HG NEUR DIFFhigh
						T038 GLI HG/GBM MES/CLASS	T039 GLI HG/GBM CLASS
							T040 GLI HG/GBM MES
							T041 GLI HG/GBM NEUR
					T036 GLI HG PRON	T042 GLI HG/GBM PRON
						T043 GLI HG PED H3.3mut
			T031 CNS BCORmut/PNET
			T032 EPDY
		T029 CNS IDHmut	T044 GLI IDHmut CODEL	T046 GLI IDHmut CODEL/DNET
				T047 GLI IDHmut CODEL A	T048 GLI IDHmut MULTICELL NET	T050 GLI IDHmut MULTICELL NET OLIGOD
						T051 GLI IDHmut MULTICELL NET ASTROC
					T049 GLI IDHmut CODEL B	T052 GLI IDHmut CODEL NOTCH1
						T053 GLI IDHmut CODEL OLIGOAST
			T045 GLI IDHmut noCODEL	T054 GLI IDHmut noCODEL OLIGOC
				T055 GLI IDHmut noCODEL NEUR DIFFhigh
				T056 GLI IDHmut noCODEL MES
				T057 GLI IDHmut noCODEL H3demet
	T027 MLBLA	T058 MLBLA G3/G4	T060 MLBLA G4
			T061 MLBLA G3
		T059 MLBLA WNT/SHH
T001 NEBLA	T062 NEBLA MES ERBB2
	T063 NEBLA ADR NTRK1
	T064 NEBLA MYCN
	T065 NEBLA ADR TERT
T002 MESODM STEMlow	T066 MESODM STEMlow A	T068 OSARC	T071 OSARC OSSIF
			T072 OSARC CHOND
			T073 OSARC OSBLA
			T074 OSARC OSCL
		T069 SARC STEMlow	T075 SARC STEMlow A	T077 SARC HYPOX
				T078 SARC EPITH/KIT
				T079 SARC CARCN
				T080 SARC IMMhigh
			T076 SARC CIN	T081 UPS/MFS CIN
				T082 DDLPS CIN
		T070 MPM	T083 MPM BP1 LOH	T085 MPM BP1 LOH BIPH
				T086 MPM BP1 LOH EPITH
			T084 MPM EPITH
	T067 LMS	T087 ULMS
		T088 STLMS ABD
		T089 STLMS EXT
T003 MESODM STEMhigh	T090 MYOGEN	T093 MYOGEN FUS-	T095 MYOGEN SARC FUS-	T097 RMSARC EMB MYO
				T098 RMSARC EMB MYOD1mut
				T099 UCS MYO
			T096 WILMS MYO
		T094 RMSARC ALV FUS+
	T091 MESODM STEMhigh A	T100 SYSARC
		T101 TGCT nonSEM MAT/YOLK	T106 TGCT nonSEM MAT H
			T107 TGCT nonSEM YOLK I
			T108 TGCT nonSEM YOLK H
			T109 TGCT nonSEM MAT I
		T102 CPC
		T103 SARC NF1low	T110 SARC NF1mut
			T111 UCS
		T104 SARC CICr
		T105 TGCT nonSEM EMB	T112 TGCT nonSEM EMB I
			T113 TGCT nonSEM EMB H
	T092 WILMS	T114 WILMS PI3K/MTOR
		T115 WILMS OXYPHO
		T116 WILMS EMT
		T117 WILMS KDEV
		T118 WILMS E2F
T004 EWING
T005 LEUK	T119 ALL	T121 ALL INF MLLr
		T122 ALL A	T123 ALL B	T125 ALL C	T127 ALL Ph-like	T129 ALL Ph-like A	T131 ALL Ph-like JAK/STAT
							T132 ALL Ph+/Ph-like EPOR
						T130 ALL Ph-like IKZF1/JAK2
					T128 ALL ERGdel
				T126 ALL ETV6-RUNX1
			T124 ALL TRG	T133 ALL TRG A	T137 ALL TRG Ph+/Ph-like CRLF2
					T138 ALL TRG HYPERDIP
					T139 ALL TRG Ph-like EPOR
				T134 ALL TRG ZNF384
				T135 ALL TRG TCF3
				T136 ALL TRG ETV6-RUNX1
	T120 AML	T140 AML MLLr	T149 AML MLLr 11q23
			T150 AML MLL NPM1/FLT3
		T141 AML BM
		T142 AML MATlow	T151 AML MATlow NPM1mut
			T152 AML MATlow noNPM1	T153 AML FLT3-ITD
				T154 AML CEBPA
		T143 AMKL	T155 AMKL CBFA2T3-GLIS2
			T156 AMKL HOX
		T144 AML TRG	T157 AML TRG A	T159 AML TRG KMT2Ar/MPAL
				T160 AML TRG CFB-MYH11
				T161 AML TRG RUNX-RUNX1T1
			T158 AML TRG MLLr
		T145 AML CBFB-MYH11
		T146 AML TRG IDH2low
		T147 APML
		T148 AML RUNX1-RUNX1T1
T006 LYMPH	T162 DLBC	T164 FLYMPH
		T165 PELYMPH
		T166 DLBC ABC
		T167 DLBC GCB
	T163 BURKITT
T007 THCA	T168 THCA BRAF+RAS	T170 THCA RAS	T175 THCA RAS 1
			T176 THCA RAS 2
		T171 THCA 1	T177 THCA 4
			T178 THCA 5
			T179 THCA 6
		T172 THCA 2
		T173 THCA BRAF	T180 THCA BRAF 1
			T181 THCA BRAF 2
			T182 THCA BRAF 3
		T174 THCA 3
	T169 THCA NBNR	T183 THCA NBNR 1
		T184 THCA ESRRA
T008 THYM	T185 THYM AAB
	T186 THYM B123	T187 THYM B12
		T188 THYM B32
T009 PCPG	T189 PCPG	T190 PCPG PDHYPOX
		T191 PC NON-PDHYPOX	T192 PC KIN+CRTAMIX	T194 PC KIN
				T195 PC CRTAMIX
			T193 PC WNT
T010 GI	T196 COAD/READ	T198 COAD/READ 1
		T199 COAD/READ 2
		T200 COAD/READ 3
		T201 COAD/READ 4
		T202 COAD/READ 5
		T203 COAD/READ 6
		T204 COAD/READ 7
		T205 COAD/READ 8
	T197 STAD/ESAD	T206 STAD	T208 STAD CIN 1
			T209 STAD GS
			T210 STAD 1	T215 STAD 2
				T216 STAD 3
			T211 STAD CIN 2
			T212 STAD MSI
			T213 STAD EBV
			T214 STAD CIN 3
		T207 ESAD
T011 LUAD	T217 LUAD TRU+PI	T219 LUAD TRU+PI 1	T221 LUAD TRU 2	T224 LUAD TRU 4
				T225 LUAD TRU 5
			T222 LUAD PI 1	T226 LUAD PI 3
				T227 LUAD PI 4
			T223 LUAD PI 2	T228 LUAD PI 5
				T229 LUAD PI 6
		T220 LUAD TRU 1
	T218 LUAD PP	T230 LUAD PP 1
		T231 LUAD PP 2
		T232 LUAD TRU 3
T012 SCC/BLCA	T233 SCC	T235 LUSC	T239 LUSC BAS+SEC	T245 LUSC MIX
				T246 LUSC SEC
				T247 LUSC BAS
			T240 LUSC SEC
			T241 LUSC CL	T248 LUSC CL 1
				T249 LUSC CL 2
			T242 LUSC CL/HNSC	T250 ESCC1
			T243 LUSC PRI 1
			T244 LUSC PRI 2
		T236 HNSC/ESCC	T251 HNSC 1	T254 HNSC 2
				T255 HNSC 3
				T256 HNSC 4
			T252 HNSC/ESCC2	T257 HNSC BAS
				T258 HNSC CL+ATYP
				T259 ESCC2
			T253 HNSC MES	T260 HNSC MES 1
				T261 HNSC MES 2
		T237 CESCC	T262 CESCC K-high 1
			T263 HNSC ATYP	T264 HNSC ATYP 1
				T265 HNSC ATYP 2
		T238 BLCA BAS-SQ	T266 BLCA BAS-SQUAM 1	T268 BLCA BAS-SQ 2
				T269 BLCA BAS-SQ 3
			T267 CESCC K-low
	T234 BLCA LUM	T270 BLCA LUM-PAP	T272 BLCA LUM-PAP 1
			T273 BLCA LUM-PAP 2
			T274 BLCA LUM-PAP 3
		T271 BLCA NON-PAP	T275 BLCA LUM-PAP 4
			T276 BLCA LUM-INF
			T277 BLCA LUM+NEU
			T278 BLCA BAS-SQ 4
			T279 BLCA BAS-SQ 5
T013 MELA	T280 SKCM	T282 SKCM MET	T284 SKCM MET MITFL
			T285 SKCM MET KER
			T286 SKCM MET IMM
			T287 SKCM MET IMM+MITFL
		T283 SKCM PRIM KER	T288 SKCM PRIM 1
			T289 SKCM PRIM 2
	T281 UVM	T290 UVM D3	T292 UVM D3 c1
			T293 UVM D3 c2
		T291 UVM M3	T294 UVM M3 c4
			T295 UVM M3 c3
T014 BRCA noBAS	T296 BRCA LUM	T298 BRCA LUM 1	T300 BRCA LUMA+NORM ILC
			T301 BRCA LUMB IDC 1
			T302 BRCA LUMB IDC 2
			T303 BRCA LUMA+B IDC 1
			T304 BRCA LUMB IDC 3
			T305 BRCA LUMA+B IDC 2
			T306 BRCA LUMA IDC
			T307 BRCA LUMA+B IDC 3
			T308 BRCA LUMB IDC 4
			T309 BRCA LUMA+B IDC 4
			T310 BRCA LUM OTH
		T299 BRCA OTH LUMA
	T297 BRCA HER2	T311 BRCA HER2 1
		T312 BRCA HER2 2
T015 BRCA BAS	T313 BRCA BAS 1	T315 BRCA BAS 3
		T316 BRCA BAS 4
	T314 BRCA BAS 2	T317 BRCA BAS 5
		T318 BRCA BAS 6
T016 HEPAC	T319 HEPCFL 2
	T320 CHOL	T323 CHOL-L HC	T325 CHOL-L CTNNB1
			T326 CHOL-L PRO
		T324 CHOL HS
	T321 HEPC NON-CTNNB1	T327 HEPC NON-CTNBB1 1
		T328 HEPC NON-CTNBB1 2
		T329 HEPC NON-CTNBB1 3
		T330 HEPC NON-CTNBB1 4
	T322 HEPC CTNNB1	T331 HEPC CTNNB1 1
		T332 HEPC CTNNB1 2
T017 PAAD	T333 PAAD	T335 PAAD NON-EX	T337 PAAD IMG
			T338 PAAD NON-IMG	T339 PAAD SQUA
				T340 PAAD PROG
		T336 PAAD EX	T341 PAAD EX SQUA
			T342 PAAD EX PROG
	T334 PAAD ADEX
T018 ACC	T343 ACC C1A PRO
	T344 ACC C1B LOWST
	T345 ACC C1A
	T346 ACC C1B
T019 KICC	T347 KICC 1	T349 KICC ccB	T352 KICC ccB 1
			T353 KICC ccB 2
			T354 KICC ccB 3
		T350 KICC ccA	T355 KICC ccA 1
			T356 KICC ccA 2
		T351 KICC other
	T348 KICC 2
T020 KIPCC	T357 KIPCC t1+t2+u	T359 KIPCC t1+t2+u 1	T361 KIPCC t1 1
			T362 KIPCC t2 2
			T363 KIPCC t1 2
		T360 KIPCC t2 1
	T358 KIPCC t2 CIMP
T021 KICH	T364 KICH 1
	T365 KICH 2
T022 UCEC/CECC	T366 UCEC/UCS	T368 UCEC/UCS CN-high	T370 UCEC/UCS CN-high 1
			T371 UCEC/UCS CN-high 2
			T372 UCEC/UCS CN-high 3
		T369 UCEC HORM	T373 UCEC HORM CN-low
			T374 UCEC HORM non-CN-low
	T367 CECC ADC
T023 OV	T375 OV PROF	T379 OV PROF 1
		T380 OV PROF 2
	T376 OV DIFF	T381 OV DIFF 1
		T382 OV DIFF 2
		T383 OV DIFF 3
	T377 OV MESN	T384 OV MESN 1
		T385 OV MESN 2
		T386 OV MESN 3
		T387 OV MESN 4
	T378 OV IMMR	T388 OV IMMR 1
		T389 OV IMMR 2
T024 PRAD	T390 PRAAD 1
	T391 PRAAD 2	T392 PRAAD ETS+ ETV
		T393 PRAAD ETS-	T396 PRAAD ETS- 1
			T397 PRAAD ETS- 2
			T398 PRAAD ETS- 3
			T399 PRAAD ETS- 4
		T394 PRAAD ETS+ ERG 1	T400 PRAAD ETS+ ERG 3
			T401 PRAAD ETS+ ERG 4
		T395 PRAAD ETS+ ERG 2	T402 PRAAD ETS+ ERG 5
			T403 PRAAD ETS+ ERG 6
			T404 PRAAD ETS+ ERG 7
			T405 PRAAD ETS+ ERG 8
T025 TGCT SEM

## Sheet: S2_clean-sample-info
patient_id	disease	clinical_diagnosis	combined short name	original_diagnosis short name	level count	group	level_1	level_2	level_3	level_4	level_5	level_6	level_7	level_8
THR10_0230_S01	adrenocortical carcinoma	adrenocortical carcinoma	T003 MESODM STEMhigh,,,T091 MESODM STEMhigh A,,,T101 TGCT nonSEM MAT/YOLK,,,T106 TGCT nonSEM MAT H	ACC	4	FALSE	T018 ACC
THR24_1459_S01	acute megakaryoblastic leukemia	acute megakaryoblastic leukemia	T005 LEUK,,,T120 AML,,,T143 AMKL,,,T156 AMKL HOX	AMKL	4	TRUE	T005 LEUK	T120 AML	T143 AMKL	T156 AMKL HOX
THR24_1460_S01	acute megakaryoblastic leukemia	acute megakaryoblastic leukemia	T005 LEUK,,,T120 AML,,,T143 AMKL,,,T156 AMKL HOX	AMKL	4	TRUE	T005 LEUK	T120 AML	T143 AMKL	T156 AMKL HOX
THR24_1462_S01	acute megakaryoblastic leukemia	acute megakaryoblastic leukemia	T005 LEUK,,,T120 AML,,,T143 AMKL,,,T155 AMKL CBFA2T3-GLIS2	AMKL	4	TRUE	T005 LEUK	T120 AML	T143 AMKL	T155 AMKL CBFA2T3-GLIS2
THR24_1463_S01	acute megakaryoblastic leukemia	acute megakaryoblastic leukemia	T005 LEUK,,,T120 AML,,,T143 AMKL,,,T155 AMKL CBFA2T3-GLIS2	AMKL	4	TRUE	T005 LEUK	T120 AML	T143 AMKL	T155 AMKL CBFA2T3-GLIS2
THR24_1464_S01	acute megakaryoblastic leukemia	acute megakaryoblastic leukemia	T005 LEUK,,,T120 AML,,,T143 AMKL,,,T155 AMKL CBFA2T3-GLIS2	AMKL	4	TRUE	T005 LEUK	T120 AML	T143 AMKL	T155 AMKL CBFA2T3-GLIS2
THR24_1465_S01	acute megakaryoblastic leukemia	acute megakaryoblastic leukemia	T005 LEUK,,,T120 AML,,,T143 AMKL,,,T156 AMKL HOX	AMKL	4	TRUE	T005 LEUK	T120 AML	T143 AMKL	T156 AMKL HOX
THR24_1466_S01	acute megakaryoblastic leukemia	acute megakaryoblastic leukemia	T005 LEUK,,,T120 AML,,,T143 AMKL,,,T156 AMKL HOX	AMKL	4	TRUE	T005 LEUK	T120 AML	T143 AMKL	T156 AMKL HOX
THR24_1467_S01	acute megakaryoblastic leukemia	acute megakaryoblastic leukemia	T005 LEUK,,,T120 AML,,,T143 AMKL,,,T156 AMKL HOX	AMKL	4	TRUE	T005 LEUK	T120 AML	T143 AMKL	T156 AMKL HOX
THR24_1468_S01	acute megakaryoblastic leukemia	acute megakaryoblastic leukemia	T005 LEUK,,,T120 AML,,,T143 AMKL,,,T156 AMKL HOX	AMKL	4	TRUE	T005 LEUK	T120 AML	T143 AMKL	T156 AMKL HOX
THR24_1469_S01	acute megakaryoblastic leukemia	acute megakaryoblastic leukemia	T005 LEUK,,,T120 AML,,,T143 AMKL,,,T155 AMKL CBFA2T3-GLIS2	AMKL	4	TRUE	T005 LEUK	T120 AML	T143 AMKL	T155 AMKL CBFA2T3-GLIS2
THR24_1470_S01	acute megakaryoblastic leukemia	acute megakaryoblastic leukemia	T005 LEUK,,,T120 AML,,,T143 AMKL,,,T156 AMKL HOX	AMKL	4	TRUE	T005 LEUK	T120 AML	T143 AMKL	T156 AMKL HOX
THR24_1471_S01	acute megakaryoblastic leukemia	acute megakaryoblastic leukemia	T005 LEUK,,,T120 AML,,,T143 AMKL,,,T156 AMKL HOX	AMKL	4	TRUE	T005 LEUK	T120 AML	T143 AMKL	T156 AMKL HOX
THR24_1472_S05	acute megakaryoblastic leukemia	acute megakaryoblastic leukemia	T005 LEUK,,,T120 AML,,,T143 AMKL,,,T156 AMKL HOX	AMKL	4	TRUE	T005 LEUK	T120 AML	T143 AMKL	T156 AMKL HOX
THR24_1482_S01	acute megakaryoblastic leukemia	acute megakaryoblastic leukemia	T005 LEUK,,,T120 AML,,,T143 AMKL,,,T156 AMKL HOX	AMKL	4	TRUE	T005 LEUK	T120 AML	T143 AMKL	T156 AMKL HOX
THR24_1488_S01	acute megakaryoblastic leukemia	acute megakaryoblastic leukemia	T005 LEUK,,,T120 AML,,,T143 AMKL,,,T156 AMKL HOX	AMKL	4	TRUE	T005 LEUK	T120 AML	T143 AMKL	T156 AMKL HOX
THR24_1491_S01	acute megakaryoblastic leukemia	acute megakaryoblastic leukemia	T005 LEUK,,,T120 AML,,,T143 AMKL,,,T155 AMKL CBFA2T3-GLIS2	AMKL	4	TRUE	T005 LEUK	T120 AML	T143 AMKL	T155 AMKL CBFA2T3-GLIS2
THR24_1492_S01	acute megakaryoblastic leukemia	acute megakaryoblastic leukemia	T005 LEUK,,,T120 AML,,,T143 AMKL,,,T156 AMKL HOX	AMKL	4	TRUE	T005 LEUK	T120 AML	T143 AMKL	T156 AMKL HOX
THR24_1494_S01	acute megakaryoblastic leukemia	acute megakaryoblastic leukemia	T005 LEUK,,,T120 AML,,,T143 AMKL,,,T156 AMKL HOX	AMKL	4	TRUE	T005 LEUK	T120 AML	T143 AMKL	T156 AMKL HOX
THR24_1501_S01	acute megakaryoblastic leukemia	acute megakaryoblastic leukemia	T005 LEUK,,,T120 AML,,,T143 AMKL,,,T156 AMKL HOX	AMKL	4	TRUE	T005 LEUK	T120 AML	T143 AMKL	T156 AMKL HOX
THR24_1503_S01	acute megakaryoblastic leukemia	acute megakaryoblastic leukemia	T005 LEUK,,,T120 AML,,,T143 AMKL,,,T156 AMKL HOX	AMKL	4	TRUE	T005 LEUK	T120 AML	T143 AMKL	T156 AMKL HOX
THR24_1506_S01	acute megakaryoblastic leukemia	acute megakaryoblastic leukemia	T005 LEUK,,,T120 AML,,,T142 AML MATlow,,,T152 AML MATlow noNPM1,,,T153 AML FLT3-ITD	AMKL	5	FALSE	T005 LEUK	T120 AML
THR24_1507_S01	acute megakaryoblastic leukemia	acute megakaryoblastic leukemia	T005 LEUK,,,T120 AML,,,T143 AMKL,,,T156 AMKL HOX	AMKL	4	TRUE	T005 LEUK	T120 AML	T143 AMKL	T156 AMKL HOX
THR24_1509_S01	acute megakaryoblastic leukemia	acute megakaryoblastic leukemia	T005 LEUK,,,T120 AML,,,T143 AMKL,,,T156 AMKL HOX	AMKL	4	TRUE	T005 LEUK	T120 AML	T143 AMKL	T156 AMKL HOX
THR24_1510_S01	acute megakaryoblastic leukemia	acute megakaryoblastic leukemia	T005 LEUK,,,T120 AML,,,T143 AMKL,,,T156 AMKL HOX	AMKL	4	TRUE	T005 LEUK	T120 AML	T143 AMKL	T156 AMKL HOX
THR24_1513_S01	acute megakaryoblastic leukemia	acute megakaryoblastic leukemia	T005 LEUK,,,T120 AML,,,T143 AMKL,,,T156 AMKL HOX	AMKL	4	TRUE	T005 LEUK	T120 AML	T143 AMKL	T156 AMKL HOX
THR24_1519_S01	acute megakaryoblastic leukemia	acute megakaryoblastic leukemia	T005 LEUK,,,T120 AML,,,T143 AMKL,,,T156 AMKL HOX	AMKL	4	TRUE	T005 LEUK	T120 AML	T143 AMKL	T156 AMKL HOX
THR24_1520_S01	acute megakaryoblastic leukemia	acute megakaryoblastic leukemia	T005 LEUK,,,T120 AML,,,T143 AMKL,,,T155 AMKL CBFA2T3-GLIS2	AMKL	4	TRUE	T005 LEUK	T120 AML	T143 AMKL	T155 AMKL CBFA2T3-GLIS2
THR24_1521_S01	acute megakaryoblastic leukemia	acute megakaryoblastic leukemia	T005 LEUK,,,T120 AML,,,T143 AMKL,,,T155 AMKL CBFA2T3-GLIS2	AMKL	4	TRUE	T005 LEUK	T120 AML	T143 AMKL	T155 AMKL CBFA2T3-GLIS2
THR24_1522_S01	acute megakaryoblastic leukemia	acute megakaryoblastic leukemia	T005 LEUK,,,T120 AML,,,T143 AMKL,,,T155 AMKL CBFA2T3-GLIS2	AMKL	4	TRUE	T005 LEUK	T120 AML	T143 AMKL	T155 AMKL CBFA2T3-GLIS2
THR24_1535_S01	acute megakaryoblastic leukemia	acute megakaryoblastic leukemia	T005 LEUK,,,T120 AML,,,T143 AMKL,,,T156 AMKL HOX	AMKL	4	TRUE	T005 LEUK	T120 AML	T143 AMKL	T156 AMKL HOX
THR24_1536_S01	acute megakaryoblastic leukemia	acute megakaryoblastic leukemia	T005 LEUK,,,T120 AML,,,T143 AMKL,,,T156 AMKL HOX	AMKL	4	TRUE	T005 LEUK	T120 AML	T143 AMKL	T156 AMKL HOX
THR24_1537_S01	acute megakaryoblastic leukemia	acute megakaryoblastic leukemia	T005 LEUK,,,T120 AML,,,T143 AMKL,,,T156 AMKL HOX	AMKL	4	TRUE	T005 LEUK	T120 AML	T143 AMKL	T156 AMKL HOX
THR24_1538_S01	acute megakaryoblastic leukemia	acute megakaryoblastic leukemia	T005 LEUK,,,T120 AML,,,T143 AMKL,,,T156 AMKL HOX	AMKL	4	TRUE	T005 LEUK	T120 AML	T143 AMKL	T156 AMKL HOX
THR24_1539_S01	acute megakaryoblastic leukemia	acute megakaryoblastic leukemia	T005 LEUK,,,T120 AML,,,T143 AMKL,,,T156 AMKL HOX	AMKL	4	TRUE	T005 LEUK	T120 AML	T143 AMKL	T156 AMKL HOX
THR24_1540_S01	acute megakaryoblastic leukemia	acute megakaryoblastic leukemia	T005 LEUK,,,T120 AML,,,T143 AMKL,,,T155 AMKL CBFA2T3-GLIS2	AMKL	4	TRUE	T005 LEUK	T120 AML	T143 AMKL	T155 AMKL CBFA2T3-GLIS2
THR24_1541_S01	acute megakaryoblastic leukemia	acute megakaryoblastic leukemia	T005 LEUK,,,T120 AML,,,T143 AMKL,,,T156 AMKL HOX	AMKL	4	TRUE	T005 LEUK	T120 AML	T143 AMKL	T156 AMKL HOX
THR24_1542_S01	acute megakaryoblastic leukemia	acute megakaryoblastic leukemia	T005 LEUK,,,T120 AML,,,T143 AMKL,,,T156 AMKL HOX	AMKL	4	TRUE	T005 LEUK	T120 AML	T143 AMKL	T156 AMKL HOX
THR24_1543_S01	acute megakaryoblastic leukemia	acute megakaryoblastic leukemia	T005 LEUK,,,T120 AML,,,T143 AMKL,,,T156 AMKL HOX	AMKL	4	TRUE	T005 LEUK	T120 AML	T143 AMKL	T156 AMKL HOX
THR24_1544_S01	acute megakaryoblastic leukemia	acute megakaryoblastic leukemia	T005 LEUK,,,T120 AML,,,T141 AML BM	AMKL	3	FALSE	T005 LEUK	T120 AML
THR24_1545_S01	acute megakaryoblastic leukemia	acute megakaryoblastic leukemia	T005 LEUK,,,T120 AML,,,T141 AML BM	AMKL	3	FALSE	T005 LEUK	T120 AML
THR24_1546_S01	acute megakaryoblastic leukemia	acute megakaryoblastic leukemia	T005 LEUK,,,T120 AML,,,T144 AML TRG,,,T157 AML TRG A,,,T159 AML TRG KMT2Ar/MPAL	AMKL	5	FALSE	T005 LEUK	T120 AML
THR24_1547_S01	acute megakaryoblastic leukemia	acute megakaryoblastic leukemia	T005 LEUK,,,T120 AML,,,T144 AML TRG,,,T157 AML TRG A,,,T159 AML TRG KMT2Ar/MPAL	AMKL	5	FALSE	T005 LEUK	T120 AML
THR24_1548_S01	acute megakaryoblastic leukemia	acute megakaryoblastic leukemia	T005 LEUK,,,T120 AML,,,T141 AML BM	AMKL	3	FALSE	T005 LEUK	T120 AML
THR24_1550_S01	acute megakaryoblastic leukemia	acute megakaryoblastic leukemia	T005 LEUK,,,T120 AML,,,T141 AML BM	AMKL	3	FALSE	T005 LEUK	T120 AML
THR24_1551_S01	acute megakaryoblastic leukemia	acute megakaryoblastic leukemia	T005 LEUK,,,T120 AML	AMKL	2	FALSE	T005 LEUK	T120 AML
THR24_1552_S01	acute megakaryoblastic leukemia	acute megakaryoblastic leukemia	T005 LEUK,,,T120 AML,,,T141 AML BM	AMKL	3	FALSE	T005 LEUK	T120 AML
THR24_1553_S01	acute megakaryoblastic leukemia	acute megakaryoblastic leukemia	T005 LEUK,,,T120 AML,,,T141 AML BM	AMKL	3	FALSE	T005 LEUK	T120 AML
THR24_1554_S01	acute megakaryoblastic leukemia	acute megakaryoblastic leukemia	T005 LEUK,,,T120 AML,,,T142 AML MATlow,,,T152 AML MATlow noNPM1,,,T153 AML FLT3-ITD	AMKL	5	FALSE	T005 LEUK	T120 AML
THR24_1555_S01	acute megakaryoblastic leukemia	acute megakaryoblastic leukemia	T005 LEUK,,,T120 AML,,,T142 AML MATlow,,,T152 AML MATlow noNPM1,,,T153 AML FLT3-ITD	AMKL	5	FALSE	T005 LEUK	T120 AML
THR24_1556_S01	acute megakaryoblastic leukemia	acute megakaryoblastic leukemia	T005 LEUK,,,T120 AML,,,T143 AMKL,,,T156 AMKL HOX	AMKL	4	TRUE	T005 LEUK	T120 AML	T143 AMKL	T156 AMKL HOX
THR24_1557_S01	acute megakaryoblastic leukemia	acute megakaryoblastic leukemia	T005 LEUK,,,T120 AML,,,T142 AML MATlow,,,T152 AML MATlow noNPM1,,,T153 AML FLT3-ITD	AMKL	5	FALSE	T005 LEUK	T120 AML
THR24_1558_S01	acute megakaryoblastic leukemia	acute megakaryoblastic leukemia	T005 LEUK,,,T120 AML,,,T141 AML BM	AMKL	3	FALSE	T005 LEUK	T120 AML
THR24_1560_S01	acute megakaryoblastic leukemia	acute megakaryoblastic leukemia	T005 LEUK,,,T120 AML,,,T143 AMKL,,,T156 AMKL HOX	AMKL	4	TRUE	T005 LEUK	T120 AML	T143 AMKL	T156 AMKL HOX
THR24_1561_S01	acute megakaryoblastic leukemia	acute megakaryoblastic leukemia	T005 LEUK,,,T120 AML,,,T142 AML MATlow,,,T152 AML MATlow noNPM1,,,T153 AML FLT3-ITD	AMKL	5	FALSE	T005 LEUK	T120 AML
THR24_1562_S01	acute megakaryoblastic leukemia	acute megakaryoblastic leukemia	T005 LEUK,,,T120 AML,,,T143 AMKL,,,T156 AMKL HOX	AMKL	4	TRUE	T005 LEUK	T120 AML	T143 AMKL	T156 AMKL HOX
THR24_1565_S01	acute lymphoblastic leukemia	b-cell acute lymphoblastic leukemia	T005 LEUK,,,T119 ALL,,,T122 ALL A,,,T123 ALL B,,,T125 ALL C,,,T127 ALL Ph-like,,,T129 ALL Ph-like A,,,T131 ALL Ph-like JAK/STAT	ALL	8	TRUE	T005 LEUK	T119 ALL	T122 ALL A	T123 ALL B	T125 ALL C	T127 ALL Ph-like	T129 ALL Ph-like A	T131 ALL Ph-like JAK/STAT
THR24_1566_S01	acute lymphoblastic leukemia	b-cell acute lymphoblastic leukemia	T005 LEUK,,,T119 ALL,,,T122 ALL A,,,T123 ALL B,,,T125 ALL C,,,T127 ALL Ph-like,,,T129 ALL Ph-like A,,,T131 ALL Ph-like JAK/STAT	ALL	8	TRUE	T005 LEUK	T119 ALL	T122 ALL A	T123 ALL B	T125 ALL C	T127 ALL Ph-like	T129 ALL Ph-like A	T131 ALL Ph-like JAK/STAT
THR24_1571_S01	acute lymphoblastic leukemia	b-cell acute lymphoblastic leukemia	T005 LEUK,,,T119 ALL,,,T122 ALL A,,,T123 ALL B,,,T125 ALL C,,,T127 ALL Ph-like,,,T130 ALL Ph-like IKZF1/JAK2	ALL	7	TRUE	T005 LEUK	T119 ALL	T122 ALL A	T123 ALL B	T125 ALL C	T127 ALL Ph-like	T130 ALL Ph-like IKZF1/JAK2
THR24_1572_S01	acute lymphoblastic leukemia	b-cell acute lymphoblastic leukemia	T005 LEUK,,,T119 ALL,,,T122 ALL A,,,T123 ALL B,,,T125 ALL C,,,T127 ALL Ph-like,,,T129 ALL Ph-like A,,,T132 ALL Ph+/Ph-like EPOR	ALL	8	TRUE	T005 LEUK	T119 ALL	T122 ALL A	T123 ALL B	T125 ALL C	T127 ALL Ph-like	T129 ALL Ph-like A	T132 ALL Ph+/Ph-like EPOR
THR24_1578_S01	acute lymphoblastic leukemia	b-cell acute lymphoblastic leukemia	T005 LEUK,,,T119 ALL,,,T122 ALL A,,,T123 ALL B,,,T125 ALL C,,,T127 ALL Ph-like,,,T130 ALL Ph-like IKZF1/JAK2	ALL	7	TRUE	T005 LEUK	T119 ALL	T122 ALL A	T123 ALL B	T125 ALL C	T127 ALL Ph-like	T130 ALL Ph-like IKZF1/JAK2
THR24_1587_S01	acute lymphoblastic leukemia	b-cell acute lymphoblastic leukemia	T005 LEUK,,,T119 ALL,,,T122 ALL A,,,T123 ALL B,,,T125 ALL C,,,T128 ALL ERGdel	ALL	6	TRUE	T005 LEUK	T119 ALL	T122 ALL A	T123 ALL B	T125 ALL C	T128 ALL ERGdel
THR24_1588_S01	acute lymphoblastic leukemia	b-cell acute lymphoblastic leukemia	T005 LEUK,,,T119 ALL,,,T122 ALL A,,,T123 ALL B,,,T125 ALL C,,,T127 ALL Ph-like,,,T129 ALL Ph-like A,,,T131 ALL Ph-like JAK/STAT	ALL	8	TRUE	T005 LEUK	T119 ALL	T122 ALL A	T123 ALL B	T125 ALL C	T127 ALL Ph-like	T129 ALL Ph-like A	T131 ALL Ph-like JAK/STAT
THR24_1589_S01	acute lymphoblastic leukemia	b-cell acute lymphoblastic leukemia	T005 LEUK,,,T119 ALL,,,T122 ALL A,,,T123 ALL B,,,T125 ALL C,,,T128 ALL ERGdel	ALL	6	TRUE	T005 LEUK	T119 ALL	T122 ALL A	T123 ALL B	T125 ALL C	T128 ALL ERGdel
THR24_1590_S01	acute lymphoblastic leukemia	b-cell acute lymphoblastic leukemia	T005 LEUK,,,T119 ALL,,,T122 ALL A,,,T123 ALL B,,,T125 ALL C,,,T128 ALL ERGdel	ALL	6	TRUE	T005 LEUK	T119 ALL	T122 ALL A	T123 ALL B	T125 ALL C	T128 ALL ERGdel
THR24_1591_S01	acute lymphoblastic leukemia	b-cell acute lymphoblastic leukemia	T005 LEUK,,,T119 ALL,,,T122 ALL A,,,T123 ALL B,,,T125 ALL C,,,T127 ALL Ph-like	ALL	6	TRUE	T005 LEUK	T119 ALL	T122 ALL A	T123 ALL B	T125 ALL C	T127 ALL Ph-like
THR24_1594_S01	acute lymphoblastic leukemia	b-cell acute lymphoblastic leukemia	T005 LEUK,,,T119 ALL,,,T122 ALL A,,,T123 ALL B,,,T125 ALL C,,,T128 ALL ERGdel	ALL	6	TRUE	T005 LEUK	T119 ALL	T122 ALL A	T123 ALL B	T125 ALL C	T128 ALL ERGdel
THR24_1595_S01	acute lymphoblastic leukemia	b-cell acute lymphoblastic leukemia	T005 LEUK,,,T119 ALL,,,T122 ALL A,,,T123 ALL B,,,T125 ALL C,,,T128 ALL ERGdel	ALL	6	TRUE	T005 LEUK	T119 ALL	T122 ALL A	T123 ALL B	T125 ALL C	T128 ALL ERGdel
THR24_1596_S01	acute lymphoblastic leukemia	b-cell acute lymphoblastic leukemia	T005 LEUK,,,T119 ALL,,,T122 ALL A,,,T123 ALL B,,,T125 ALL C,,,T127 ALL Ph-like,,,T129 ALL Ph-like A,,,T132 ALL Ph+/Ph-like EPOR	ALL	8	TRUE	T005 LEUK	T119 ALL	T122 ALL A	T123 ALL B	T125 ALL C	T127 ALL Ph-like	T129 ALL Ph-like A	T132 ALL Ph+/Ph-like EPOR
THR24_1597_S01	acute lymphoblastic leukemia	b-cell acute lymphoblastic leukemia	T005 LEUK,,,T119 ALL,,,T122 ALL A,,,T123 ALL B,,,T125 ALL C,,,T127 ALL Ph-like,,,T129 ALL Ph-like A,,,T132 ALL Ph+/Ph-like EPOR	ALL	8	TRUE	T005 LEUK	T119 ALL	T122 ALL A	T123 ALL B	T125 ALL C	T127 ALL Ph-like	T129 ALL Ph-like A	T132 ALL Ph+/Ph-like EPOR
THR24_1599_S01	acute lymphoblastic leukemia	b-cell acute lymphoblastic leukemia	T005 LEUK,,,T119 ALL,,,T122 ALL A,,,T123 ALL B,,,T125 ALL C,,,T127 ALL Ph-like,,,T130 ALL Ph-like IKZF1/JAK2	ALL	7	TRUE	T005 LEUK	T119 ALL	T122 ALL A	T123 ALL B	T125 ALL C	T127 ALL Ph-like	T130 ALL Ph-like IKZF1/JAK2
THR24_1600_S01	acute lymphoblastic leukemia	b-cell acute lymphoblastic leukemia	T005 LEUK,,,T119 ALL,,,T122 ALL A,,,T123 ALL B,,,T125 ALL C,,,T128 ALL ERGdel	ALL	6	TRUE	T005 LEUK	T119 ALL	T122 ALL A	T123 ALL B	T125 ALL C	T128 ALL ERGdel
THR24_1601_S01	acute lymphoblastic leukemia	b-cell acute lymphoblastic leukemia	T005 LEUK,,,T119 ALL,,,T122 ALL A,,,T123 ALL B,,,T125 ALL C,,,T127 ALL Ph-like,,,T130 ALL Ph-like IKZF1/JAK2	ALL	7	TRUE	T005 LEUK	T119 ALL	T122 ALL A	T123 ALL B	T125 ALL C	T127 ALL Ph-like	T130 ALL Ph-like IKZF1/JAK2
THR24_1602_S01	acute lymphoblastic leukemia	b-cell acute lymphoblastic leukemia	T005 LEUK,,,T119 ALL,,,T122 ALL A,,,T123 ALL B,,,T125 ALL C,,,T127 ALL Ph-like,,,T130 ALL Ph-like IKZF1/JAK2	ALL	7	TRUE	T005 LEUK	T119 ALL	T122 ALL A	T123 ALL B	T125 ALL C	T127 ALL Ph-like	T130 ALL Ph-like IKZF1/JAK2
THR24_1605_S01	acute lymphoblastic leukemia	b-cell acute lymphoblastic leukemia	T005 LEUK,,,T119 ALL,,,T122 ALL A,,,T123 ALL B,,,T125 ALL C,,,T127 ALL Ph-like,,,T129 ALL Ph-like A,,,T132 ALL Ph+/Ph-like EPOR	ALL	8	TRUE	T005 LEUK	T119 ALL	T122 ALL A	T123 ALL B	T125 ALL C	T127 ALL Ph-like	T129 ALL Ph-like A	T132 ALL Ph+/Ph-like EPOR
THR24_1606_S01	acute lymphoblastic leukemia	b-cell acute lymphoblastic leukemia	T005 LEUK,,,T119 ALL,,,T122 ALL A,,,T123 ALL B,,,T125 ALL C,,,T127 ALL Ph-like,,,T130 ALL Ph-like IKZF1/JAK2	ALL	7	TRUE	T005 LEUK	T119 ALL	T122 ALL A	T123 ALL B	T125 ALL C	T127 ALL Ph-like	T130 ALL Ph-like IKZF1/JAK2
THR24_1612_S01	acute lymphoblastic leukemia	b-cell acute lymphoblastic leukemia	T005 LEUK,,,T119 ALL,,,T122 ALL A,,,T123 ALL B,,,T125 ALL C,,,T127 ALL Ph-like,,,T130 ALL Ph-like IKZF1/JAK2	ALL	7	TRUE	T005 LEUK	T119 ALL	T122 ALL A	T123 ALL B	T125 ALL C	T127 ALL Ph-like	T130 ALL Ph-like IKZF1/JAK2
THR24_1617_S01	acute lymphoblastic leukemia	b-cell acute lymphoblastic leukemia	T005 LEUK,,,T119 ALL,,,T122 ALL A,,,T123 ALL B,,,T126 ALL ETV6-RUNX1	ALL	5	TRUE	T005 LEUK	T119 ALL	T122 ALL A	T123 ALL B	T126 ALL ETV6-RUNX1
THR24_1620_S01	acute lymphoblastic leukemia	b-cell acute lymphoblastic leukemia	T005 LEUK,,,T119 ALL,,,T122 ALL A,,,T123 ALL B,,,T125 ALL C,,,T127 ALL Ph-like,,,T129 ALL Ph-like A,,,T131 ALL Ph-like JAK/STAT	ALL	8	TRUE	T005 LEUK	T119 ALL	T122 ALL A	T123 ALL B	T125 ALL C	T127 ALL Ph-like	T129 ALL Ph-like A	T131 ALL Ph-like JAK/STAT
THR24_1626_S01	acute lymphoblastic leukemia	b-cell acute lymphoblastic leukemia	T005 LEUK,,,T119 ALL,,,T122 ALL A,,,T123 ALL B,,,T125 ALL C,,,T127 ALL Ph-like,,,T130 ALL Ph-like IKZF1/JAK2	ALL	7	TRUE	T005 LEUK	T119 ALL	T122 ALL A	T123 ALL B	T125 ALL C	T127 ALL Ph-like	T130 ALL Ph-like IKZF1/JAK2
THR24_1631_S01	acute lymphoblastic leukemia	b-cell acute lymphoblastic leukemia	T005 LEUK,,,T119 ALL,,,T122 ALL A,,,T123 ALL B,,,T125 ALL C,,,T127 ALL Ph-like,,,T129 ALL Ph-like A,,,T131 ALL Ph-like JAK/STAT	ALL	8	TRUE	T005 LEUK	T119 ALL	T122 ALL A	T123 ALL B	T125 ALL C	T127 ALL Ph-like	T129 ALL Ph-like A	T131 ALL Ph-like JAK/STAT
THR24_1634_S01	acute lymphoblastic leukemia	b-cell acute lymphoblastic leukemia	T005 LEUK,,,T119 ALL,,,T122 ALL A,,,T123 ALL B,,,T125 ALL C,,,T127 ALL Ph-like,,,T129 ALL Ph-like A,,,T131 ALL Ph-like JAK/STAT	ALL	8	TRUE	T005 LEUK	T119 ALL	T122 ALL A	T123 ALL B	T125 ALL C	T127 ALL Ph-like	T129 ALL Ph-like A	T131 ALL Ph-like JAK/STAT
THR24_1636_S01	acute lymphoblastic leukemia	b-cell acute lymphoblastic leukemia	T005 LEUK,,,T119 ALL,,,T122 ALL A,,,T123 ALL B,,,T125 ALL C,,,T127 ALL Ph-like,,,T129 ALL Ph-like A,,,T131 ALL Ph-like JAK/STAT	ALL	8	TRUE	T005 LEUK	T119 ALL	T122 ALL A	T123 ALL B	T125 ALL C	T127 ALL Ph-like	T129 ALL Ph-like A	T131 ALL Ph-like JAK/STAT
THR24_1638_S01	acute lymphoblastic leukemia	b-cell acute lymphoblastic leukemia	T005 LEUK,,,T119 ALL,,,T122 ALL A,,,T123 ALL B,,,T125 ALL C,,,T128 ALL ERGdel	ALL	6	TRUE	T005 LEUK	T119 ALL	T122 ALL A	T123 ALL B	T125 ALL C	T128 ALL ERGdel
THR24_1640_S01	acute lymphoblastic leukemia	b-cell acute lymphoblastic leukemia	T005 LEUK,,,T119 ALL,,,T122 ALL A,,,T123 ALL B,,,T125 ALL C,,,T127 ALL Ph-like,,,T130 ALL Ph-like IKZF1/JAK2	ALL	7	TRUE	T005 LEUK	T119 ALL	T122 ALL A	T123 ALL B	T125 ALL C	T127 ALL Ph-like	T130 ALL Ph-like IKZF1/JAK2
THR24_1643_S01	acute lymphoblastic leukemia	b-cell acute lymphoblastic leukemia	T005 LEUK,,,T119 ALL,,,T122 ALL A,,,T123 ALL B,,,T125 ALL C,,,T128 ALL ERGdel	ALL	6	TRUE	T005 LEUK	T119 ALL	T122 ALL A	T123 ALL B	T125 ALL C	T128 ALL ERGdel
THR24_1644_S01	acute lymphoblastic leukemia	b-cell acute lymphoblastic leukemia	T005 LEUK,,,T119 ALL,,,T122 ALL A,,,T123 ALL B,,,T125 ALL C,,,T127 ALL Ph-like,,,T130 ALL Ph-like IKZF1/JAK2	ALL	7	TRUE	T005 LEUK	T119 ALL	T122 ALL A	T123 ALL B	T125 ALL C	T127 ALL Ph-like	T130 ALL Ph-like IKZF1/JAK2
THR24_1645_S01	acute lymphoblastic leukemia	b-cell acute lymphoblastic leukemia	T005 LEUK,,,T119 ALL,,,T122 ALL A,,,T123 ALL B,,,T125 ALL C,,,T128 ALL ERGdel	ALL	6	TRUE	T005 LEUK	T119 ALL	T122 ALL A	T123 ALL B	T125 ALL C	T128 ALL ERGdel
THR24_1646_S01	acute lymphoblastic leukemia	b-cell acute lymphoblastic leukemia	T005 LEUK,,,T119 ALL,,,T122 ALL A,,,T123 ALL B,,,T125 ALL C,,,T128 ALL ERGdel	ALL	6	TRUE	T005 LEUK	T119 ALL	T122 ALL A	T123 ALL B	T125 ALL C	T128 ALL ERGdel
THR24_1647_S01	acute lymphoblastic leukemia	b-cell acute lymphoblastic leukemia	T005 LEUK,,,T119 ALL,,,T122 ALL A,,,T123 ALL B,,,T125 ALL C,,,T128 ALL ERGdel	ALL	6	TRUE	T005 LEUK	T119 ALL	T122 ALL A	T123 ALL B	T125 ALL C	T128 ALL ERGdel
THR24_1648_S01	acute lymphoblastic leukemia	b-cell acute lymphoblastic leukemia	T005 LEUK,,,T119 ALL,,,T122 ALL A,,,T123 ALL B,,,T125 ALL C,,,T127 ALL Ph-like,,,T129 ALL Ph-like A,,,T131 ALL Ph-like JAK/STAT	ALL	8	TRUE	T005 LEUK	T119 ALL	T122 ALL A	T123 ALL B	T125 ALL C	T127 ALL Ph-like	T129 ALL Ph-like A	T131 ALL Ph-like JAK/STAT
THR24_1649_S01	acute lymphoblastic leukemia	b-cell acute lymphoblastic leukemia	T005 LEUK,,,T119 ALL,,,T122 ALL A,,,T123 ALL B,,,T125 ALL C,,,T128 ALL ERGdel	ALL	6	TRUE	T005 LEUK	T119 ALL	T122 ALL A	T123 ALL B	T125 ALL C	T128 ALL ERGdel
THR24_1650_S01	acute lymphoblastic leukemia	b-cell acute lymphoblastic leukemia	T005 LEUK,,,T119 ALL,,,T122 ALL A,,,T123 ALL B,,,T125 ALL C,,,T128 ALL ERGdel	ALL	6	TRUE	T005 LEUK	T119 ALL	T122 ALL A	T123 ALL B	T125 ALL C	T128 ALL ERGdel
THR24_1651_S01	acute lymphoblastic leukemia	b-cell acute lymphoblastic leukemia	T005 LEUK,,,T120 AML,,,T141 AML BM	ALL	3	FALSE	T005 LEUK
THR24_1652_S01	acute lymphoblastic leukemia	b-cell acute lymphoblastic leukemia	T005 LEUK,,,T119 ALL,,,T122 ALL A,,,T123 ALL B,,,T125 ALL C,,,T128 ALL ERGdel	ALL	6	TRUE	T005 LEUK	T119 ALL	T122 ALL A	T123 ALL B	T125 ALL C	T128 ALL ERGdel
THR24_1653_S01	acute lymphoblastic leukemia	b-cell acute lymphoblastic leukemia	T005 LEUK,,,T120 AML,,,T141 AML BM	ALL	3	FALSE	T005 LEUK
THR24_1654_S01	acute lymphoblastic leukemia	b-cell acute lymphoblastic leukemia	T005 LEUK,,,T119 ALL,,,T122 ALL A,,,T123 ALL B,,,T125 ALL C,,,T128 ALL ERGdel	ALL	6	TRUE	T005 LEUK	T119 ALL	T122 ALL A	T123 ALL B	T125 ALL C	T128 ALL ERGdel
THR24_1655_S01	acute lymphoblastic leukemia	b-cell acute lymphoblastic leukemia	T005 LEUK,,,T119 ALL,,,T122 ALL A,,,T123 ALL B,,,T125 ALL C,,,T127 ALL Ph-like,,,T129 ALL Ph-like A,,,T131 ALL Ph-like JAK/STAT	ALL	8	TRUE	T005 LEUK	T119 ALL	T122 ALL A	T123 ALL B	T125 ALL C	T127 ALL Ph-like	T129 ALL Ph-like A	T131 ALL Ph-like JAK/STAT
THR24_1656_S01	acute lymphoblastic leukemia	b-cell acute lymphoblastic leukemia	T005 LEUK,,,T119 ALL,,,T122 ALL A,,,T123 ALL B,,,T125 ALL C,,,T128 ALL ERGdel	ALL	6	TRUE	T005 LEUK	T119 ALL	T122 ALL A	T123 ALL B	T125 ALL C	T128 ALL ERGdel
THR24_1657_S01	acute lymphoblastic leukemia	b-cell acute lymphoblastic leukemia	T005 LEUK,,,T119 ALL,,,T122 ALL A,,,T123 ALL B,,,T125 ALL C,,,T128 ALL ERGdel	ALL	6	TRUE	T005 LEUK	T119 ALL	T122 ALL A	T123 ALL B	T125 ALL C	T128 ALL ERGdel
THR24_1658_S01	acute lymphoblastic leukemia	b-cell acute lymphoblastic leukemia	T005 LEUK,,,T119 ALL,,,T122 ALL A,,,T123 ALL B,,,T125 ALL C,,,T128 ALL ERGdel	ALL	6	TRUE	T005 LEUK	T119 ALL	T122 ALL A	T123 ALL B	T125 ALL C	T128 ALL ERGdel
THR24_1659_S01	acute lymphoblastic leukemia	b-cell acute lymphoblastic leukemia	T005 LEUK,,,T119 ALL,,,T122 ALL A,,,T123 ALL B,,,T125 ALL C,,,T128 ALL ERGdel	ALL	6	TRUE	T005 LEUK	T119 ALL	T122 ALL A	T123 ALL B	T125 ALL C	T128 ALL ERGdel
THR24_1660_S01	acute lymphoblastic leukemia	b-cell acute lymphoblastic leukemia	T005 LEUK,,,T119 ALL,,,T122 ALL A,,,T123 ALL B,,,T125 ALL C,,,T128 ALL ERGdel	ALL	6	TRUE	T005 LEUK	T119 ALL	T122 ALL A	T123 ALL B	T125 ALL C	T128 ALL ERGdel
THR24_1661_S01	acute lymphoblastic leukemia	b-cell acute lymphoblastic leukemia	T005 LEUK,,,T119 ALL,,,T121 ALL INF MLLr	ALL	3	TRUE	T005 LEUK	T119 ALL	T121 ALL INF MLLr
THR24_1663_S01	acute lymphoblastic leukemia	b-cell acute lymphoblastic leukemia	T005 LEUK,,,T120 AML,,,T142 AML MATlow,,,T152 AML MATlow noNPM1,,,T153 AML FLT3-ITD	ALL	5	FALSE	T005 LEUK
THR24_1666_S01	acute lymphoblastic leukemia	b-cell acute lymphoblastic leukemia	T005 LEUK,,,T119 ALL,,,T122 ALL A,,,T123 ALL B,,,T125 ALL C,,,T127 ALL Ph-like,,,T129 ALL Ph-like A,,,T131 ALL Ph-like JAK/STAT	ALL	8	TRUE	T005 LEUK	T119 ALL	T122 ALL A	T123 ALL B	T125 ALL C	T127 ALL Ph-like	T129 ALL Ph-like A	T131 ALL Ph-like JAK/STAT
THR24_1668_S01	acute lymphoblastic leukemia	b-cell acute lymphoblastic leukemia	T005 LEUK,,,T119 ALL,,,T122 ALL A,,,T123 ALL B,,,T125 ALL C,,,T127 ALL Ph-like,,,T129 ALL Ph-like A,,,T132 ALL Ph+/Ph-like EPOR	ALL	8	TRUE	T005 LEUK	T119 ALL	T122 ALL A	T123 ALL B	T125 ALL C	T127 ALL Ph-like	T129 ALL Ph-like A	T132 ALL Ph+/Ph-like EPOR
THR24_1670_S01	acute lymphoblastic leukemia	b-cell acute lymphoblastic leukemia	T005 LEUK,,,T119 ALL,,,T122 ALL A,,,T123 ALL B,,,T125 ALL C,,,T127 ALL Ph-like,,,T129 ALL Ph-like A,,,T131 ALL Ph-like JAK/STAT	ALL	8	TRUE	T005 LEUK	T119 ALL	T122 ALL A	T123 ALL B	T125 ALL C	T127 ALL Ph-like	T129 ALL Ph-like A	T131 ALL Ph-like JAK/STAT
THR24_1671_S01	acute lymphoblastic leukemia	b-cell acute lymphoblastic leukemia	T005 LEUK,,,T119 ALL,,,T122 ALL A,,,T123 ALL B,,,T125 ALL C,,,T127 ALL Ph-like,,,T130 ALL Ph-like IKZF1/JAK2	ALL	7	TRUE	T005 LEUK	T119 ALL	T122 ALL A	T123 ALL B	T125 ALL C	T127 ALL Ph-like	T130 ALL Ph-like IKZF1/JAK2
THR24_1672_S01	acute lymphoblastic leukemia	b-cell acute lymphoblastic leukemia	T005 LEUK,,,T119 ALL,,,T122 ALL A,,,T123 ALL B,,,T125 ALL C,,,T127 ALL Ph-like,,,T129 ALL Ph-like A,,,T131 ALL Ph-like JAK/STAT	ALL	8	TRUE	T005 LEUK	T119 ALL	T122 ALL A	T123 ALL B	T125 ALL C	T127 ALL Ph-like	T129 ALL Ph-like A	T131 ALL Ph-like JAK/STAT
THR24_1674_S01	acute lymphoblastic leukemia	b-cell acute lymphoblastic leukemia	T005 LEUK,,,T119 ALL,,,T122 ALL A,,,T123 ALL B,,,T125 ALL C,,,T127 ALL Ph-like,,,T130 ALL Ph-like IKZF1/JAK2	ALL	7	TRUE	T005 LEUK	T119 ALL	T122 ALL A	T123 ALL B	T125 ALL C	T127 ALL Ph-like	T130 ALL Ph-like IKZF1/JAK2
THR24_1675_S01	acute lymphoblastic leukemia	b-cell acute lymphoblastic leukemia	T005 LEUK,,,T119 ALL,,,T122 ALL A,,,T123 ALL B,,,T125 ALL C,,,T127 ALL Ph-like,,,T130 ALL Ph-like IKZF1/JAK2	ALL	7	TRUE	T005 LEUK	T119 ALL	T122 ALL A	T123 ALL B	T125 ALL C	T127 ALL Ph-like	T130 ALL Ph-like IKZF1/JAK2
THR24_1676_S01	acute lymphoblastic leukemia	b-cell acute lymphoblastic leukemia	T005 LEUK,,,T119 ALL,,,T122 ALL A,,,T123 ALL B,,,T125 ALL C,,,T127 ALL Ph-like,,,T129 ALL Ph-like A,,,T131 ALL Ph-like JAK/STAT	ALL	8	TRUE	T005 LEUK	T119 ALL	T122 ALL A	T123 ALL B	T125 ALL C	T127 ALL Ph-like	T129 ALL Ph-like A	T131 ALL Ph-like JAK/STAT
THR24_1680_S01	acute lymphoblastic leukemia	b-cell acute lymphoblastic leukemia	T005 LEUK,,,T119 ALL,,,T122 ALL A,,,T123 ALL B,,,T125 ALL C,,,T127 ALL Ph-like,,,T130 ALL Ph-like IKZF1/JAK2	ALL	7	TRUE	T005 LEUK	T119 ALL	T122 ALL A	T123 ALL B	T125 ALL C	T127 ALL Ph-like	T130 ALL Ph-like IKZF1/JAK2
THR24_1681_S01	acute lymphoblastic leukemia	b-cell acute lymphoblastic leukemia	T005 LEUK,,,T119 ALL,,,T122 ALL A,,,T123 ALL B,,,T125 ALL C,,,T127 ALL Ph-like,,,T130 ALL Ph-like IKZF1/JAK2	ALL	7	TRUE	T005 LEUK	T119 ALL	T122 ALL A	T123 ALL B	T125 ALL C	T127 ALL Ph-like	T130 ALL Ph-like IKZF1/JAK2
THR24_1682_S01	acute lymphoblastic leukemia	b-cell acute lymphoblastic leukemia	T005 LEUK,,,T119 ALL,,,T122 ALL A,,,T123 ALL B,,,T125 ALL C,,,T127 ALL Ph-like,,,T130 ALL Ph-like IKZF1/JAK2	ALL	7	TRUE	T005 LEUK	T119 ALL	T122 ALL A	T123 ALL B	T125 ALL C	T127 ALL Ph-like	T130 ALL Ph-like IKZF1/JAK2
THR24_1683_S01	acute lymphoblastic leukemia	b-cell acute lymphoblastic leukemia	T005 LEUK,,,T119 ALL,,,T122 ALL A,,,T123 ALL B,,,T125 ALL C,,,T127 ALL Ph-like,,,T130 ALL Ph-like IKZF1/JAK2	ALL	7	TRUE	T005 LEUK	T119 ALL	T122 ALL A	T123 ALL B	T125 ALL C	T127 ALL Ph-like	T130 ALL Ph-like IKZF1/JAK2
THR24_1690_S01	acute lymphoblastic leukemia	b-cell acute lymphoblastic leukemia	T005 LEUK,,,T119 ALL,,,T122 ALL A,,,T123 ALL B,,,T125 ALL C,,,T127 ALL Ph-like,,,T130 ALL Ph-like IKZF1/JAK2	ALL	7	TRUE	T005 LEUK	T119 ALL	T122 ALL A	T123 ALL B	T125 ALL C	T127 ALL Ph-like	T130 ALL Ph-like IKZF1/JAK2
THR24_1691_S01	acute lymphoblastic leukemia	b-cell acute lymphoblastic leukemia	T005 LEUK,,,T119 ALL,,,T122 ALL A,,,T123 ALL B,,,T125 ALL C,,,T127 ALL Ph-like,,,T129 ALL Ph-like A,,,T131 ALL Ph-like JAK/STAT	ALL	8	TRUE	T005 LEUK	T119 ALL	T122 ALL A	T123 ALL B	T125 ALL C	T127 ALL Ph-like	T129 ALL Ph-like A	T131 ALL Ph-like JAK/STAT
THR24_1692_S01	acute lymphoblastic leukemia	b-cell acute lymphoblastic leukemia	T005 LEUK,,,T119 ALL,,,T122 ALL A,,,T123 ALL B,,,T125 ALL C,,,T127 ALL Ph-like,,,T130 ALL Ph-like IKZF1/JAK2	ALL	7	TRUE	T005 LEUK	T119 ALL	T122 ALL A	T123 ALL B	T125 ALL C	T127 ALL Ph-like	T130 ALL Ph-like IKZF1/JAK2
THR24_1693_S01	acute lymphoblastic leukemia	b-cell acute lymphoblastic leukemia	T005 LEUK,,,T119 ALL,,,T122 ALL A,,,T123 ALL B,,,T125 ALL C,,,T127 ALL Ph-like,,,T130 ALL Ph-like IKZF1/JAK2	ALL	7	TRUE	T005 LEUK	T119 ALL	T122 ALL A	T123 ALL B	T125 ALL C	T127 ALL Ph-like	T130 ALL Ph-like IKZF1/JAK2
THR24_1694_S01	acute lymphoblastic leukemia	b-cell acute lymphoblastic leukemia	T005 LEUK,,,T119 ALL,,,T122 ALL A,,,T123 ALL B,,,T125 ALL C,,,T127 ALL Ph-like,,,T130 ALL Ph-like IKZF1/JAK2	ALL	7	TRUE	T005 LEUK	T119 ALL	T122 ALL A	T123 ALL B	T125 ALL C	T127 ALL Ph-like	T130 ALL Ph-like IKZF1/JAK2
THR24_1695_S01	acute lymphoblastic leukemia	b-cell acute lymphoblastic leukemia	T005 LEUK,,,T119 ALL,,,T122 ALL A,,,T123 ALL B,,,T125 ALL C,,,T127 ALL Ph-like,,,T129 ALL Ph-like A,,,T131 ALL Ph-like JAK/STAT	ALL	8	TRUE	T005 LEUK	T119 ALL	T122 ALL A	T123 ALL B	T125 ALL C	T127 ALL Ph-like	T129 ALL Ph-like A	T131 ALL Ph-like JAK/STAT
THR24_1699_S01	acute lymphoblastic leukemia	b-cell acute lymphoblastic leukemia	T005 LEUK,,,T119 ALL,,,T122 ALL A,,,T123 ALL B,,,T125 ALL C,,,T128 ALL ERGdel	ALL	6	TRUE	T005 LEUK	T119 ALL	T122 ALL A	T123 ALL B	T125 ALL C	T128 ALL ERGdel
THR24_1700_S01	acute lymphoblastic leukemia	b-cell acute lymphoblastic leukemia	T005 LEUK,,,T119 ALL,,,T122 ALL A,,,T123 ALL B,,,T125 ALL C,,,T127 ALL Ph-like,,,T129 ALL Ph-like A,,,T131 ALL Ph-like JAK/STAT	ALL	8	TRUE	T005 LEUK	T119 ALL	T122 ALL A	T123 ALL B	T125 ALL C	T127 ALL Ph-like	T129 ALL Ph-like A	T131 ALL Ph-like JAK/STAT
THR24_1701_S01	acute lymphoblastic leukemia	b-cell acute lymphoblastic leukemia	T005 LEUK,,,T119 ALL,,,T122 ALL A,,,T123 ALL B,,,T125 ALL C,,,T127 ALL Ph-like,,,T129 ALL Ph-like A,,,T131 ALL Ph-like JAK/STAT	ALL	8	TRUE	T005 LEUK	T119 ALL	T122 ALL A	T123 ALL B	T125 ALL C	T127 ALL Ph-like	T129 ALL Ph-like A	T131 ALL Ph-like JAK/STAT
THR24_1703_S01	acute lymphoblastic leukemia	b-cell acute lymphoblastic leukemia	T005 LEUK,,,T119 ALL,,,T122 ALL A,,,T123 ALL B,,,T126 ALL ETV6-RUNX1	ALL	5	TRUE	T005 LEUK	T119 ALL	T122 ALL A	T123 ALL B	T126 ALL ETV6-RUNX1
THR24_1705_S04	acute myeloid leukemia	acute myeloid leukemia - core binding factor	T005 LEUK,,,T120 AML,,,T145 AML CBFB-MYH11	AML	3	TRUE	T005 LEUK	T120 AML	T145 AML CBFB-MYH11
THR24_1707_S01	acute myeloid leukemia	acute myeloid leukemia - core binding factor	T005 LEUK,,,T120 AML,,,T148 AML RUNX1-RUNX1T1	AML	3	TRUE	T005 LEUK	T120 AML	T148 AML RUNX1-RUNX1T1
THR24_1719_S01	acute myeloid leukemia	acute myeloid leukemia - core binding factor	T005 LEUK,,,T120 AML,,,T148 AML RUNX1-RUNX1T1	AML	3	TRUE	T005 LEUK	T120 AML	T148 AML RUNX1-RUNX1T1
THR24_1720_S01	acute myeloid leukemia	acute myeloid leukemia - core binding factor	T005 LEUK,,,T120 AML,,,T148 AML RUNX1-RUNX1T1	AML	3	TRUE	T005 LEUK	T120 AML	T148 AML RUNX1-RUNX1T1
THR24_1722_S01	acute myeloid leukemia	acute myeloid leukemia - core binding factor	T005 LEUK,,,T120 AML,,,T145 AML CBFB-MYH11	AML	3	TRUE	T005 LEUK	T120 AML	T145 AML CBFB-MYH11
THR24_1727_S01	acute myeloid leukemia	acute myeloid leukemia - core binding factor	T005 LEUK,,,T120 AML,,,T148 AML RUNX1-RUNX1T1	AML	3	TRUE	T005 LEUK	T120 AML	T148 AML RUNX1-RUNX1T1
THR24_1729_S01	acute myeloid leukemia	acute myeloid leukemia - core binding factor	T005 LEUK,,,T120 AML,,,T148 AML RUNX1-RUNX1T1	AML	3	TRUE	T005 LEUK	T120 AML	T148 AML RUNX1-RUNX1T1
THR24_1734_S01	acute myeloid leukemia	acute myeloid leukemia - core binding factor	T005 LEUK,,,T120 AML,,,T148 AML RUNX1-RUNX1T1	AML	3	TRUE	T005 LEUK	T120 AML	T148 AML RUNX1-RUNX1T1
THR24_1739_S01	acute myeloid leukemia	acute myeloid leukemia - core binding factor	T005 LEUK,,,T120 AML,,,T145 AML CBFB-MYH11	AML	3	TRUE	T005 LEUK	T120 AML	T145 AML CBFB-MYH11
THR24_1745_S01	choroid plexus carcinoma	choroid plexus carcinoma	T003 MESODM STEMhigh,,,T091 MESODM STEMhigh A,,,T102 CPC	CPC	3	TRUE	T003 MESODM STEMhigh	T091 MESODM STEMhigh A	T102 CPC
THR24_1749_S01	choroid plexus carcinoma	choroid plexus carcinoma	T003 MESODM STEMhigh,,,T091 MESODM STEMhigh A,,,T102 CPC	CPC	3	TRUE	T003 MESODM STEMhigh	T091 MESODM STEMhigh A	T102 CPC
THR24_1753_S01	choroid plexus carcinoma	choroid plexus carcinoma	T003 MESODM STEMhigh,,,T091 MESODM STEMhigh A,,,T102 CPC	CPC	3	TRUE	T003 MESODM STEMhigh	T091 MESODM STEMhigh A	T102 CPC
THR24_1755_S01	choroid plexus carcinoma	choroid plexus carcinoma	T003 MESODM STEMhigh,,,T091 MESODM STEMhigh A,,,T102 CPC	CPC	3	TRUE	T003 MESODM STEMhigh	T091 MESODM STEMhigh A	T102 CPC
THR24_1761_S01	choroid plexus carcinoma	choroid plexus carcinoma	T000 CNS,,,T026 CNS A,,,T029 CNS IDHmut,,,T044 GLI IDHmut CODEL,,,T046 GLI IDHmut CODEL/DNET	CPC	5	FALSE	T003 MESODM STEMhigh
THR24_1761_S03	choroid plexus carcinoma	choroid plexus carcinoma	T003 MESODM STEMhigh,,,T091 MESODM STEMhigh A,,,T102 CPC	CPC	3	TRUE	T003 MESODM STEMhigh	T091 MESODM STEMhigh A	T102 CPC
THR24_1784_S01	ependymoma	ependymoma	T000 CNS,,,T026 CNS A,,,T028 CNS IDHwt,,,T032 EPDY	EPDY	4	TRUE	T000 CNS	T026 CNS A	T028 CNS IDHwt	T032 EPDY
THR24_1795_S01	ependymoma	ependymoma	T000 CNS,,,T026 CNS A,,,T028 CNS IDHwt,,,T032 EPDY	EPDY	4	TRUE	T000 CNS	T026 CNS A	T028 CNS IDHwt	T032 EPDY
THR24_1796_S01	ependymoma	ependymoma	T000 CNS,,,T026 CNS A,,,T028 CNS IDHwt,,,T032 EPDY	EPDY	4	TRUE	T000 CNS	T026 CNS A	T028 CNS IDHwt	T032 EPDY
THR24_1801_S01	ependymoma	ependymoma	T000 CNS,,,T026 CNS A,,,T028 CNS IDHwt,,,T032 EPDY	EPDY	4	TRUE	T000 CNS	T026 CNS A	T028 CNS IDHwt	T032 EPDY
THR24_1804_S01	ependymoma	ependymoma	T000 CNS,,,T026 CNS A,,,T028 CNS IDHwt,,,T032 EPDY	EPDY	4	TRUE	T000 CNS	T026 CNS A	T028 CNS IDHwt	T032 EPDY
THR24_1815_S01	ependymoma	ependymoma	T000 CNS,,,T026 CNS A,,,T028 CNS IDHwt,,,T032 EPDY	EPDY	4	TRUE	T000 CNS	T026 CNS A	T028 CNS IDHwt	T032 EPDY
THR24_1818_S01	ependymoma	ependymoma	T000 CNS,,,T026 CNS A,,,T028 CNS IDHwt,,,T032 EPDY	EPDY	4	TRUE	T000 CNS	T026 CNS A	T028 CNS IDHwt	T032 EPDY
THR24_1826_S01	ependymoma	ependymoma	T000 CNS,,,T026 CNS A,,,T028 CNS IDHwt,,,T032 EPDY	EPDY	4	TRUE	T000 CNS	T026 CNS A	T028 CNS IDHwt	T032 EPDY
THR24_1827_S01	ependymoma	ependymoma	T000 CNS,,,T026 CNS A,,,T028 CNS IDHwt,,,T032 EPDY	EPDY	4	TRUE	T000 CNS	T026 CNS A	T028 CNS IDHwt	T032 EPDY
THR24_1830_S01	ependymoma	ependymoma	T000 CNS,,,T026 CNS A,,,T028 CNS IDHwt,,,T032 EPDY	EPDY	4	TRUE	T000 CNS	T026 CNS A	T028 CNS IDHwt	T032 EPDY
THR24_1833_S01	ependymoma	ependymoma	T000 CNS,,,T026 CNS A,,,T028 CNS IDHwt,,,T032 EPDY	EPDY	4	TRUE	T000 CNS	T026 CNS A	T028 CNS IDHwt	T032 EPDY
THR24_1835_S02	ependymoma	ependymoma	T000 CNS,,,T026 CNS A,,,T028 CNS IDHwt,,,T032 EPDY	EPDY	4	TRUE	T000 CNS	T026 CNS A	T028 CNS IDHwt	T032 EPDY
THR24_1840_S01	ependymoma	ependymoma	T000 CNS,,,T026 CNS A,,,T028 CNS IDHwt,,,T032 EPDY	EPDY	4	TRUE	T000 CNS	T026 CNS A	T028 CNS IDHwt	T032 EPDY
THR24_1841_S02	ependymoma	ependymoma	T000 CNS,,,T026 CNS A,,,T028 CNS IDHwt,,,T030 GLI IDHwt,,,T033 GLI LG PED	EPDY	5	FALSE	T000 CNS
THR24_1847_S01	acute lymphoblastic leukemia	acute lymphoblastic leukemia - erg	T005 LEUK,,,T119 ALL,,,T122 ALL A,,,T123 ALL B,,,T125 ALL C,,,T128 ALL ERGdel	ALL	6	TRUE	T005 LEUK	T119 ALL	T122 ALL A	T123 ALL B	T125 ALL C	T128 ALL ERGdel
THR24_1852_S01	acute lymphoblastic leukemia	acute lymphoblastic leukemia - erg	T005 LEUK,,,T119 ALL,,,T122 ALL A,,,T123 ALL B,,,T125 ALL C,,,T128 ALL ERGdel	ALL	6	TRUE	T005 LEUK	T119 ALL	T122 ALL A	T123 ALL B	T125 ALL C	T128 ALL ERGdel
THR24_1855_S01	acute lymphoblastic leukemia	acute lymphoblastic leukemia - erg	T005 LEUK,,,T119 ALL,,,T122 ALL A,,,T123 ALL B,,,T125 ALL C,,,T128 ALL ERGdel	ALL	6	TRUE	T005 LEUK	T119 ALL	T122 ALL A	T123 ALL B	T125 ALL C	T128 ALL ERGdel
THR24_1856_S01	acute lymphoblastic leukemia	acute lymphoblastic leukemia - erg	T005 LEUK,,,T119 ALL,,,T122 ALL A,,,T123 ALL B,,,T125 ALL C,,,T128 ALL ERGdel	ALL	6	TRUE	T005 LEUK	T119 ALL	T122 ALL A	T123 ALL B	T125 ALL C	T128 ALL ERGdel
THR24_1857_S01	acute lymphoblastic leukemia	acute lymphoblastic leukemia - erg	T005 LEUK,,,T119 ALL,,,T122 ALL A,,,T123 ALL B,,,T125 ALL C,,,T128 ALL ERGdel	ALL	6	TRUE	T005 LEUK	T119 ALL	T122 ALL A	T123 ALL B	T125 ALL C	T128 ALL ERGdel
THR24_1858_S01	acute lymphoblastic leukemia	acute lymphoblastic leukemia - erg	T005 LEUK,,,T119 ALL,,,T122 ALL A,,,T123 ALL B,,,T125 ALL C,,,T128 ALL ERGdel	ALL	6	TRUE	T005 LEUK	T119 ALL	T122 ALL A	T123 ALL B	T125 ALL C	T128 ALL ERGdel
THR24_1859_S01	acute lymphoblastic leukemia	acute lymphoblastic leukemia - erg	T005 LEUK,,,T119 ALL,,,T122 ALL A,,,T123 ALL B,,,T125 ALL C,,,T128 ALL ERGdel	ALL	6	TRUE	T005 LEUK	T119 ALL	T122 ALL A	T123 ALL B	T125 ALL C	T128 ALL ERGdel
THR24_1860_S01	acute lymphoblastic leukemia	acute lymphoblastic leukemia - erg	T005 LEUK,,,T119 ALL,,,T122 ALL A,,,T123 ALL B,,,T125 ALL C,,,T128 ALL ERGdel	ALL	6	TRUE	T005 LEUK	T119 ALL	T122 ALL A	T123 ALL B	T125 ALL C	T128 ALL ERGdel
THR24_1861_S01	acute lymphoblastic leukemia	acute lymphoblastic leukemia - erg	T005 LEUK,,,T119 ALL,,,T122 ALL A,,,T123 ALL B,,,T125 ALL C,,,T128 ALL ERGdel	ALL	6	TRUE	T005 LEUK	T119 ALL	T122 ALL A	T123 ALL B	T125 ALL C	T128 ALL ERGdel
THR24_1862_S01	acute lymphoblastic leukemia	acute lymphoblastic leukemia - erg	T005 LEUK,,,T119 ALL,,,T122 ALL A,,,T123 ALL B,,,T125 ALL C,,,T128 ALL ERGdel	ALL	6	TRUE	T005 LEUK	T119 ALL	T122 ALL A	T123 ALL B	T125 ALL C	T128 ALL ERGdel
THR24_1863_S01	acute lymphoblastic leukemia	acute lymphoblastic leukemia - erg	T005 LEUK,,,T119 ALL,,,T122 ALL A,,,T123 ALL B,,,T125 ALL C,,,T128 ALL ERGdel	ALL	6	TRUE	T005 LEUK	T119 ALL	T122 ALL A	T123 ALL B	T125 ALL C	T128 ALL ERGdel
THR24_1864_S01	acute lymphoblastic leukemia	acute lymphoblastic leukemia - erg	T005 LEUK,,,T119 ALL,,,T122 ALL A,,,T123 ALL B,,,T125 ALL C,,,T128 ALL ERGdel	ALL	6	TRUE	T005 LEUK	T119 ALL	T122 ALL A	T123 ALL B	T125 ALL C	T128 ALL ERGdel
THR24_1865_S01	acute lymphoblastic leukemia	acute lymphoblastic leukemia - erg	T005 LEUK,,,T119 ALL,,,T122 ALL A,,,T123 ALL B,,,T125 ALL C,,,T128 ALL ERGdel	ALL	6	TRUE	T005 LEUK	T119 ALL	T122 ALL A	T123 ALL B	T125 ALL C	T128 ALL ERGdel
THR24_1866_S01	acute lymphoblastic leukemia	acute lymphoblastic leukemia - erg	T005 LEUK,,,T119 ALL,,,T122 ALL A,,,T123 ALL B,,,T125 ALL C,,,T128 ALL ERGdel	ALL	6	TRUE	T005 LEUK	T119 ALL	T122 ALL A	T123 ALL B	T125 ALL C	T128 ALL ERGdel
THR24_1873_S01	acute lymphoblastic leukemia	acute lymphoblastic leukemia - erg	T005 LEUK,,,T119 ALL,,,T122 ALL A,,,T123 ALL B,,,T125 ALL C,,,T128 ALL ERGdel	ALL	6	TRUE	T005 LEUK	T119 ALL	T122 ALL A	T123 ALL B	T125 ALL C	T128 ALL ERGdel
THR24_1876_S01	acute lymphoblastic leukemia	acute lymphoblastic leukemia - etv6-runx1	T005 LEUK,,,T119 ALL,,,T122 ALL A,,,T123 ALL B,,,T126 ALL ETV6-RUNX1	ALL	5	TRUE	T005 LEUK	T119 ALL	T122 ALL A	T123 ALL B	T126 ALL ETV6-RUNX1
THR24_1879_S01	acute lymphoblastic leukemia	acute lymphoblastic leukemia - etv6-runx1	T005 LEUK,,,T119 ALL,,,T122 ALL A,,,T123 ALL B,,,T126 ALL ETV6-RUNX1	ALL	5	TRUE	T005 LEUK	T119 ALL	T122 ALL A	T123 ALL B	T126 ALL ETV6-RUNX1
THR24_1883_S01	acute lymphoblastic leukemia	acute lymphoblastic leukemia - etv6-runx1	T005 LEUK,,,T119 ALL,,,T122 ALL A,,,T123 ALL B,,,T126 ALL ETV6-RUNX1	ALL	5	TRUE	T005 LEUK	T119 ALL	T122 ALL A	T123 ALL B	T126 ALL ETV6-RUNX1
THR24_1884_S01	acute lymphoblastic leukemia	acute lymphoblastic leukemia - etv6-runx1	T005 LEUK,,,T119 ALL,,,T122 ALL A,,,T123 ALL B,,,T126 ALL ETV6-RUNX1	ALL	5	TRUE	T005 LEUK	T119 ALL	T122 ALL A	T123 ALL B	T126 ALL ETV6-RUNX1
THR24_1886_S01	acute lymphoblastic leukemia	acute lymphoblastic leukemia - etv6-runx1	T005 LEUK,,,T119 ALL,,,T122 ALL A,,,T123 ALL B,,,T126 ALL ETV6-RUNX1	ALL	5	TRUE	T005 LEUK	T119 ALL	T122 ALL A	T123 ALL B	T126 ALL ETV6-RUNX1
THR24_1890_S01	acute lymphoblastic leukemia	acute lymphoblastic leukemia - etv6-runx1	T005 LEUK,,,T119 ALL,,,T122 ALL A,,,T123 ALL B,,,T126 ALL ETV6-RUNX1	ALL	5	TRUE	T005 LEUK	T119 ALL	T122 ALL A	T123 ALL B	T126 ALL ETV6-RUNX1
THR24_1891_S02	acute lymphoblastic leukemia	acute lymphoblastic leukemia - etv6-runx1	T005 LEUK,,,T119 ALL,,,T122 ALL A,,,T123 ALL B,,,T126 ALL ETV6-RUNX1	ALL	5	TRUE	T005 LEUK	T119 ALL	T122 ALL A	T123 ALL B	T126 ALL ETV6-RUNX1
THR24_1895_S02	acute lymphoblastic leukemia	acute lymphoblastic leukemia - etv6-runx1	T005 LEUK,,,T119 ALL,,,T122 ALL A,,,T123 ALL B,,,T126 ALL ETV6-RUNX1	ALL	5	TRUE	T005 LEUK	T119 ALL	T122 ALL A	T123 ALL B	T126 ALL ETV6-RUNX1
THR24_1900_S01	acute lymphoblastic leukemia	acute lymphoblastic leukemia - etv6-runx1	T005 LEUK,,,T119 ALL,,,T122 ALL A,,,T123 ALL B,,,T126 ALL ETV6-RUNX1	ALL	5	TRUE	T005 LEUK	T119 ALL	T122 ALL A	T123 ALL B	T126 ALL ETV6-RUNX1
THR24_1906_S01	acute lymphoblastic leukemia	acute lymphoblastic leukemia - etv6-runx1	T005 LEUK,,,T119 ALL,,,T122 ALL A,,,T123 ALL B,,,T126 ALL ETV6-RUNX1	ALL	5	TRUE	T005 LEUK	T119 ALL	T122 ALL A	T123 ALL B	T126 ALL ETV6-RUNX1
THR24_1916_S01	acute lymphoblastic leukemia	acute lymphoblastic leukemia - etv6-runx1	T005 LEUK,,,T119 ALL,,,T122 ALL A,,,T123 ALL B,,,T126 ALL ETV6-RUNX1	ALL	5	TRUE	T005 LEUK	T119 ALL	T122 ALL A	T123 ALL B	T126 ALL ETV6-RUNX1
THR24_1918_S01	acute lymphoblastic leukemia	acute lymphoblastic leukemia - etv6-runx1	T005 LEUK,,,T119 ALL,,,T122 ALL A,,,T123 ALL B,,,T126 ALL ETV6-RUNX1	ALL	5	TRUE	T005 LEUK	T119 ALL	T122 ALL A	T123 ALL B	T126 ALL ETV6-RUNX1
THR24_1919_S01	acute lymphoblastic leukemia	acute lymphoblastic leukemia - etv6-runx1	T005 LEUK,,,T119 ALL,,,T122 ALL A,,,T123 ALL B,,,T126 ALL ETV6-RUNX1	ALL	5	TRUE	T005 LEUK	T119 ALL	T122 ALL A	T123 ALL B	T126 ALL ETV6-RUNX1
THR24_1920_S02	acute lymphoblastic leukemia	acute lymphoblastic leukemia - etv6-runx1	T005 LEUK,,,T119 ALL,,,T122 ALL A,,,T123 ALL B,,,T126 ALL ETV6-RUNX1	ALL	5	TRUE	T005 LEUK	T119 ALL	T122 ALL A	T123 ALL B	T126 ALL ETV6-RUNX1
THR24_1925_S02	glioma	high grade glioma	T000 CNS,,,T026 CNS A,,,T028 CNS IDHwt,,,T030 GLI IDHwt,,,T034 GLI HG,,,T036 GLI HG PRON,,,T043 GLI HG PED H3.3mut	GLI	7	TRUE	T000 CNS	T026 CNS A	T028 CNS IDHwt	T030 GLI IDHwt	T034 GLI HG	T036 GLI HG PRON	T043 GLI HG PED H3.3mut
THR24_1926_S02	glioma	high grade glioma	T000 CNS,,,T026 CNS A,,,T028 CNS IDHwt,,,T030 GLI IDHwt,,,T034 GLI HG,,,T036 GLI HG PRON,,,T043 GLI HG PED H3.3mut	GLI	7	TRUE	T000 CNS	T026 CNS A	T028 CNS IDHwt	T030 GLI IDHwt	T034 GLI HG	T036 GLI HG PRON	T043 GLI HG PED H3.3mut
THR24_1933_S01	glioma	high grade glioma	T000 CNS,,,T026 CNS A,,,T028 CNS IDHwt,,,T030 GLI IDHwt,,,T034 GLI HG,,,T036 GLI HG PRON,,,T043 GLI HG PED H3.3mut	GLI	7	TRUE	T000 CNS	T026 CNS A	T028 CNS IDHwt	T030 GLI IDHwt	T034 GLI HG	T036 GLI HG PRON	T043 GLI HG PED H3.3mut
THR24_1935_S01	glioma	high grade glioma	T000 CNS,,,T026 CNS A,,,T028 CNS IDHwt,,,T030 GLI IDHwt,,,T034 GLI HG,,,T036 GLI HG PRON,,,T043 GLI HG PED H3.3mut	GLI	7	TRUE	T000 CNS	T026 CNS A	T028 CNS IDHwt	T030 GLI IDHwt	T034 GLI HG	T036 GLI HG PRON	T043 GLI HG PED H3.3mut
THR24_1936_S01	glioma	high grade glioma	T000 CNS,,,T026 CNS A,,,T028 CNS IDHwt,,,T030 GLI IDHwt,,,T034 GLI HG,,,T036 GLI HG PRON,,,T043 GLI HG PED H3.3mut	GLI	7	TRUE	T000 CNS	T026 CNS A	T028 CNS IDHwt	T030 GLI IDHwt	T034 GLI HG	T036 GLI HG PRON	T043 GLI HG PED H3.3mut
THR24_1937_S01	glioma	high grade glioma	T002 MESODM STEMlow,,,T066 MESODM STEMlow A,,,T069 SARC STEMlow,,,T075 SARC STEMlow A,,,T079 SARC CARCN	GLI	5	FALSE	T000 CNS
THR24_1939_S01	glioma	high grade glioma	T000 CNS,,,T026 CNS A,,,T028 CNS IDHwt,,,T030 GLI IDHwt,,,T033 GLI LG PED	GLI	5	TRUE	T000 CNS	T026 CNS A	T028 CNS IDHwt	T030 GLI IDHwt	T033 GLI LG PED
THR24_1940_S01	glioma	high grade glioma	T000 CNS,,,T026 CNS A,,,T029 CNS IDHmut,,,T045 GLI IDHmut noCODEL,,,T054 GLI IDHmut noCODEL OLIGOC	GLI	5	TRUE	T000 CNS	T026 CNS A	T029 CNS IDHmut	T045 GLI IDHmut noCODEL	T054 GLI IDHmut noCODEL OLIGOC
THR24_1941_S01	glioma	high grade glioma	T000 CNS,,,T026 CNS A,,,T028 CNS IDHwt,,,T030 GLI IDHwt,,,T034 GLI HG,,,T035 GLI HG C7/C10,,,T038 GLI HG/GBM MES/CLASS,,,T041 GLI HG/GBM NEUR	GLI	8	TRUE	T000 CNS	T026 CNS A	T028 CNS IDHwt	T030 GLI IDHwt	T034 GLI HG	T035 GLI HG C7/C10	T038 GLI HG/GBM MES/CLASS	T041 GLI HG/GBM NEUR
THR24_1943_S02	glioma	high grade glioma	T000 CNS,,,T026 CNS A,,,T028 CNS IDHwt,,,T030 GLI IDHwt,,,T034 GLI HG,,,T036 GLI HG PRON,,,T043 GLI HG PED H3.3mut	GLI	7	TRUE	T000 CNS	T026 CNS A	T028 CNS IDHwt	T030 GLI IDHwt	T034 GLI HG	T036 GLI HG PRON	T043 GLI HG PED H3.3mut
THR24_1944_S01	glioma	high grade glioma	T000 CNS,,,T026 CNS A,,,T028 CNS IDHwt,,,T030 GLI IDHwt,,,T034 GLI HG,,,T036 GLI HG PRON,,,T043 GLI HG PED H3.3mut	GLI	7	TRUE	T000 CNS	T026 CNS A	T028 CNS IDHwt	T030 GLI IDHwt	T034 GLI HG	T036 GLI HG PRON	T043 GLI HG PED H3.3mut
THR24_1945_S01	glioma	high grade glioma	T000 CNS,,,T026 CNS A,,,T028 CNS IDHwt,,,T030 GLI IDHwt,,,T034 GLI HG,,,T036 GLI HG PRON,,,T043 GLI HG PED H3.3mut	GLI	7	TRUE	T000 CNS	T026 CNS A	T028 CNS IDHwt	T030 GLI IDHwt	T034 GLI HG	T036 GLI HG PRON	T043 GLI HG PED H3.3mut
THR24_1947_S01	glioma	high grade glioma	T000 CNS,,,T026 CNS A,,,T028 CNS IDHwt,,,T030 GLI IDHwt,,,T034 GLI HG,,,T035 GLI HG C7/C10,,,T037 GLI HG NEUR DIFFhigh	GLI	7	TRUE	T000 CNS	T026 CNS A	T028 CNS IDHwt	T030 GLI IDHwt	T034 GLI HG	T035 GLI HG C7/C10	T037 GLI HG NEUR DIFFhigh
THR24_1949_S01	glioma	high grade glioma	T000 CNS,,,T026 CNS A,,,T028 CNS IDHwt,,,T030 GLI IDHwt,,,T033 GLI LG PED	GLI	5	TRUE	T000 CNS	T026 CNS A	T028 CNS IDHwt	T030 GLI IDHwt	T033 GLI LG PED
THR24_1951_S01	glioma	high grade glioma	T000 CNS,,,T026 CNS A,,,T028 CNS IDHwt,,,T030 GLI IDHwt,,,T034 GLI HG,,,T035 GLI HG C7/C10,,,T037 GLI HG NEUR DIFFhigh	GLI	7	TRUE	T000 CNS	T026 CNS A	T028 CNS IDHwt	T030 GLI IDHwt	T034 GLI HG	T035 GLI HG C7/C10	T037 GLI HG NEUR DIFFhigh
THR24_1952_S01	glioma	high grade glioma	T000 CNS,,,T026 CNS A,,,T028 CNS IDHwt,,,T030 GLI IDHwt,,,T033 GLI LG PED	GLI	5	TRUE	T000 CNS	T026 CNS A	T028 CNS IDHwt	T030 GLI IDHwt	T033 GLI LG PED
THR24_1953_S01	glioma	high grade glioma	T000 CNS,,,T026 CNS A,,,T028 CNS IDHwt,,,T030 GLI IDHwt,,,T034 GLI HG,,,T035 GLI HG C7/C10,,,T037 GLI HG NEUR DIFFhigh	GLI	7	TRUE	T000 CNS	T026 CNS A	T028 CNS IDHwt	T030 GLI IDHwt	T034 GLI HG	T035 GLI HG C7/C10	T037 GLI HG NEUR DIFFhigh
THR24_1954_S01	glioma	high grade glioma	T000 CNS,,,T026 CNS A,,,T028 CNS IDHwt,,,T030 GLI IDHwt,,,T034 GLI HG,,,T036 GLI HG PRON,,,T043 GLI HG PED H3.3mut	GLI	7	TRUE	T000 CNS	T026 CNS A	T028 CNS IDHwt	T030 GLI IDHwt	T034 GLI HG	T036 GLI HG PRON	T043 GLI HG PED H3.3mut
THR24_1955_S01	glioma	high grade glioma	T000 CNS,,,T026 CNS A,,,T029 CNS IDHmut,,,T044 GLI IDHmut CODEL,,,T046 GLI IDHmut CODEL/DNET	GLI	5	TRUE	T000 CNS	T026 CNS A	T029 CNS IDHmut	T044 GLI IDHmut CODEL	T046 GLI IDHmut CODEL/DNET
THR24_1972_S01	glioma	high grade glioma	T000 CNS,,,T026 CNS A,,,T028 CNS IDHwt,,,T030 GLI IDHwt,,,T034 GLI HG,,,T036 GLI HG PRON,,,T043 GLI HG PED H3.3mut	GLI	7	TRUE	T000 CNS	T026 CNS A	T028 CNS IDHwt	T030 GLI IDHwt	T034 GLI HG	T036 GLI HG PRON	T043 GLI HG PED H3.3mut
THR24_1973_S01	glioma	high grade glioma	T000 CNS,,,T026 CNS A,,,T028 CNS IDHwt,,,T030 GLI IDHwt,,,T033 GLI LG PED	GLI	5	TRUE	T000 CNS	T026 CNS A	T028 CNS IDHwt	T030 GLI IDHwt	T033 GLI LG PED
THR24_1975_S01	glioma	high grade glioma	T000 CNS,,,T026 CNS A,,,T028 CNS IDHwt,,,T030 GLI IDHwt,,,T033 GLI LG PED	GLI	5	TRUE	T000 CNS	T026 CNS A	T028 CNS IDHwt	T030 GLI IDHwt	T033 GLI LG PED
THR24_1978_S01	glioma	high grade glioma	T000 CNS,,,T026 CNS A,,,T028 CNS IDHwt,,,T030 GLI IDHwt,,,T034 GLI HG,,,T036 GLI HG PRON,,,T043 GLI HG PED H3.3mut	GLI	7	TRUE	T000 CNS	T026 CNS A	T028 CNS IDHwt	T030 GLI IDHwt	T034 GLI HG	T036 GLI HG PRON	T043 GLI HG PED H3.3mut
THR24_1979_S01	glioma	high grade glioma	T000 CNS,,,T026 CNS A,,,T028 CNS IDHwt,,,T030 GLI IDHwt,,,T033 GLI LG PED	GLI	5	TRUE	T000 CNS	T026 CNS A	T028 CNS IDHwt	T030 GLI IDHwt	T033 GLI LG PED
THR24_1981_S01	glioma	high grade glioma	T000 CNS,,,T026 CNS A,,,T028 CNS IDHwt,,,T030 GLI IDHwt,,,T033 GLI LG PED	GLI	5	TRUE	T000 CNS	T026 CNS A	T028 CNS IDHwt	T030 GLI IDHwt	T033 GLI LG PED
THR24_1983_S01	glioma	high grade glioma	T000 CNS,,,T026 CNS A,,,T028 CNS IDHwt,,,T030 GLI IDHwt,,,T034 GLI HG,,,T035 GLI HG C7/C10,,,T038 GLI HG/GBM MES/CLASS,,,T041 GLI HG/GBM NEUR	GLI	8	TRUE	T000 CNS	T026 CNS A	T028 CNS IDHwt	T030 GLI IDHwt	T034 GLI HG	T035 GLI HG C7/C10	T038 GLI HG/GBM MES/CLASS	T041 GLI HG/GBM NEUR
THR24_1984_S01	glioma	high grade glioma	T000 CNS,,,T026 CNS A,,,T029 CNS IDHmut,,,T044 GLI IDHmut CODEL,,,T046 GLI IDHmut CODEL/DNET	GLI	5	TRUE	T000 CNS	T026 CNS A	T029 CNS IDHmut	T044 GLI IDHmut CODEL	T046 GLI IDHmut CODEL/DNET
THR24_1985_S01	glioma	high grade glioma	T000 CNS,,,T026 CNS A,,,T028 CNS IDHwt,,,T030 GLI IDHwt,,,T033 GLI LG PED	GLI	5	TRUE	T000 CNS	T026 CNS A	T028 CNS IDHwt	T030 GLI IDHwt	T033 GLI LG PED
THR24_1986_S02	glioma	high grade glioma	T000 CNS,,,T026 CNS A,,,T028 CNS IDHwt,,,T030 GLI IDHwt,,,T034 GLI HG,,,T036 GLI HG PRON,,,T043 GLI HG PED H3.3mut	GLI	7	TRUE	T000 CNS	T026 CNS A	T028 CNS IDHwt	T030 GLI IDHwt	T034 GLI HG	T036 GLI HG PRON	T043 GLI HG PED H3.3mut
THR24_1988_S01	glioma	high grade glioma	T000 CNS,,,T026 CNS A,,,T028 CNS IDHwt,,,T030 GLI IDHwt,,,T034 GLI HG,,,T036 GLI HG PRON,,,T043 GLI HG PED H3.3mut	GLI	7	TRUE	T000 CNS	T026 CNS A	T028 CNS IDHwt	T030 GLI IDHwt	T034 GLI HG	T036 GLI HG PRON	T043 GLI HG PED H3.3mut
THR24_1991_S01	glioma	high grade glioma	T000 CNS,,,T026 CNS A,,,T028 CNS IDHwt,,,T030 GLI IDHwt,,,T034 GLI HG,,,T036 GLI HG PRON,,,T043 GLI HG PED H3.3mut	GLI	7	TRUE	T000 CNS	T026 CNS A	T028 CNS IDHwt	T030 GLI IDHwt	T034 GLI HG	T036 GLI HG PRON	T043 GLI HG PED H3.3mut
THR24_1993_S01	glioma	high grade glioma	T000 CNS,,,T026 CNS A,,,T028 CNS IDHwt,,,T030 GLI IDHwt,,,T034 GLI HG,,,T036 GLI HG PRON,,,T043 GLI HG PED H3.3mut	GLI	7	TRUE	T000 CNS	T026 CNS A	T028 CNS IDHwt	T030 GLI IDHwt	T034 GLI HG	T036 GLI HG PRON	T043 GLI HG PED H3.3mut
THR24_1994_S01	glioma	high grade glioma	T000 CNS,,,T026 CNS A,,,T029 CNS IDHmut,,,T044 GLI IDHmut CODEL,,,T047 GLI IDHmut CODEL A,,,T049 GLI IDHmut CODEL B,,,T052 GLI IDHmut CODEL NOTCH1	GLI	7	TRUE	T000 CNS	T026 CNS A	T029 CNS IDHmut	T044 GLI IDHmut CODEL	T047 GLI IDHmut CODEL A	T049 GLI IDHmut CODEL B	T052 GLI IDHmut CODEL NOTCH1
THR24_1995_S01	glioma	high grade glioma	T000 CNS,,,T026 CNS A,,,T028 CNS IDHwt,,,T030 GLI IDHwt,,,T034 GLI HG,,,T036 GLI HG PRON,,,T043 GLI HG PED H3.3mut	GLI	7	TRUE	T000 CNS	T026 CNS A	T028 CNS IDHwt	T030 GLI IDHwt	T034 GLI HG	T036 GLI HG PRON	T043 GLI HG PED H3.3mut
THR24_1996_S01	glioma	high grade glioma	T000 CNS,,,T026 CNS A,,,T028 CNS IDHwt,,,T030 GLI IDHwt,,,T034 GLI HG,,,T036 GLI HG PRON,,,T043 GLI HG PED H3.3mut	GLI	7	TRUE	T000 CNS	T026 CNS A	T028 CNS IDHwt	T030 GLI IDHwt	T034 GLI HG	T036 GLI HG PRON	T043 GLI HG PED H3.3mut
THR24_1999_S01	glioma	high grade glioma	T000 CNS,,,T026 CNS A,,,T028 CNS IDHwt,,,T030 GLI IDHwt,,,T034 GLI HG,,,T036 GLI HG PRON,,,T043 GLI HG PED H3.3mut	GLI	7	TRUE	T000 CNS	T026 CNS A	T028 CNS IDHwt	T030 GLI IDHwt	T034 GLI HG	T036 GLI HG PRON	T043 GLI HG PED H3.3mut
THR24_2000_S01	glioma	high grade glioma	T000 CNS,,,T026 CNS A,,,T028 CNS IDHwt,,,T030 GLI IDHwt,,,T034 GLI HG,,,T035 GLI HG C7/C10,,,T037 GLI HG NEUR DIFFhigh	GLI	7	TRUE	T000 CNS	T026 CNS A	T028 CNS IDHwt	T030 GLI IDHwt	T034 GLI HG	T035 GLI HG C7/C10	T037 GLI HG NEUR DIFFhigh
THR24_2020_S01	glioma	low grade glioma	T000 CNS,,,T026 CNS A,,,T028 CNS IDHwt,,,T030 GLI IDHwt,,,T033 GLI LG PED	GLI	5	TRUE	T000 CNS	T026 CNS A	T028 CNS IDHwt	T030 GLI IDHwt	T033 GLI LG PED
THR24_2021_S01	glioma	low grade glioma	T000 CNS,,,T026 CNS A,,,T029 CNS IDHmut,,,T044 GLI IDHmut CODEL,,,T046 GLI IDHmut CODEL/DNET	GLI	5	TRUE	T000 CNS	T026 CNS A	T029 CNS IDHmut	T044 GLI IDHmut CODEL	T046 GLI IDHmut CODEL/DNET
THR24_2023_S01	glioma	low grade glioma	T000 CNS,,,T026 CNS A,,,T029 CNS IDHmut,,,T044 GLI IDHmut CODEL,,,T047 GLI IDHmut CODEL A,,,T048 GLI IDHmut MULTICELL NET,,,T050 GLI IDHmut MULTICELL NET OLIGOD	GLI	7	TRUE	T000 CNS	T026 CNS A	T029 CNS IDHmut	T044 GLI IDHmut CODEL	T047 GLI IDHmut CODEL A	T048 GLI IDHmut MULTICELL NET	T050 GLI IDHmut MULTICELL NET OLIGOD
THR24_2027_S01	glioma	low grade glioma	T000 CNS,,,T026 CNS A,,,T028 CNS IDHwt,,,T030 GLI IDHwt,,,T033 GLI LG PED	GLI	5	TRUE	T000 CNS	T026 CNS A	T028 CNS IDHwt	T030 GLI IDHwt	T033 GLI LG PED
THR24_2028_S01	glioma	low grade glioma	T000 CNS,,,T026 CNS A,,,T029 CNS IDHmut,,,T044 GLI IDHmut CODEL,,,T047 GLI IDHmut CODEL A,,,T048 GLI IDHmut MULTICELL NET,,,T050 GLI IDHmut MULTICELL NET OLIGOD	GLI	7	TRUE	T000 CNS	T026 CNS A	T029 CNS IDHmut	T044 GLI IDHmut CODEL	T047 GLI IDHmut CODEL A	T048 GLI IDHmut MULTICELL NET	T050 GLI IDHmut MULTICELL NET OLIGOD
THR24_2029_S01	glioma	low grade glioma	T000 CNS,,,T026 CNS A,,,T029 CNS IDHmut,,,T044 GLI IDHmut CODEL,,,T046 GLI IDHmut CODEL/DNET	GLI	5	TRUE	T000 CNS	T026 CNS A	T029 CNS IDHmut	T044 GLI IDHmut CODEL	T046 GLI IDHmut CODEL/DNET
THR24_2033_S01	glioma	low grade glioma	T000 CNS,,,T026 CNS A,,,T028 CNS IDHwt,,,T030 GLI IDHwt,,,T033 GLI LG PED	GLI	5	TRUE	T000 CNS	T026 CNS A	T028 CNS IDHwt	T030 GLI IDHwt	T033 GLI LG PED
THR24_2040_S01	glioma	low grade glioma	T000 CNS,,,T026 CNS A,,,T028 CNS IDHwt,,,T030 GLI IDHwt,,,T033 GLI LG PED	GLI	5	TRUE	T000 CNS	T026 CNS A	T028 CNS IDHwt	T030 GLI IDHwt	T033 GLI LG PED
THR24_2041_S01	glioma	low grade glioma	T000 CNS,,,T026 CNS A,,,T029 CNS IDHmut,,,T044 GLI IDHmut CODEL,,,T046 GLI IDHmut CODEL/DNET	GLI	5	TRUE	T000 CNS	T026 CNS A	T029 CNS IDHmut	T044 GLI IDHmut CODEL	T046 GLI IDHmut CODEL/DNET
THR24_2044_S01	glioma	low grade glioma	T000 CNS,,,T026 CNS A,,,T028 CNS IDHwt,,,T030 GLI IDHwt,,,T033 GLI LG PED	GLI	5	TRUE	T000 CNS	T026 CNS A	T028 CNS IDHwt	T030 GLI IDHwt	T033 GLI LG PED
THR24_2047_S01	glioma	low grade glioma	T000 CNS,,,T026 CNS A,,,T029 CNS IDHmut,,,T044 GLI IDHmut CODEL,,,T047 GLI IDHmut CODEL A,,,T049 GLI IDHmut CODEL B,,,T052 GLI IDHmut CODEL NOTCH1	GLI	7	TRUE	T000 CNS	T026 CNS A	T029 CNS IDHmut	T044 GLI IDHmut CODEL	T047 GLI IDHmut CODEL A	T049 GLI IDHmut CODEL B	T052 GLI IDHmut CODEL NOTCH1
THR24_2051_S01	glioma	low grade glioma	T000 CNS,,,T026 CNS A,,,T028 CNS IDHwt,,,T030 GLI IDHwt,,,T033 GLI LG PED	GLI	5	TRUE	T000 CNS	T026 CNS A	T028 CNS IDHwt	T030 GLI IDHwt	T033 GLI LG PED
THR24_2064_S01	glioma	low grade glioma	T000 CNS,,,T026 CNS A,,,T029 CNS IDHmut,,,T044 GLI IDHmut CODEL,,,T046 GLI IDHmut CODEL/DNET	GLI	5	TRUE	T000 CNS	T026 CNS A	T029 CNS IDHmut	T044 GLI IDHmut CODEL	T046 GLI IDHmut CODEL/DNET
THR24_2070_S01	medulloblastoma	medulloblastoma	T000 CNS,,,T027 MLBLA ,,,T058 MLBLA G3/G4,,,T060 MLBLA G4	MLBLA	4	TRUE	T000 CNS	T027 MLBLA	T058 MLBLA G3/G4	T060 MLBLA G4
THR24_2074_S01	medulloblastoma	medulloblastoma	T000 CNS,,,T027 MLBLA ,,,T058 MLBLA G3/G4,,,T061 MLBLA G3	MLBLA	4	TRUE	T000 CNS	T027 MLBLA	T058 MLBLA G3/G4	T061 MLBLA G3
THR24_2078_S02	melanoma	melanoma	T013 MELA,,,T280 SKCM,,,T282 SKCM MET,,,T287 SKCM MET IMM+MITFL	MELA	4	TRUE	T013 MELA	T280 SKCM	T282 SKCM MET	T287 SKCM MET IMM+MITFL
THR24_2079_S01	melanoma	melanoma	T013 MELA,,,T280 SKCM,,,T282 SKCM MET,,,T287 SKCM MET IMM+MITFL	MELA	4	TRUE	T013 MELA	T280 SKCM	T282 SKCM MET	T287 SKCM MET IMM+MITFL
THR24_2080_S01	melanoma	melanoma	T013 MELA,,,T280 SKCM,,,T282 SKCM MET,,,T287 SKCM MET IMM+MITFL	MELA	4	TRUE	T013 MELA	T280 SKCM	T282 SKCM MET	T287 SKCM MET IMM+MITFL
THR24_2084_S01	melanoma	melanoma	T013 MELA,,,T280 SKCM,,,T282 SKCM MET,,,T285 SKCM MET KER	MELA	4	TRUE	T013 MELA	T280 SKCM	T282 SKCM MET	T285 SKCM MET KER
THR24_2087_S01	osteosarcoma	osteosarcoma	T011 LUAD,,,T217 LUAD TRU+PI,,,T219 LUAD TRU+PI 1,,,T221 LUAD TRU 2,,,T224 LUAD TRU 4	OSARC	5	FALSE	T002 MESODM STEMlow
THR24_2088_S01	osteosarcoma	osteosarcoma	T002 MESODM STEMlow,,,T066 MESODM STEMlow A,,,T068 OSARC,,,T071 OSARC OSSIF	OSARC	4	TRUE	T002 MESODM STEMlow	T066 MESODM STEMlow A	T068 OSARC	T071 OSARC OSSIF
THR24_2089_S01	osteosarcoma	osteosarcoma	T002 MESODM STEMlow,,,T066 MESODM STEMlow A,,,T068 OSARC,,,T071 OSARC OSSIF	OSARC	4	TRUE	T002 MESODM STEMlow	T066 MESODM STEMlow A	T068 OSARC	T071 OSARC OSSIF
THR24_2091_S01	osteosarcoma	osteosarcoma	T002 MESODM STEMlow,,,T066 MESODM STEMlow A,,,T068 OSARC,,,T073 OSARC OSBLA	OSARC	4	TRUE	T002 MESODM STEMlow	T066 MESODM STEMlow A	T068 OSARC	T073 OSARC OSBLA
THR24_2095_S01	osteosarcoma	osteosarcoma	T002 MESODM STEMlow,,,T066 MESODM STEMlow A,,,T069 SARC STEMlow,,,T075 SARC STEMlow A,,,T078 SARC EPITH/KIT	OSARC	5	FALSE	T002 MESODM STEMlow	T066 MESODM STEMlow A
THR24_2103_S01	osteosarcoma	osteosarcoma	T011 LUAD,,,T217 LUAD TRU+PI,,,T219 LUAD TRU+PI 1,,,T221 LUAD TRU 2,,,T224 LUAD TRU 4	OSARC	5	FALSE	T002 MESODM STEMlow
THR24_2106_S01	osteosarcoma	osteosarcoma	T002 MESODM STEMlow,,,T066 MESODM STEMlow A,,,T068 OSARC,,,T071 OSARC OSSIF	OSARC	4	TRUE	T002 MESODM STEMlow	T066 MESODM STEMlow A	T068 OSARC	T071 OSARC OSSIF
THR24_2112_S01	acute lymphoblastic leukemia	acute lymphoblastic leukemia - bcr-abl1	T005 LEUK,,,T119 ALL,,,T122 ALL A,,,T123 ALL B,,,T125 ALL C,,,T127 ALL Ph-like,,,T129 ALL Ph-like A,,,T131 ALL Ph-like JAK/STAT	ALL	8	TRUE	T005 LEUK	T119 ALL	T122 ALL A	T123 ALL B	T125 ALL C	T127 ALL Ph-like	T129 ALL Ph-like A	T131 ALL Ph-like JAK/STAT
THR24_2121_S01	acute lymphoblastic leukemia	acute lymphoblastic leukemia - bcr-abl1	T005 LEUK,,,T119 ALL,,,T122 ALL A,,,T123 ALL B,,,T125 ALL C,,,T127 ALL Ph-like,,,T130 ALL Ph-like IKZF1/JAK2	ALL	7	TRUE	T005 LEUK	T119 ALL	T122 ALL A	T123 ALL B	T125 ALL C	T127 ALL Ph-like	T130 ALL Ph-like IKZF1/JAK2
THR24_2123_S01	acute lymphoblastic leukemia	acute lymphoblastic leukemia - bcr-abl1	T005 LEUK,,,T119 ALL,,,T122 ALL A,,,T123 ALL B,,,T125 ALL C,,,T127 ALL Ph-like,,,T130 ALL Ph-like IKZF1/JAK2	ALL	7	TRUE	T005 LEUK	T119 ALL	T122 ALL A	T123 ALL B	T125 ALL C	T127 ALL Ph-like	T130 ALL Ph-like IKZF1/JAK2
THR24_2125_S01	acute lymphoblastic leukemia	acute lymphoblastic leukemia - bcr-abl1	T005 LEUK,,,T119 ALL,,,T122 ALL A,,,T123 ALL B,,,T125 ALL C,,,T127 ALL Ph-like,,,T130 ALL Ph-like IKZF1/JAK2	ALL	7	TRUE	T005 LEUK	T119 ALL	T122 ALL A	T123 ALL B	T125 ALL C	T127 ALL Ph-like	T130 ALL Ph-like IKZF1/JAK2
THR24_2127_S01	acute lymphoblastic leukemia	acute lymphoblastic leukemia - bcr-abl1	T005 LEUK,,,T119 ALL,,,T122 ALL A,,,T123 ALL B,,,T125 ALL C,,,T127 ALL Ph-like,,,T130 ALL Ph-like IKZF1/JAK2	ALL	7	TRUE	T005 LEUK	T119 ALL	T122 ALL A	T123 ALL B	T125 ALL C	T127 ALL Ph-like	T130 ALL Ph-like IKZF1/JAK2
THR24_2128_S01	acute lymphoblastic leukemia	acute lymphoblastic leukemia - bcr-abl1	T005 LEUK,,,T119 ALL,,,T122 ALL A,,,T123 ALL B,,,T125 ALL C,,,T127 ALL Ph-like,,,T129 ALL Ph-like A,,,T132 ALL Ph+/Ph-like EPOR	ALL	8	TRUE	T005 LEUK	T119 ALL	T122 ALL A	T123 ALL B	T125 ALL C	T127 ALL Ph-like	T129 ALL Ph-like A	T132 ALL Ph+/Ph-like EPOR
THR24_2129_S01	acute lymphoblastic leukemia	acute lymphoblastic leukemia - bcr-abl1	T005 LEUK,,,T119 ALL,,,T122 ALL A,,,T123 ALL B,,,T125 ALL C,,,T127 ALL Ph-like,,,T129 ALL Ph-like A,,,T132 ALL Ph+/Ph-like EPOR	ALL	8	TRUE	T005 LEUK	T119 ALL	T122 ALL A	T123 ALL B	T125 ALL C	T127 ALL Ph-like	T129 ALL Ph-like A	T132 ALL Ph+/Ph-like EPOR
THR24_2130_S01	acute lymphoblastic leukemia	acute lymphoblastic leukemia - bcr-abl1	T005 LEUK,,,T119 ALL,,,T122 ALL A,,,T123 ALL B,,,T125 ALL C,,,T127 ALL Ph-like,,,T129 ALL Ph-like A,,,T132 ALL Ph+/Ph-like EPOR	ALL	8	TRUE	T005 LEUK	T119 ALL	T122 ALL A	T123 ALL B	T125 ALL C	T127 ALL Ph-like	T129 ALL Ph-like A	T132 ALL Ph+/Ph-like EPOR
THR24_2132_S01	acute lymphoblastic leukemia	acute lymphoblastic leukemia - bcr-abl1	T005 LEUK,,,T119 ALL,,,T122 ALL A,,,T123 ALL B,,,T125 ALL C,,,T127 ALL Ph-like,,,T129 ALL Ph-like A,,,T132 ALL Ph+/Ph-like EPOR	ALL	8	TRUE	T005 LEUK	T119 ALL	T122 ALL A	T123 ALL B	T125 ALL C	T127 ALL Ph-like	T129 ALL Ph-like A	T132 ALL Ph+/Ph-like EPOR
THR24_2139_S01	rhabdomyosarcoma	rhabdomyosarcoma	T003 MESODM STEMhigh,,,T090 MYOGEN,,,T093 MYOGEN FUS-,,,T095 MYOGEN SARC FUS-,,,T097 RMSARC EMB MYO	RMSARC	5	TRUE	T003 MESODM STEMhigh	T090 MYOGEN	T093 MYOGEN FUS-	T095 MYOGEN SARC FUS-	T097 RMSARC EMB MYO
THR24_2143_S01	rhabdomyosarcoma	rhabdomyosarcoma	T003 MESODM STEMhigh,,,T090 MYOGEN,,,T094 RMSARC ALV FUS+	RMSARC	3	TRUE	T003 MESODM STEMhigh	T090 MYOGEN	T094 RMSARC ALV FUS+
THR24_2147_S01	rhabdomyosarcoma	rhabdomyosarcoma	T002 MESODM STEMlow,,,T066 MESODM STEMlow A,,,T069 SARC STEMlow,,,T075 SARC STEMlow A,,,T078 SARC EPITH/KIT	RMSARC	5	FALSE	T003 MESODM STEMhigh
THR24_2147_S02	rhabdomyosarcoma	rhabdomyosarcoma	T003 MESODM STEMhigh,,,T090 MYOGEN,,,T093 MYOGEN FUS-,,,T095 MYOGEN SARC FUS-,,,T098 RMSARC EMB MYOD1mut	RMSARC	5	TRUE	T003 MESODM STEMhigh	T090 MYOGEN	T093 MYOGEN FUS-	T095 MYOGEN SARC FUS-	T098 RMSARC EMB MYOD1mut
THR24_2147_S03	rhabdomyosarcoma	rhabdomyosarcoma	T003 MESODM STEMhigh,,,T090 MYOGEN,,,T093 MYOGEN FUS-,,,T095 MYOGEN SARC FUS-,,,T098 RMSARC EMB MYOD1mut	RMSARC	5	TRUE	T003 MESODM STEMhigh	T090 MYOGEN	T093 MYOGEN FUS-	T095 MYOGEN SARC FUS-	T098 RMSARC EMB MYOD1mut
THR24_2148_S01	rhabdomyosarcoma	rhabdomyosarcoma	T002 MESODM STEMlow,,,T066 MESODM STEMlow A,,,T069 SARC STEMlow,,,T075 SARC STEMlow A,,,T078 SARC EPITH/KIT	RMSARC	5	FALSE	T003 MESODM STEMhigh
THR24_2149_S01	rhabdomyosarcoma	rhabdomyosarcoma	T003 MESODM STEMhigh,,,T090 MYOGEN,,,T094 RMSARC ALV FUS+	RMSARC	3	TRUE	T003 MESODM STEMhigh	T090 MYOGEN	T094 RMSARC ALV FUS+
THR24_2159_S01	rhabdomyosarcoma	rhabdomyosarcoma	T002 MESODM STEMlow,,,T066 MESODM STEMlow A,,,T069 SARC STEMlow,,,T075 SARC STEMlow A,,,T078 SARC EPITH/KIT	RMSARC	5	FALSE	T003 MESODM STEMhigh
THR24_2160_S01	rhabdomyosarcoma	rhabdomyosarcoma	T003 MESODM STEMhigh,,,T090 MYOGEN,,,T093 MYOGEN FUS-,,,T095 MYOGEN SARC FUS-,,,T098 RMSARC EMB MYOD1mut	RMSARC	5	TRUE	T003 MESODM STEMhigh	T090 MYOGEN	T093 MYOGEN FUS-	T095 MYOGEN SARC FUS-	T098 RMSARC EMB MYOD1mut
THR24_2161_S01	rhabdomyosarcoma	rhabdomyosarcoma	T003 MESODM STEMhigh,,,T090 MYOGEN,,,T094 RMSARC ALV FUS+	RMSARC	3	TRUE	T003 MESODM STEMhigh	T090 MYOGEN	T094 RMSARC ALV FUS+
THR24_2162_S01	rhabdomyosarcoma	rhabdomyosarcoma	T003 MESODM STEMhigh,,,T090 MYOGEN,,,T093 MYOGEN FUS-,,,T095 MYOGEN SARC FUS-,,,T099 UCS MYO	RMSARC	5	FALSE	T003 MESODM STEMhigh
THR24_2166_S01	rhabdomyosarcoma	rhabdomyosarcoma	T003 MESODM STEMhigh,,,T090 MYOGEN,,,T093 MYOGEN FUS-,,,T095 MYOGEN SARC FUS-,,,T099 UCS MYO	RMSARC	5	FALSE	T003 MESODM STEMhigh
THR24_2172_S01	rhabdomyosarcoma	rhabdomyosarcoma	T003 MESODM STEMhigh,,,T090 MYOGEN,,,T093 MYOGEN FUS-,,,T095 MYOGEN SARC FUS-,,,T098 RMSARC EMB MYOD1mut	RMSARC	5	TRUE	T003 MESODM STEMhigh	T090 MYOGEN	T093 MYOGEN FUS-	T095 MYOGEN SARC FUS-	T098 RMSARC EMB MYOD1mut
THR24_2174_S01	rhabdomyosarcoma	rhabdomyosarcoma	T003 MESODM STEMhigh,,,T090 MYOGEN,,,T093 MYOGEN FUS-,,,T095 MYOGEN SARC FUS-,,,T097 RMSARC EMB MYO	RMSARC	5	TRUE	T003 MESODM STEMhigh	T090 MYOGEN	T093 MYOGEN FUS-	T095 MYOGEN SARC FUS-	T097 RMSARC EMB MYO
TARGET-10-PAKSWW-03	acute lymphoblastic leukemia	acute lymphoblastic leukemia	T005 LEUK,,,T119 ALL,,,T122 ALL A,,,T124 ALL TRG,,,T133 ALL TRG A	ALL	5	TRUE	T005 LEUK	T119 ALL	T122 ALL A	T124 ALL TRG	T133 ALL TRG A
TARGET-10-PAMXHJ-09	acute lymphoblastic leukemia	acute lymphoblastic leukemia	T005 LEUK,,,T119 ALL,,,T122 ALL A,,,T124 ALL TRG,,,T133 ALL TRG A	ALL	5	TRUE	T005 LEUK	T119 ALL	T122 ALL A	T124 ALL TRG	T133 ALL TRG A
TARGET-10-PAMXSP-09	acute lymphoblastic leukemia	acute lymphoblastic leukemia	T005 LEUK,,,T119 ALL,,,T122 ALL A,,,T124 ALL TRG,,,T133 ALL TRG A	ALL	5	TRUE	T005 LEUK	T119 ALL	T122 ALL A	T124 ALL TRG	T133 ALL TRG A
TARGET-10-PANCVR-03	acute lymphoblastic leukemia	acute lymphoblastic leukemia	T005 LEUK,,,T119 ALL,,,T122 ALL A,,,T124 ALL TRG	ALL	4	TRUE	T005 LEUK	T119 ALL	T122 ALL A	T124 ALL TRG
TARGET-10-PANCVR-04	acute lymphoblastic leukemia	acute lymphoblastic leukemia	T005 LEUK,,,T119 ALL,,,T122 ALL A,,,T124 ALL TRG	ALL	4	TRUE	T005 LEUK	T119 ALL	T122 ALL A	T124 ALL TRG
TARGET-10-PANDWE-03	acute lymphoblastic leukemia	acute lymphoblastic leukemia	T005 LEUK,,,T119 ALL,,,T122 ALL A,,,T124 ALL TRG,,,T133 ALL TRG A,,,T137 ALL TRG Ph+/Ph-like CRLF2	ALL	6	TRUE	T005 LEUK	T119 ALL	T122 ALL A	T124 ALL TRG	T133 ALL TRG A	T137 ALL TRG Ph+/Ph-like CRLF2
TARGET-10-PANEUH-09	acute lymphoblastic leukemia	acute lymphoblastic leukemia	T005 LEUK,,,T119 ALL,,,T122 ALL A,,,T124 ALL TRG,,,T133 ALL TRG A,,,T138 ALL TRG HYPERDIP	ALL	6	TRUE	T005 LEUK	T119 ALL	T122 ALL A	T124 ALL TRG	T133 ALL TRG A	T138 ALL TRG HYPERDIP
TARGET-10-PANFNZ-03	acute lymphoblastic leukemia	acute lymphoblastic leukemia	T005 LEUK,,,T119 ALL,,,T122 ALL A,,,T124 ALL TRG,,,T134 ALL TRG ZNF384	ALL	5	TRUE	T005 LEUK	T119 ALL	T122 ALL A	T124 ALL TRG	T134 ALL TRG ZNF384
TARGET-10-PANGIF-03	acute lymphoblastic leukemia	acute lymphoblastic leukemia	T005 LEUK,,,T119 ALL,,,T122 ALL A,,,T124 ALL TRG,,,T135 ALL TRG TCF3	ALL	5	TRUE	T005 LEUK	T119 ALL	T122 ALL A	T124 ALL TRG	T135 ALL TRG TCF3
TARGET-10-PANIEU-03	acute lymphoblastic leukemia	acute lymphoblastic leukemia	T005 LEUK,,,T119 ALL,,,T122 ALL A,,,T124 ALL TRG,,,T133 ALL TRG A,,,T137 ALL TRG Ph+/Ph-like CRLF2	ALL	6	TRUE	T005 LEUK	T119 ALL	T122 ALL A	T124 ALL TRG	T133 ALL TRG A	T137 ALL TRG Ph+/Ph-like CRLF2
TARGET-10-PANJPG-09	acute lymphoblastic leukemia	acute lymphoblastic leukemia	T005 LEUK,,,T119 ALL,,,T122 ALL A,,,T124 ALL TRG,,,T134 ALL TRG ZNF384	ALL	5	TRUE	T005 LEUK	T119 ALL	T122 ALL A	T124 ALL TRG	T134 ALL TRG ZNF384
TARGET-10-PANJWJ-09	acute lymphoblastic leukemia	acute lymphoblastic leukemia	T005 LEUK,,,T119 ALL,,,T122 ALL A,,,T124 ALL TRG,,,T133 ALL TRG A,,,T137 ALL TRG Ph+/Ph-like CRLF2	ALL	6	TRUE	T005 LEUK	T119 ALL	T122 ALL A	T124 ALL TRG	T133 ALL TRG A	T137 ALL TRG Ph+/Ph-like CRLF2
TARGET-10-PANKAK-09	acute lymphoblastic leukemia	acute lymphoblastic leukemia	T005 LEUK,,,T119 ALL,,,T122 ALL A,,,T124 ALL TRG,,,T133 ALL TRG A,,,T137 ALL TRG Ph+/Ph-like CRLF2	ALL	6	TRUE	T005 LEUK	T119 ALL	T122 ALL A	T124 ALL TRG	T133 ALL TRG A	T137 ALL TRG Ph+/Ph-like CRLF2
TARGET-10-PANKDT-03	acute lymphoblastic leukemia	acute lymphoblastic leukemia	T005 LEUK,,,T119 ALL,,,T122 ALL A,,,T124 ALL TRG,,,T134 ALL TRG ZNF384	ALL	5	TRUE	T005 LEUK	T119 ALL	T122 ALL A	T124 ALL TRG	T134 ALL TRG ZNF384
TARGET-10-PANKGK-09	acute lymphoblastic leukemia	acute lymphoblastic leukemia	T005 LEUK,,,T119 ALL,,,T122 ALL A,,,T124 ALL TRG,,,T134 ALL TRG ZNF384	ALL	5	TRUE	T005 LEUK	T119 ALL	T122 ALL A	T124 ALL TRG	T134 ALL TRG ZNF384
TARGET-10-PANKMB-09	acute lymphoblastic leukemia	acute lymphoblastic leukemia	T005 LEUK,,,T119 ALL,,,T122 ALL A,,,T124 ALL TRG,,,T133 ALL TRG A,,,T137 ALL TRG Ph+/Ph-like CRLF2	ALL	6	TRUE	T005 LEUK	T119 ALL	T122 ALL A	T124 ALL TRG	T133 ALL TRG A	T137 ALL TRG Ph+/Ph-like CRLF2
TARGET-10-PANKRG-03	acute lymphoblastic leukemia	acute lymphoblastic leukemia	T005 LEUK,,,T119 ALL,,,T122 ALL A,,,T124 ALL TRG,,,T133 ALL TRG A	ALL	5	TRUE	T005 LEUK	T119 ALL	T122 ALL A	T124 ALL TRG	T133 ALL TRG A
TARGET-10-PANLIC-09	acute lymphoblastic leukemia	acute lymphoblastic leukemia	T005 LEUK,,,T119 ALL,,,T122 ALL A,,,T124 ALL TRG,,,T133 ALL TRG A	ALL	5	TRUE	T005 LEUK	T119 ALL	T122 ALL A	T124 ALL TRG	T133 ALL TRG A
TARGET-10-PANPJI-09	acute lymphoblastic leukemia	acute lymphoblastic leukemia	T005 LEUK,,,T119 ALL,,,T122 ALL A,,,T124 ALL TRG,,,T134 ALL TRG ZNF384	ALL	5	TRUE	T005 LEUK	T119 ALL	T122 ALL A	T124 ALL TRG	T134 ALL TRG ZNF384
TARGET-10-PANRDC-03	acute lymphoblastic leukemia	acute lymphoblastic leukemia	T005 LEUK,,,T119 ALL,,,T122 ALL A,,,T124 ALL TRG,,,T134 ALL TRG ZNF384	ALL	5	TRUE	T005 LEUK	T119 ALL	T122 ALL A	T124 ALL TRG	T134 ALL TRG ZNF384
TARGET-10-PANRWG-09	acute lymphoblastic leukemia	acute lymphoblastic leukemia	T005 LEUK,,,T119 ALL,,,T122 ALL A,,,T124 ALL TRG,,,T134 ALL TRG ZNF384	ALL	5	TRUE	T005 LEUK	T119 ALL	T122 ALL A	T124 ALL TRG	T134 ALL TRG ZNF384
TARGET-10-PANRYM-09	acute lymphoblastic leukemia	acute lymphoblastic leukemia	T005 LEUK,,,T119 ALL,,,T122 ALL A,,,T124 ALL TRG,,,T133 ALL TRG A	ALL	5	TRUE	T005 LEUK	T119 ALL	T122 ALL A	T124 ALL TRG	T133 ALL TRG A
TARGET-10-PANSBR-09	acute lymphoblastic leukemia	acute lymphoblastic leukemia	T005 LEUK,,,T119 ALL,,,T122 ALL A,,,T124 ALL TRG,,,T133 ALL TRG A,,,T137 ALL TRG Ph+/Ph-like CRLF2	ALL	6	TRUE	T005 LEUK	T119 ALL	T122 ALL A	T124 ALL TRG	T133 ALL TRG A	T137 ALL TRG Ph+/Ph-like CRLF2
TARGET-10-PANSDA-04	acute lymphoblastic leukemia	acute lymphoblastic leukemia	T005 LEUK,,,T119 ALL,,,T122 ALL A,,,T124 ALL TRG,,,T133 ALL TRG A,,,T137 ALL TRG Ph+/Ph-like CRLF2	ALL	6	TRUE	T005 LEUK	T119 ALL	T122 ALL A	T124 ALL TRG	T133 ALL TRG A	T137 ALL TRG Ph+/Ph-like CRLF2
TARGET-10-PANSDA-09	acute lymphoblastic leukemia	acute lymphoblastic leukemia	T005 LEUK,,,T119 ALL,,,T122 ALL A,,,T124 ALL TRG,,,T133 ALL TRG A,,,T137 ALL TRG Ph+/Ph-like CRLF2	ALL	6	TRUE	T005 LEUK	T119 ALL	T122 ALL A	T124 ALL TRG	T133 ALL TRG A	T137 ALL TRG Ph+/Ph-like CRLF2
TARGET-10-PANSHK-04	acute lymphoblastic leukemia	acute lymphoblastic leukemia	T005 LEUK,,,T119 ALL,,,T122 ALL A,,,T124 ALL TRG,,,T136 ALL TRG ETV6-RUNX1	ALL	5	TRUE	T005 LEUK	T119 ALL	T122 ALL A	T124 ALL TRG	T136 ALL TRG ETV6-RUNX1
TARGET-10-PANSHK-09	acute lymphoblastic leukemia	acute lymphoblastic leukemia	T005 LEUK,,,T119 ALL,,,T122 ALL A,,,T124 ALL TRG,,,T136 ALL TRG ETV6-RUNX1	ALL	5	TRUE	T005 LEUK	T119 ALL	T122 ALL A	T124 ALL TRG	T136 ALL TRG ETV6-RUNX1
TARGET-10-PANSIA-09	acute lymphoblastic leukemia	acute lymphoblastic leukemia	T005 LEUK,,,T119 ALL,,,T122 ALL A,,,T124 ALL TRG,,,T133 ALL TRG A	ALL	5	TRUE	T005 LEUK	T119 ALL	T122 ALL A	T124 ALL TRG	T133 ALL TRG A
TARGET-10-PANSPW-09	acute lymphoblastic leukemia	acute lymphoblastic leukemia	T005 LEUK,,,T119 ALL,,,T122 ALL A,,,T124 ALL TRG,,,T133 ALL TRG A,,,T137 ALL TRG Ph+/Ph-like CRLF2	ALL	6	TRUE	T005 LEUK	T119 ALL	T122 ALL A	T124 ALL TRG	T133 ALL TRG A	T137 ALL TRG Ph+/Ph-like CRLF2
TARGET-10-PANSUL-09	acute lymphoblastic leukemia	acute lymphoblastic leukemia	T005 LEUK,,,T119 ALL,,,T122 ALL A,,,T124 ALL TRG,,,T136 ALL TRG ETV6-RUNX1	ALL	5	TRUE	T005 LEUK	T119 ALL	T122 ALL A	T124 ALL TRG	T136 ALL TRG ETV6-RUNX1
TARGET-10-PANSXG-09	acute lymphoblastic leukemia	acute lymphoblastic leukemia	T005 LEUK,,,T119 ALL,,,T122 ALL A,,,T124 ALL TRG,,,T133 ALL TRG A,,,T138 ALL TRG HYPERDIP	ALL	6	TRUE	T005 LEUK	T119 ALL	T122 ALL A	T124 ALL TRG	T133 ALL TRG A	T138 ALL TRG HYPERDIP
TARGET-10-PANTSM-04	acute lymphoblastic leukemia	acute lymphoblastic leukemia	T005 LEUK,,,T119 ALL,,,T122 ALL A,,,T124 ALL TRG	ALL	4	TRUE	T005 LEUK	T119 ALL	T122 ALL A	T124 ALL TRG
TARGET-10-PANTSM-09	acute lymphoblastic leukemia	acute lymphoblastic leukemia	T005 LEUK,,,T119 ALL,,,T122 ALL A,,,T124 ALL TRG	ALL	4	TRUE	T005 LEUK	T119 ALL	T122 ALL A	T124 ALL TRG
TARGET-10-PANUHA-09	acute lymphoblastic leukemia	acute lymphoblastic leukemia	T005 LEUK,,,T119 ALL,,,T122 ALL A,,,T124 ALL TRG,,,T136 ALL TRG ETV6-RUNX1	ALL	5	TRUE	T005 LEUK	T119 ALL	T122 ALL A	T124 ALL TRG	T136 ALL TRG ETV6-RUNX1
TARGET-10-PANUSN-03	acute lymphoblastic leukemia	acute lymphoblastic leukemia	T005 LEUK,,,T119 ALL,,,T122 ALL A,,,T124 ALL TRG,,,T136 ALL TRG ETV6-RUNX1	ALL	5	TRUE	T005 LEUK	T119 ALL	T122 ALL A	T124 ALL TRG	T136 ALL TRG ETV6-RUNX1
TARGET-10-PANUSN-04	acute lymphoblastic leukemia	acute lymphoblastic leukemia	T005 LEUK,,,T120 AML,,,T144 AML TRG,,,T157 AML TRG A,,,T159 AML TRG KMT2Ar/MPAL	ALL	5	FALSE	T005 LEUK
TARGET-10-PANWFB-09	acute lymphoblastic leukemia	acute lymphoblastic leukemia	T005 LEUK,,,T119 ALL,,,T122 ALL A,,,T124 ALL TRG,,,T134 ALL TRG ZNF384	ALL	5	TRUE	T005 LEUK	T119 ALL	T122 ALL A	T124 ALL TRG	T134 ALL TRG ZNF384
TARGET-10-PANWHJ-09	acute lymphoblastic leukemia	acute lymphoblastic leukemia	T005 LEUK,,,T119 ALL,,,T122 ALL A,,,T124 ALL TRG,,,T133 ALL TRG A,,,T138 ALL TRG HYPERDIP	ALL	6	TRUE	T005 LEUK	T119 ALL	T122 ALL A	T124 ALL TRG	T133 ALL TRG A	T138 ALL TRG HYPERDIP
TARGET-10-PANWHW-09	acute lymphoblastic leukemia	acute lymphoblastic leukemia	T005 LEUK,,,T119 ALL,,,T122 ALL A,,,T124 ALL TRG,,,T133 ALL TRG A,,,T137 ALL TRG Ph+/Ph-like CRLF2	ALL	6	TRUE	T005 LEUK	T119 ALL	T122 ALL A	T124 ALL TRG	T133 ALL TRG A	T137 ALL TRG Ph+/Ph-like CRLF2
TARGET-10-PANWVW-09	acute lymphoblastic leukemia	acute lymphoblastic leukemia	T005 LEUK,,,T119 ALL,,,T122 ALL A,,,T124 ALL TRG,,,T133 ALL TRG A	ALL	5	TRUE	T005 LEUK	T119 ALL	T122 ALL A	T124 ALL TRG	T133 ALL TRG A
TARGET-10-PANWYH-09	acute lymphoblastic leukemia	acute lymphoblastic leukemia	T005 LEUK,,,T119 ALL,,,T122 ALL A,,,T124 ALL TRG,,,T133 ALL TRG A	ALL	5	TRUE	T005 LEUK	T119 ALL	T122 ALL A	T124 ALL TRG	T133 ALL TRG A
TARGET-10-PANXDR-09	acute lymphoblastic leukemia	acute lymphoblastic leukemia	T005 LEUK,,,T119 ALL,,,T122 ALL A,,,T124 ALL TRG,,,T133 ALL TRG A,,,T137 ALL TRG Ph+/Ph-like CRLF2	ALL	6	TRUE	T005 LEUK	T119 ALL	T122 ALL A	T124 ALL TRG	T133 ALL TRG A	T137 ALL TRG Ph+/Ph-like CRLF2
TARGET-10-PANXPE-04	acute lymphoblastic leukemia	acute lymphoblastic leukemia	T005 LEUK,,,T119 ALL,,,T122 ALL A,,,T124 ALL TRG,,,T133 ALL TRG A,,,T138 ALL TRG HYPERDIP	ALL	6	TRUE	T005 LEUK	T119 ALL	T122 ALL A	T124 ALL TRG	T133 ALL TRG A	T138 ALL TRG HYPERDIP
TARGET-10-PANYEJ-09	acute lymphoblastic leukemia	acute lymphoblastic leukemia	T005 LEUK,,,T119 ALL,,,T122 ALL A,,,T124 ALL TRG,,,T133 ALL TRG A,,,T138 ALL TRG HYPERDIP	ALL	6	TRUE	T005 LEUK	T119 ALL	T122 ALL A	T124 ALL TRG	T133 ALL TRG A	T138 ALL TRG HYPERDIP
TARGET-10-PANYGB-04	acute lymphoblastic leukemia	acute lymphoblastic leukemia	T005 LEUK,,,T119 ALL,,,T122 ALL A,,,T124 ALL TRG	ALL	4	TRUE	T005 LEUK	T119 ALL	T122 ALL A	T124 ALL TRG
TARGET-10-PANYGB-09	acute lymphoblastic leukemia	acute lymphoblastic leukemia	T005 LEUK,,,T119 ALL,,,T122 ALL A,,,T124 ALL TRG	ALL	4	TRUE	T005 LEUK	T119 ALL	T122 ALL A	T124 ALL TRG
TARGET-10-PANYYV-04	acute lymphoblastic leukemia	acute lymphoblastic leukemia	T005 LEUK,,,T119 ALL,,,T122 ALL A,,,T124 ALL TRG,,,T133 ALL TRG A,,,T139 ALL TRG Ph-like EPOR	ALL	6	TRUE	T005 LEUK	T119 ALL	T122 ALL A	T124 ALL TRG	T133 ALL TRG A	T139 ALL TRG Ph-like EPOR
TARGET-10-PANYZE-09	acute lymphoblastic leukemia	acute lymphoblastic leukemia	T005 LEUK,,,T119 ALL,,,T122 ALL A,,,T124 ALL TRG,,,T133 ALL TRG A	ALL	5	TRUE	T005 LEUK	T119 ALL	T122 ALL A	T124 ALL TRG	T133 ALL TRG A
TARGET-10-PANZPJ-04	acute lymphoblastic leukemia	acute lymphoblastic leukemia	T005 LEUK,,,T119 ALL,,,T122 ALL A,,,T124 ALL TRG,,,T133 ALL TRG A	ALL	5	TRUE	T005 LEUK	T119 ALL	T122 ALL A	T124 ALL TRG	T133 ALL TRG A
TARGET-10-PANZPJ-09	acute lymphoblastic leukemia	acute lymphoblastic leukemia	T005 LEUK,,,T119 ALL,,,T122 ALL A,,,T124 ALL TRG,,,T133 ALL TRG A,,,T137 ALL TRG Ph+/Ph-like CRLF2	ALL	6	TRUE	T005 LEUK	T119 ALL	T122 ALL A	T124 ALL TRG	T133 ALL TRG A	T137 ALL TRG Ph+/Ph-like CRLF2
TARGET-10-PANZXZ-03	acute lymphoblastic leukemia	acute lymphoblastic leukemia	T005 LEUK,,,T119 ALL,,,T122 ALL A,,,T124 ALL TRG,,,T134 ALL TRG ZNF384	ALL	5	TRUE	T005 LEUK	T119 ALL	T122 ALL A	T124 ALL TRG	T134 ALL TRG ZNF384
TARGET-10-PAPACP-04	acute lymphoblastic leukemia	acute lymphoblastic leukemia	T005 LEUK,,,T119 ALL,,,T122 ALL A,,,T124 ALL TRG,,,T133 ALL TRG A,,,T138 ALL TRG HYPERDIP	ALL	6	TRUE	T005 LEUK	T119 ALL	T122 ALL A	T124 ALL TRG	T133 ALL TRG A	T138 ALL TRG HYPERDIP
TARGET-10-PAPAGK-04	acute lymphoblastic leukemia	acute lymphoblastic leukemia	T005 LEUK,,,T119 ALL,,,T122 ALL A,,,T124 ALL TRG	ALL	4	TRUE	T005 LEUK	T119 ALL	T122 ALL A	T124 ALL TRG
TARGET-10-PAPAGK-09	acute lymphoblastic leukemia	acute lymphoblastic leukemia	T005 LEUK,,,T119 ALL,,,T122 ALL A,,,T124 ALL TRG,,,T133 ALL TRG A,,,T137 ALL TRG Ph+/Ph-like CRLF2	ALL	6	TRUE	T005 LEUK	T119 ALL	T122 ALL A	T124 ALL TRG	T133 ALL TRG A	T137 ALL TRG Ph+/Ph-like CRLF2
TARGET-10-PAPAIZ-09	acute lymphoblastic leukemia	acute lymphoblastic leukemia	T005 LEUK,,,T119 ALL,,,T122 ALL A,,,T124 ALL TRG,,,T133 ALL TRG A,,,T139 ALL TRG Ph-like EPOR	ALL	6	TRUE	T005 LEUK	T119 ALL	T122 ALL A	T124 ALL TRG	T133 ALL TRG A	T139 ALL TRG Ph-like EPOR
TARGET-10-PAPBCI-09	acute lymphoblastic leukemia	acute lymphoblastic leukemia	T005 LEUK,,,T119 ALL,,,T122 ALL A,,,T124 ALL TRG,,,T136 ALL TRG ETV6-RUNX1	ALL	5	TRUE	T005 LEUK	T119 ALL	T122 ALL A	T124 ALL TRG	T136 ALL TRG ETV6-RUNX1
TARGET-10-PAPBES-03	acute lymphoblastic leukemia	acute lymphoblastic leukemia	T005 LEUK,,,T119 ALL,,,T122 ALL A,,,T124 ALL TRG,,,T133 ALL TRG A	ALL	5	TRUE	T005 LEUK	T119 ALL	T122 ALL A	T124 ALL TRG	T133 ALL TRG A
TARGET-10-PAPBFN-09	acute lymphoblastic leukemia	acute lymphoblastic leukemia	T005 LEUK,,,T119 ALL,,,T122 ALL A,,,T124 ALL TRG,,,T133 ALL TRG A,,,T139 ALL TRG Ph-like EPOR	ALL	6	TRUE	T005 LEUK	T119 ALL	T122 ALL A	T124 ALL TRG	T133 ALL TRG A	T139 ALL TRG Ph-like EPOR
TARGET-10-PAPBSY-09	acute lymphoblastic leukemia	acute lymphoblastic leukemia	T005 LEUK,,,T119 ALL,,,T122 ALL A,,,T124 ALL TRG,,,T135 ALL TRG TCF3	ALL	5	TRUE	T005 LEUK	T119 ALL	T122 ALL A	T124 ALL TRG	T135 ALL TRG TCF3
TARGET-10-PAPBZK-09	acute lymphoblastic leukemia	acute lymphoblastic leukemia	T005 LEUK,,,T119 ALL,,,T122 ALL A,,,T124 ALL TRG,,,T133 ALL TRG A	ALL	5	TRUE	T005 LEUK	T119 ALL	T122 ALL A	T124 ALL TRG	T133 ALL TRG A
TARGET-10-PAPCVZ-04	acute lymphoblastic leukemia	acute lymphoblastic leukemia	T005 LEUK,,,T119 ALL,,,T122 ALL A,,,T124 ALL TRG,,,T133 ALL TRG A	ALL	5	TRUE	T005 LEUK	T119 ALL	T122 ALL A	T124 ALL TRG	T133 ALL TRG A
TARGET-10-PAPDJM-04	acute lymphoblastic leukemia	acute lymphoblastic leukemia	T005 LEUK,,,T119 ALL,,,T122 ALL A,,,T124 ALL TRG,,,T133 ALL TRG A,,,T139 ALL TRG Ph-like EPOR	ALL	6	TRUE	T005 LEUK	T119 ALL	T122 ALL A	T124 ALL TRG	T133 ALL TRG A	T139 ALL TRG Ph-like EPOR
TARGET-10-PAPDKJ-09	acute lymphoblastic leukemia	acute lymphoblastic leukemia	T005 LEUK,,,T119 ALL,,,T122 ALL A,,,T124 ALL TRG,,,T136 ALL TRG ETV6-RUNX1	ALL	5	TRUE	T005 LEUK	T119 ALL	T122 ALL A	T124 ALL TRG	T136 ALL TRG ETV6-RUNX1
TARGET-10-PAPDUF-09	acute lymphoblastic leukemia	acute lymphoblastic leukemia	T005 LEUK,,,T119 ALL,,,T122 ALL A,,,T124 ALL TRG,,,T133 ALL TRG A,,,T139 ALL TRG Ph-like EPOR	ALL	6	TRUE	T005 LEUK	T119 ALL	T122 ALL A	T124 ALL TRG	T133 ALL TRG A	T139 ALL TRG Ph-like EPOR
TARGET-10-PAPDUV-04	acute lymphoblastic leukemia	acute lymphoblastic leukemia	T005 LEUK,,,T119 ALL,,,T122 ALL A,,,T124 ALL TRG,,,T133 ALL TRG A	ALL	5	TRUE	T005 LEUK	T119 ALL	T122 ALL A	T124 ALL TRG	T133 ALL TRG A
TARGET-10-PAPDUV-09	acute lymphoblastic leukemia	acute lymphoblastic leukemia	T005 LEUK,,,T119 ALL,,,T122 ALL A,,,T124 ALL TRG,,,T133 ALL TRG A	ALL	5	TRUE	T005 LEUK	T119 ALL	T122 ALL A	T124 ALL TRG	T133 ALL TRG A
TARGET-10-PAPDWT-04	acute lymphoblastic leukemia	acute lymphoblastic leukemia	T005 LEUK,,,T119 ALL,,,T122 ALL A,,,T124 ALL TRG,,,T133 ALL TRG A,,,T138 ALL TRG HYPERDIP	ALL	6	TRUE	T005 LEUK	T119 ALL	T122 ALL A	T124 ALL TRG	T133 ALL TRG A	T138 ALL TRG HYPERDIP
TARGET-10-PAPEAB-04	acute lymphoblastic leukemia	acute lymphoblastic leukemia	T005 LEUK,,,T119 ALL,,,T122 ALL A,,,T124 ALL TRG,,,T133 ALL TRG A	ALL	5	TRUE	T005 LEUK	T119 ALL	T122 ALL A	T124 ALL TRG	T133 ALL TRG A
TARGET-10-PAPECF-04	acute lymphoblastic leukemia	acute lymphoblastic leukemia	T005 LEUK,,,T119 ALL,,,T122 ALL A,,,T124 ALL TRG,,,T136 ALL TRG ETV6-RUNX1	ALL	5	TRUE	T005 LEUK	T119 ALL	T122 ALL A	T124 ALL TRG	T136 ALL TRG ETV6-RUNX1
TARGET-10-PAPECF-09	acute lymphoblastic leukemia	acute lymphoblastic leukemia	T005 LEUK,,,T119 ALL,,,T122 ALL A,,,T124 ALL TRG,,,T136 ALL TRG ETV6-RUNX1	ALL	5	TRUE	T005 LEUK	T119 ALL	T122 ALL A	T124 ALL TRG	T136 ALL TRG ETV6-RUNX1
TARGET-10-PAPEFH-04	acute lymphoblastic leukemia	acute lymphoblastic leukemia	T005 LEUK,,,T119 ALL,,,T122 ALL A,,,T124 ALL TRG,,,T133 ALL TRG A,,,T139 ALL TRG Ph-like EPOR	ALL	6	TRUE	T005 LEUK	T119 ALL	T122 ALL A	T124 ALL TRG	T133 ALL TRG A	T139 ALL TRG Ph-like EPOR
TARGET-10-PAPEFH-09	acute lymphoblastic leukemia	acute lymphoblastic leukemia	T005 LEUK,,,T119 ALL,,,T122 ALL A,,,T124 ALL TRG,,,T133 ALL TRG A,,,T139 ALL TRG Ph-like EPOR	ALL	6	TRUE	T005 LEUK	T119 ALL	T122 ALL A	T124 ALL TRG	T133 ALL TRG A	T139 ALL TRG Ph-like EPOR
TARGET-10-PAPEJN-04	acute lymphoblastic leukemia	acute lymphoblastic leukemia	T005 LEUK,,,T119 ALL,,,T122 ALL A,,,T124 ALL TRG,,,T136 ALL TRG ETV6-RUNX1	ALL	5	TRUE	T005 LEUK	T119 ALL	T122 ALL A	T124 ALL TRG	T136 ALL TRG ETV6-RUNX1
TARGET-10-PAPEJN-09	acute lymphoblastic leukemia	acute lymphoblastic leukemia	T005 LEUK,,,T119 ALL,,,T122 ALL A,,,T124 ALL TRG,,,T136 ALL TRG ETV6-RUNX1	ALL	5	TRUE	T005 LEUK	T119 ALL	T122 ALL A	T124 ALL TRG	T136 ALL TRG ETV6-RUNX1
TARGET-10-PAPESW-09	acute lymphoblastic leukemia	acute lymphoblastic leukemia	T005 LEUK,,,T119 ALL,,,T122 ALL A,,,T124 ALL TRG,,,T133 ALL TRG A	ALL	5	TRUE	T005 LEUK	T119 ALL	T122 ALL A	T124 ALL TRG	T133 ALL TRG A
TARGET-10-PAPFWH-09	acute lymphoblastic leukemia	acute lymphoblastic leukemia	T005 LEUK,,,T119 ALL,,,T122 ALL A,,,T124 ALL TRG,,,T133 ALL TRG A,,,T137 ALL TRG Ph+/Ph-like CRLF2	ALL	6	TRUE	T005 LEUK	T119 ALL	T122 ALL A	T124 ALL TRG	T133 ALL TRG A	T137 ALL TRG Ph+/Ph-like CRLF2
TARGET-10-PAPFXN-09	acute lymphoblastic leukemia	acute lymphoblastic leukemia	T005 LEUK,,,T119 ALL,,,T122 ALL A,,,T124 ALL TRG,,,T133 ALL TRG A,,,T138 ALL TRG HYPERDIP	ALL	6	TRUE	T005 LEUK	T119 ALL	T122 ALL A	T124 ALL TRG	T133 ALL TRG A	T138 ALL TRG HYPERDIP
TARGET-10-PAPGFP-04	acute lymphoblastic leukemia	acute lymphoblastic leukemia	T005 LEUK,,,T119 ALL,,,T122 ALL A,,,T124 ALL TRG,,,T135 ALL TRG TCF3	ALL	5	TRUE	T005 LEUK	T119 ALL	T122 ALL A	T124 ALL TRG	T135 ALL TRG TCF3
TARGET-10-PAPGFP-09	acute lymphoblastic leukemia	acute lymphoblastic leukemia	T005 LEUK,,,T119 ALL,,,T122 ALL A,,,T124 ALL TRG,,,T135 ALL TRG TCF3	ALL	5	TRUE	T005 LEUK	T119 ALL	T122 ALL A	T124 ALL TRG	T135 ALL TRG TCF3
TARGET-10-PAPGGT-03	acute lymphoblastic leukemia	acute lymphoblastic leukemia	T005 LEUK,,,T119 ALL,,,T122 ALL A,,,T124 ALL TRG,,,T133 ALL TRG A,,,T137 ALL TRG Ph+/Ph-like CRLF2	ALL	6	TRUE	T005 LEUK	T119 ALL	T122 ALL A	T124 ALL TRG	T133 ALL TRG A	T137 ALL TRG Ph+/Ph-like CRLF2
TARGET-10-PAPGNC-03	acute lymphoblastic leukemia	acute lymphoblastic leukemia	T005 LEUK,,,T119 ALL,,,T122 ALL A,,,T124 ALL TRG,,,T133 ALL TRG A,,,T137 ALL TRG Ph+/Ph-like CRLF2	ALL	6	TRUE	T005 LEUK	T119 ALL	T122 ALL A	T124 ALL TRG	T133 ALL TRG A	T137 ALL TRG Ph+/Ph-like CRLF2
TARGET-10-PAPGYC-09	acute lymphoblastic leukemia	acute lymphoblastic leukemia	T005 LEUK,,,T119 ALL,,,T122 ALL A,,,T124 ALL TRG,,,T133 ALL TRG A	ALL	5	TRUE	T005 LEUK	T119 ALL	T122 ALL A	T124 ALL TRG	T133 ALL TRG A
TARGET-10-PAPHEK-03	acute lymphoblastic leukemia	acute lymphoblastic leukemia	T005 LEUK,,,T120 AML,,,T144 AML TRG,,,T157 AML TRG A,,,T160 AML TRG CFB-MYH11	ALL	5	FALSE	T005 LEUK
TARGET-10-PAPHGD-09	acute lymphoblastic leukemia	acute lymphoblastic leukemia	T005 LEUK,,,T119 ALL,,,T122 ALL A,,,T124 ALL TRG,,,T133 ALL TRG A,,,T137 ALL TRG Ph+/Ph-like CRLF2	ALL	6	TRUE	T005 LEUK	T119 ALL	T122 ALL A	T124 ALL TRG	T133 ALL TRG A	T137 ALL TRG Ph+/Ph-like CRLF2
TARGET-10-PAPHJF-04	acute lymphoblastic leukemia	acute lymphoblastic leukemia	T005 LEUK,,,T119 ALL,,,T122 ALL A,,,T124 ALL TRG,,,T135 ALL TRG TCF3	ALL	5	TRUE	T005 LEUK	T119 ALL	T122 ALL A	T124 ALL TRG	T135 ALL TRG TCF3
TARGET-10-PAPHJF-09	acute lymphoblastic leukemia	acute lymphoblastic leukemia	T005 LEUK,,,T119 ALL,,,T122 ALL A,,,T124 ALL TRG,,,T135 ALL TRG TCF3	ALL	5	TRUE	T005 LEUK	T119 ALL	T122 ALL A	T124 ALL TRG	T135 ALL TRG TCF3
TARGET-10-PAPHMH-09	acute lymphoblastic leukemia	acute lymphoblastic leukemia	T005 LEUK,,,T119 ALL,,,T122 ALL A,,,T124 ALL TRG,,,T133 ALL TRG A	ALL	5	TRUE	T005 LEUK	T119 ALL	T122 ALL A	T124 ALL TRG	T133 ALL TRG A
TARGET-10-PAPHZT-09	acute lymphoblastic leukemia	acute lymphoblastic leukemia	T005 LEUK,,,T119 ALL,,,T122 ALL A,,,T124 ALL TRG,,,T133 ALL TRG A,,,T137 ALL TRG Ph+/Ph-like CRLF2	ALL	6	TRUE	T005 LEUK	T119 ALL	T122 ALL A	T124 ALL TRG	T133 ALL TRG A	T137 ALL TRG Ph+/Ph-like CRLF2
TARGET-10-PAPIGX-09	acute lymphoblastic leukemia	acute lymphoblastic leukemia	T005 LEUK,,,T119 ALL,,,T122 ALL A,,,T124 ALL TRG,,,T134 ALL TRG ZNF384	ALL	5	TRUE	T005 LEUK	T119 ALL	T122 ALL A	T124 ALL TRG	T134 ALL TRG ZNF384
TARGET-10-PAPIJB-04	acute lymphoblastic leukemia	acute lymphoblastic leukemia	T005 LEUK,,,T119 ALL,,,T122 ALL A,,,T124 ALL TRG,,,T133 ALL TRG A,,,T139 ALL TRG Ph-like EPOR	ALL	6	TRUE	T005 LEUK	T119 ALL	T122 ALL A	T124 ALL TRG	T133 ALL TRG A	T139 ALL TRG Ph-like EPOR
TARGET-10-PAPIJM-09	acute lymphoblastic leukemia	acute lymphoblastic leukemia	T005 LEUK,,,T119 ALL,,,T122 ALL A,,,T124 ALL TRG,,,T133 ALL TRG A	ALL	5	TRUE	T005 LEUK	T119 ALL	T122 ALL A	T124 ALL TRG	T133 ALL TRG A
TARGET-10-PAPIRZ-09	acute lymphoblastic leukemia	acute lymphoblastic leukemia	T005 LEUK,,,T119 ALL,,,T122 ALL A,,,T124 ALL TRG	ALL	4	TRUE	T005 LEUK	T119 ALL	T122 ALL A	T124 ALL TRG
TARGET-10-PAPISG-04	acute lymphoblastic leukemia	acute lymphoblastic leukemia	T005 LEUK,,,T119 ALL,,,T122 ALL A,,,T124 ALL TRG,,,T133 ALL TRG A,,,T139 ALL TRG Ph-like EPOR	ALL	6	TRUE	T005 LEUK	T119 ALL	T122 ALL A	T124 ALL TRG	T133 ALL TRG A	T139 ALL TRG Ph-like EPOR
TARGET-10-PAPJHB-04	acute lymphoblastic leukemia	acute lymphoblastic leukemia	T005 LEUK,,,T119 ALL,,,T122 ALL A,,,T124 ALL TRG,,,T133 ALL TRG A	ALL	5	TRUE	T005 LEUK	T119 ALL	T122 ALL A	T124 ALL TRG	T133 ALL TRG A
TARGET-10-PAPJHB-09	acute lymphoblastic leukemia	acute lymphoblastic leukemia	T005 LEUK,,,T119 ALL,,,T122 ALL A,,,T124 ALL TRG,,,T133 ALL TRG A	ALL	5	TRUE	T005 LEUK	T119 ALL	T122 ALL A	T124 ALL TRG	T133 ALL TRG A
TARGET-10-PAPJHR-09	acute lymphoblastic leukemia	acute lymphoblastic leukemia	T005 LEUK,,,T119 ALL,,,T122 ALL A,,,T124 ALL TRG,,,T136 ALL TRG ETV6-RUNX1	ALL	5	TRUE	T005 LEUK	T119 ALL	T122 ALL A	T124 ALL TRG	T136 ALL TRG ETV6-RUNX1
TARGET-10-PAPJIB-04	acute lymphoblastic leukemia	acute lymphoblastic leukemia	T005 LEUK,,,T119 ALL,,,T122 ALL A,,,T124 ALL TRG,,,T133 ALL TRG A,,,T138 ALL TRG HYPERDIP	ALL	6	TRUE	T005 LEUK	T119 ALL	T122 ALL A	T124 ALL TRG	T133 ALL TRG A	T138 ALL TRG HYPERDIP
TARGET-10-PAPJIB-09	acute lymphoblastic leukemia	acute lymphoblastic leukemia	T005 LEUK,,,T119 ALL,,,T122 ALL A,,,T124 ALL TRG,,,T133 ALL TRG A,,,T138 ALL TRG HYPERDIP	ALL	6	TRUE	T005 LEUK	T119 ALL	T122 ALL A	T124 ALL TRG	T133 ALL TRG A	T138 ALL TRG HYPERDIP
TARGET-10-PAPJXI-09	acute lymphoblastic leukemia	acute lymphoblastic leukemia	T005 LEUK,,,T119 ALL,,,T122 ALL A,,,T124 ALL TRG,,,T133 ALL TRG A	ALL	5	TRUE	T005 LEUK	T119 ALL	T122 ALL A	T124 ALL TRG	T133 ALL TRG A
TARGET-10-PAPKNC-09	acute lymphoblastic leukemia	acute lymphoblastic leukemia	T005 LEUK,,,T119 ALL,,,T122 ALL A,,,T124 ALL TRG,,,T133 ALL TRG A,,,T137 ALL TRG Ph+/Ph-like CRLF2	ALL	6	TRUE	T005 LEUK	T119 ALL	T122 ALL A	T124 ALL TRG	T133 ALL TRG A	T137 ALL TRG Ph+/Ph-like CRLF2
TARGET-10-PAPLDL-03	acute lymphoblastic leukemia	acute lymphoblastic leukemia	T005 LEUK,,,T119 ALL,,,T122 ALL A,,,T124 ALL TRG,,,T133 ALL TRG A,,,T137 ALL TRG Ph+/Ph-like CRLF2	ALL	6	TRUE	T005 LEUK	T119 ALL	T122 ALL A	T124 ALL TRG	T133 ALL TRG A	T137 ALL TRG Ph+/Ph-like CRLF2
TARGET-10-PAPLDL-04	acute lymphoblastic leukemia	acute lymphoblastic leukemia	T005 LEUK,,,T119 ALL,,,T122 ALL A,,,T124 ALL TRG,,,T133 ALL TRG A,,,T139 ALL TRG Ph-like EPOR	ALL	6	TRUE	T005 LEUK	T119 ALL	T122 ALL A	T124 ALL TRG	T133 ALL TRG A	T139 ALL TRG Ph-like EPOR
TARGET-10-PAPLDM-04	acute lymphoblastic leukemia	acute lymphoblastic leukemia	T005 LEUK,,,T119 ALL,,,T122 ALL A,,,T124 ALL TRG,,,T133 ALL TRG A,,,T138 ALL TRG HYPERDIP	ALL	6	TRUE	T005 LEUK	T119 ALL	T122 ALL A	T124 ALL TRG	T133 ALL TRG A	T138 ALL TRG HYPERDIP
TARGET-10-PAPLTZ-04	acute lymphoblastic leukemia	acute lymphoblastic leukemia	T005 LEUK,,,T119 ALL,,,T122 ALL A,,,T124 ALL TRG,,,T136 ALL TRG ETV6-RUNX1	ALL	5	TRUE	T005 LEUK	T119 ALL	T122 ALL A	T124 ALL TRG	T136 ALL TRG ETV6-RUNX1
TARGET-10-PAPLTZ-09	acute lymphoblastic leukemia	acute lymphoblastic leukemia	T005 LEUK,,,T119 ALL,,,T122 ALL A,,,T124 ALL TRG,,,T136 ALL TRG ETV6-RUNX1	ALL	5	TRUE	T005 LEUK	T119 ALL	T122 ALL A	T124 ALL TRG	T136 ALL TRG ETV6-RUNX1
TARGET-10-PAPLUG-09	acute lymphoblastic leukemia	acute lymphoblastic leukemia	T005 LEUK,,,T119 ALL,,,T122 ALL A,,,T124 ALL TRG,,,T136 ALL TRG ETV6-RUNX1	ALL	5	TRUE	T005 LEUK	T119 ALL	T122 ALL A	T124 ALL TRG	T136 ALL TRG ETV6-RUNX1
TARGET-10-PAPMFI-04	acute lymphoblastic leukemia	acute lymphoblastic leukemia	T005 LEUK,,,T119 ALL,,,T122 ALL A,,,T124 ALL TRG,,,T136 ALL TRG ETV6-RUNX1	ALL	5	TRUE	T005 LEUK	T119 ALL	T122 ALL A	T124 ALL TRG	T136 ALL TRG ETV6-RUNX1
TARGET-10-PAPMVB-04	acute lymphoblastic leukemia	acute lymphoblastic leukemia	T005 LEUK,,,T119 ALL,,,T122 ALL A,,,T124 ALL TRG,,,T136 ALL TRG ETV6-RUNX1	ALL	5	TRUE	T005 LEUK	T119 ALL	T122 ALL A	T124 ALL TRG	T136 ALL TRG ETV6-RUNX1
TARGET-10-PAPMVB-09	acute lymphoblastic leukemia	acute lymphoblastic leukemia	T005 LEUK,,,T119 ALL,,,T122 ALL A,,,T124 ALL TRG,,,T136 ALL TRG ETV6-RUNX1	ALL	5	TRUE	T005 LEUK	T119 ALL	T122 ALL A	T124 ALL TRG	T136 ALL TRG ETV6-RUNX1
TARGET-10-PAPMYD-03	acute lymphoblastic leukemia	acute lymphoblastic leukemia	T005 LEUK,,,T119 ALL,,,T122 ALL A,,,T124 ALL TRG,,,T135 ALL TRG TCF3	ALL	5	TRUE	T005 LEUK	T119 ALL	T122 ALL A	T124 ALL TRG	T135 ALL TRG TCF3
TARGET-10-PAPNFY-03	acute lymphoblastic leukemia	acute lymphoblastic leukemia	T005 LEUK,,,T119 ALL,,,T122 ALL A,,,T124 ALL TRG,,,T133 ALL TRG A,,,T138 ALL TRG HYPERDIP	ALL	6	TRUE	T005 LEUK	T119 ALL	T122 ALL A	T124 ALL TRG	T133 ALL TRG A	T138 ALL TRG HYPERDIP
TARGET-10-PAPNFY-04	acute lymphoblastic leukemia	acute lymphoblastic leukemia	T005 LEUK,,,T119 ALL,,,T122 ALL A,,,T124 ALL TRG,,,T133 ALL TRG A,,,T138 ALL TRG HYPERDIP	ALL	6	TRUE	T005 LEUK	T119 ALL	T122 ALL A	T124 ALL TRG	T133 ALL TRG A	T138 ALL TRG HYPERDIP
TARGET-10-PAPNMY-04	acute lymphoblastic leukemia	acute lymphoblastic leukemia	T005 LEUK,,,T119 ALL,,,T122 ALL A,,,T124 ALL TRG,,,T133 ALL TRG A	ALL	5	TRUE	T005 LEUK	T119 ALL	T122 ALL A	T124 ALL TRG	T133 ALL TRG A
TARGET-10-PAPNMY-09	acute lymphoblastic leukemia	acute lymphoblastic leukemia	T005 LEUK,,,T119 ALL,,,T122 ALL A,,,T124 ALL TRG,,,T133 ALL TRG A	ALL	5	TRUE	T005 LEUK	T119 ALL	T122 ALL A	T124 ALL TRG	T133 ALL TRG A
TARGET-10-PAPNNX-04	acute lymphoblastic leukemia	acute lymphoblastic leukemia	T005 LEUK,,,T119 ALL,,,T122 ALL A,,,T124 ALL TRG,,,T134 ALL TRG ZNF384	ALL	5	TRUE	T005 LEUK	T119 ALL	T122 ALL A	T124 ALL TRG	T134 ALL TRG ZNF384
TARGET-10-PAPNNX-09	acute lymphoblastic leukemia	acute lymphoblastic leukemia	T005 LEUK,,,T119 ALL,,,T122 ALL A,,,T124 ALL TRG,,,T134 ALL TRG ZNF384	ALL	5	TRUE	T005 LEUK	T119 ALL	T122 ALL A	T124 ALL TRG	T134 ALL TRG ZNF384
TARGET-10-PAPPGN-04	acute lymphoblastic leukemia	acute lymphoblastic leukemia	T005 LEUK,,,T119 ALL,,,T122 ALL A,,,T124 ALL TRG,,,T133 ALL TRG A,,,T137 ALL TRG Ph+/Ph-like CRLF2	ALL	6	TRUE	T005 LEUK	T119 ALL	T122 ALL A	T124 ALL TRG	T133 ALL TRG A	T137 ALL TRG Ph+/Ph-like CRLF2
TARGET-10-PAPRCS-04	acute lymphoblastic leukemia	acute lymphoblastic leukemia	T005 LEUK,,,T119 ALL,,,T122 ALL A,,,T124 ALL TRG,,,T133 ALL TRG A,,,T139 ALL TRG Ph-like EPOR	ALL	6	TRUE	T005 LEUK	T119 ALL	T122 ALL A	T124 ALL TRG	T133 ALL TRG A	T139 ALL TRG Ph-like EPOR
TARGET-10-PAPRCS-09	acute lymphoblastic leukemia	acute lymphoblastic leukemia	T005 LEUK,,,T119 ALL,,,T122 ALL A,,,T124 ALL TRG,,,T133 ALL TRG A,,,T137 ALL TRG Ph+/Ph-like CRLF2	ALL	6	TRUE	T005 LEUK	T119 ALL	T122 ALL A	T124 ALL TRG	T133 ALL TRG A	T137 ALL TRG Ph+/Ph-like CRLF2
TARGET-10-PAPRFE-09	acute lymphoblastic leukemia	acute lymphoblastic leukemia	T005 LEUK,,,T119 ALL,,,T122 ALL A,,,T124 ALL TRG,,,T135 ALL TRG TCF3	ALL	5	TRUE	T005 LEUK	T119 ALL	T122 ALL A	T124 ALL TRG	T135 ALL TRG TCF3
TARGET-10-PAPSPG-04	acute lymphoblastic leukemia	acute lymphoblastic leukemia	T005 LEUK,,,T119 ALL,,,T122 ALL A,,,T124 ALL TRG,,,T133 ALL TRG A,,,T139 ALL TRG Ph-like EPOR	ALL	6	TRUE	T005 LEUK	T119 ALL	T122 ALL A	T124 ALL TRG	T133 ALL TRG A	T139 ALL TRG Ph-like EPOR
TARGET-10-PAPSPN-04	acute lymphoblastic leukemia	acute lymphoblastic leukemia	T005 LEUK,,,T119 ALL,,,T122 ALL A,,,T124 ALL TRG,,,T133 ALL TRG A,,,T139 ALL TRG Ph-like EPOR	ALL	6	TRUE	T005 LEUK	T119 ALL	T122 ALL A	T124 ALL TRG	T133 ALL TRG A	T139 ALL TRG Ph-like EPOR
TARGET-10-PAPSPN-09	acute lymphoblastic leukemia	acute lymphoblastic leukemia	T005 LEUK,,,T119 ALL,,,T122 ALL A,,,T124 ALL TRG,,,T133 ALL TRG A,,,T139 ALL TRG Ph-like EPOR	ALL	6	TRUE	T005 LEUK	T119 ALL	T122 ALL A	T124 ALL TRG	T133 ALL TRG A	T139 ALL TRG Ph-like EPOR
TARGET-10-PAPTLM-09	acute lymphoblastic leukemia	acute lymphoblastic leukemia	T005 LEUK,,,T119 ALL,,,T122 ALL A,,,T124 ALL TRG,,,T135 ALL TRG TCF3	ALL	5	TRUE	T005 LEUK	T119 ALL	T122 ALL A	T124 ALL TRG	T135 ALL TRG TCF3
TARGET-10-PAPVTA-04	acute lymphoblastic leukemia	acute lymphoblastic leukemia	T005 LEUK,,,T119 ALL,,,T122 ALL A,,,T124 ALL TRG,,,T133 ALL TRG A,,,T138 ALL TRG HYPERDIP	ALL	6	TRUE	T005 LEUK	T119 ALL	T122 ALL A	T124 ALL TRG	T133 ALL TRG A	T138 ALL TRG HYPERDIP
TARGET-10-PAPVTA-09	acute lymphoblastic leukemia	acute lymphoblastic leukemia	T005 LEUK,,,T119 ALL,,,T122 ALL A,,,T124 ALL TRG,,,T133 ALL TRG A	ALL	5	TRUE	T005 LEUK	T119 ALL	T122 ALL A	T124 ALL TRG	T133 ALL TRG A
TARGET-10-PAPZNK-04	acute lymphoblastic leukemia	acute lymphoblastic leukemia	T005 LEUK,,,T119 ALL,,,T122 ALL A,,,T124 ALL TRG	ALL	4	TRUE	T005 LEUK	T119 ALL	T122 ALL A	T124 ALL TRG
TARGET-10-PAPZNK-09	acute lymphoblastic leukemia	acute lymphoblastic leukemia	T005 LEUK,,,T119 ALL,,,T122 ALL A,,,T124 ALL TRG	ALL	4	TRUE	T005 LEUK	T119 ALL	T122 ALL A	T124 ALL TRG
TARGET-10-PAPZST-04	acute lymphoblastic leukemia	acute lymphoblastic leukemia	T005 LEUK,,,T120 AML,,,T144 AML TRG,,,T157 AML TRG A,,,T159 AML TRG KMT2Ar/MPAL	ALL	5	FALSE	T005 LEUK
TARGET-10-PAPZST-09	acute lymphoblastic leukemia	acute lymphoblastic leukemia	T005 LEUK,,,T120 AML,,,T144 AML TRG,,,T157 AML TRG A,,,T159 AML TRG KMT2Ar/MPAL	ALL	5	FALSE	T005 LEUK
TARGET-10-PARACA-09	acute lymphoblastic leukemia	acute lymphoblastic leukemia	T005 LEUK,,,T119 ALL,,,T122 ALL A,,,T124 ALL TRG,,,T135 ALL TRG TCF3	ALL	5	TRUE	T005 LEUK	T119 ALL	T122 ALL A	T124 ALL TRG	T135 ALL TRG TCF3
TARGET-10-PARAKF-04	acute lymphoblastic leukemia	acute lymphoblastic leukemia	T005 LEUK,,,T119 ALL,,,T122 ALL A,,,T124 ALL TRG,,,T136 ALL TRG ETV6-RUNX1	ALL	5	TRUE	T005 LEUK	T119 ALL	T122 ALL A	T124 ALL TRG	T136 ALL TRG ETV6-RUNX1
TARGET-10-PARAKF-09	acute lymphoblastic leukemia	acute lymphoblastic leukemia	T005 LEUK,,,T119 ALL,,,T122 ALL A,,,T124 ALL TRG,,,T136 ALL TRG ETV6-RUNX1	ALL	5	TRUE	T005 LEUK	T119 ALL	T122 ALL A	T124 ALL TRG	T136 ALL TRG ETV6-RUNX1
TARGET-10-PARARJ-09	acute lymphoblastic leukemia	acute lymphoblastic leukemia	T005 LEUK,,,T119 ALL,,,T122 ALL A,,,T124 ALL TRG,,,T133 ALL TRG A,,,T137 ALL TRG Ph+/Ph-like CRLF2	ALL	6	TRUE	T005 LEUK	T119 ALL	T122 ALL A	T124 ALL TRG	T133 ALL TRG A	T137 ALL TRG Ph+/Ph-like CRLF2
TARGET-10-PARBRK-04	acute lymphoblastic leukemia	acute lymphoblastic leukemia	T005 LEUK,,,T119 ALL,,,T122 ALL A,,,T124 ALL TRG,,,T133 ALL TRG A,,,T139 ALL TRG Ph-like EPOR	ALL	6	TRUE	T005 LEUK	T119 ALL	T122 ALL A	T124 ALL TRG	T133 ALL TRG A	T139 ALL TRG Ph-like EPOR
TARGET-10-PARBRK-09	acute lymphoblastic leukemia	acute lymphoblastic leukemia	T005 LEUK,,,T119 ALL,,,T122 ALL A,,,T124 ALL TRG,,,T133 ALL TRG A,,,T139 ALL TRG Ph-like EPOR	ALL	6	TRUE	T005 LEUK	T119 ALL	T122 ALL A	T124 ALL TRG	T133 ALL TRG A	T139 ALL TRG Ph-like EPOR
TARGET-10-PARBVI-04	acute lymphoblastic leukemia	acute lymphoblastic leukemia	T005 LEUK,,,T119 ALL,,,T122 ALL A,,,T124 ALL TRG,,,T133 ALL TRG A	ALL	5	TRUE	T005 LEUK	T119 ALL	T122 ALL A	T124 ALL TRG	T133 ALL TRG A
TARGET-10-PARBVI-09	acute lymphoblastic leukemia	acute lymphoblastic leukemia	T005 LEUK,,,T119 ALL,,,T122 ALL A,,,T124 ALL TRG,,,T133 ALL TRG A,,,T137 ALL TRG Ph+/Ph-like CRLF2	ALL	6	TRUE	T005 LEUK	T119 ALL	T122 ALL A	T124 ALL TRG	T133 ALL TRG A	T137 ALL TRG Ph+/Ph-like CRLF2
TARGET-10-PARCHB-03	acute lymphoblastic leukemia	acute lymphoblastic leukemia	T005 LEUK,,,T119 ALL,,,T122 ALL A,,,T124 ALL TRG,,,T133 ALL TRG A	ALL	5	TRUE	T005 LEUK	T119 ALL	T122 ALL A	T124 ALL TRG	T133 ALL TRG A
TARGET-10-PARDWE-03	acute lymphoblastic leukemia	acute lymphoblastic leukemia	T005 LEUK,,,T119 ALL,,,T122 ALL A,,,T124 ALL TRG,,,T133 ALL TRG A,,,T137 ALL TRG Ph+/Ph-like CRLF2	ALL	6	TRUE	T005 LEUK	T119 ALL	T122 ALL A	T124 ALL TRG	T133 ALL TRG A	T137 ALL TRG Ph+/Ph-like CRLF2
TARGET-10-PARFLV-04	acute lymphoblastic leukemia	acute lymphoblastic leukemia	T005 LEUK,,,T119 ALL,,,T122 ALL A,,,T124 ALL TRG,,,T133 ALL TRG A,,,T137 ALL TRG Ph+/Ph-like CRLF2	ALL	6	TRUE	T005 LEUK	T119 ALL	T122 ALL A	T124 ALL TRG	T133 ALL TRG A	T137 ALL TRG Ph+/Ph-like CRLF2
TARGET-10-PARFLV-09	acute lymphoblastic leukemia	acute lymphoblastic leukemia	T005 LEUK,,,T119 ALL,,,T122 ALL A,,,T124 ALL TRG,,,T133 ALL TRG A,,,T138 ALL TRG HYPERDIP	ALL	6	TRUE	T005 LEUK	T119 ALL	T122 ALL A	T124 ALL TRG	T133 ALL TRG A	T138 ALL TRG HYPERDIP
TARGET-10-PARFTR-04	acute lymphoblastic leukemia	acute lymphoblastic leukemia	T005 LEUK,,,T119 ALL,,,T122 ALL A,,,T124 ALL TRG,,,T135 ALL TRG TCF3	ALL	5	TRUE	T005 LEUK	T119 ALL	T122 ALL A	T124 ALL TRG	T135 ALL TRG TCF3
TARGET-10-PARFTR-09	acute lymphoblastic leukemia	acute lymphoblastic leukemia	T005 LEUK,,,T119 ALL,,,T122 ALL A,,,T124 ALL TRG,,,T135 ALL TRG TCF3	ALL	5	TRUE	T005 LEUK	T119 ALL	T122 ALL A	T124 ALL TRG	T135 ALL TRG TCF3
TARGET-10-PARGFV-04	acute lymphoblastic leukemia	acute lymphoblastic leukemia	T005 LEUK,,,T119 ALL,,,T122 ALL A,,,T124 ALL TRG,,,T133 ALL TRG A,,,T138 ALL TRG HYPERDIP	ALL	6	TRUE	T005 LEUK	T119 ALL	T122 ALL A	T124 ALL TRG	T133 ALL TRG A	T138 ALL TRG HYPERDIP
TARGET-10-PARGHW-04	acute lymphoblastic leukemia	acute lymphoblastic leukemia	T005 LEUK,,,T119 ALL,,,T122 ALL A,,,T124 ALL TRG,,,T133 ALL TRG A,,,T137 ALL TRG Ph+/Ph-like CRLF2	ALL	6	TRUE	T005 LEUK	T119 ALL	T122 ALL A	T124 ALL TRG	T133 ALL TRG A	T137 ALL TRG Ph+/Ph-like CRLF2
TARGET-10-PARGML-03	acute lymphoblastic leukemia	acute lymphoblastic leukemia	T005 LEUK,,,T120 AML,,,T144 AML TRG,,,T157 AML TRG A,,,T159 AML TRG KMT2Ar/MPAL	ALL	5	FALSE	T005 LEUK
TARGET-10-PARGVZ-04	acute lymphoblastic leukemia	acute lymphoblastic leukemia	T005 LEUK,,,T119 ALL,,,T122 ALL A,,,T124 ALL TRG,,,T133 ALL TRG A,,,T139 ALL TRG Ph-like EPOR	ALL	6	TRUE	T005 LEUK	T119 ALL	T122 ALL A	T124 ALL TRG	T133 ALL TRG A	T139 ALL TRG Ph-like EPOR
TARGET-10-PARIAD-03	acute lymphoblastic leukemia	acute lymphoblastic leukemia	T005 LEUK,,,T119 ALL,,,T122 ALL A,,,T124 ALL TRG,,,T135 ALL TRG TCF3	ALL	5	TRUE	T005 LEUK	T119 ALL	T122 ALL A	T124 ALL TRG	T135 ALL TRG TCF3
TARGET-10-PARIAD-04	acute lymphoblastic leukemia	acute lymphoblastic leukemia	T005 LEUK,,,T119 ALL,,,T122 ALL A,,,T124 ALL TRG,,,T135 ALL TRG TCF3	ALL	5	TRUE	T005 LEUK	T119 ALL	T122 ALL A	T124 ALL TRG	T135 ALL TRG TCF3
TARGET-10-PARJSR-04	acute lymphoblastic leukemia	acute lymphoblastic leukemia	T005 LEUK,,,T119 ALL,,,T122 ALL A,,,T124 ALL TRG,,,T133 ALL TRG A	ALL	5	TRUE	T005 LEUK	T119 ALL	T122 ALL A	T124 ALL TRG	T133 ALL TRG A
TARGET-10-PARJSR-09	acute lymphoblastic leukemia	acute lymphoblastic leukemia	T005 LEUK,,,T119 ALL,,,T122 ALL A,,,T124 ALL TRG,,,T133 ALL TRG A	ALL	5	TRUE	T005 LEUK	T119 ALL	T122 ALL A	T124 ALL TRG	T133 ALL TRG A
TARGET-10-PARJZZ-04	acute lymphoblastic leukemia	acute lymphoblastic leukemia	T005 LEUK,,,T119 ALL,,,T122 ALL A,,,T124 ALL TRG,,,T133 ALL TRG A	ALL	5	TRUE	T005 LEUK	T119 ALL	T122 ALL A	T124 ALL TRG	T133 ALL TRG A
TARGET-10-PARJZZ-09	acute lymphoblastic leukemia	acute lymphoblastic leukemia	T005 LEUK,,,T119 ALL,,,T122 ALL A,,,T124 ALL TRG,,,T133 ALL TRG A,,,T139 ALL TRG Ph-like EPOR	ALL	6	TRUE	T005 LEUK	T119 ALL	T122 ALL A	T124 ALL TRG	T133 ALL TRG A	T139 ALL TRG Ph-like EPOR
TARGET-10-PARLAF-04	acute lymphoblastic leukemia	acute lymphoblastic leukemia	T005 LEUK,,,T119 ALL,,,T122 ALL A,,,T124 ALL TRG,,,T136 ALL TRG ETV6-RUNX1	ALL	5	TRUE	T005 LEUK	T119 ALL	T122 ALL A	T124 ALL TRG	T136 ALL TRG ETV6-RUNX1
TARGET-10-PARLAF-09	acute lymphoblastic leukemia	acute lymphoblastic leukemia	T005 LEUK,,,T119 ALL,,,T122 ALL A,,,T124 ALL TRG,,,T136 ALL TRG ETV6-RUNX1	ALL	5	TRUE	T005 LEUK	T119 ALL	T122 ALL A	T124 ALL TRG	T136 ALL TRG ETV6-RUNX1
TARGET-10-PARLEK-03	acute lymphoblastic leukemia	acute lymphoblastic leukemia	T005 LEUK,,,T119 ALL,,,T122 ALL A,,,T124 ALL TRG,,,T133 ALL TRG A	ALL	5	TRUE	T005 LEUK	T119 ALL	T122 ALL A	T124 ALL TRG	T133 ALL TRG A
TARGET-10-PARMSP-04	acute lymphoblastic leukemia	acute lymphoblastic leukemia	T005 LEUK,,,T119 ALL,,,T122 ALL A,,,T124 ALL TRG,,,T133 ALL TRG A,,,T139 ALL TRG Ph-like EPOR	ALL	6	TRUE	T005 LEUK	T119 ALL	T122 ALL A	T124 ALL TRG	T133 ALL TRG A	T139 ALL TRG Ph-like EPOR
TARGET-10-PARMSP-09	acute lymphoblastic leukemia	acute lymphoblastic leukemia	T005 LEUK,,,T119 ALL,,,T122 ALL A,,,T124 ALL TRG,,,T133 ALL TRG A,,,T138 ALL TRG HYPERDIP	ALL	6	TRUE	T005 LEUK	T119 ALL	T122 ALL A	T124 ALL TRG	T133 ALL TRG A	T138 ALL TRG HYPERDIP
TARGET-10-PARMXF-03	acute lymphoblastic leukemia	acute lymphoblastic leukemia	T005 LEUK,,,T119 ALL,,,T122 ALL A,,,T124 ALL TRG,,,T135 ALL TRG TCF3	ALL	5	TRUE	T005 LEUK	T119 ALL	T122 ALL A	T124 ALL TRG	T135 ALL TRG TCF3
TARGET-10-PARMXF-04	acute lymphoblastic leukemia	acute lymphoblastic leukemia	T005 LEUK,,,T120 AML	ALL	2	FALSE	T005 LEUK
TARGET-10-PARNMF-03	acute lymphoblastic leukemia	acute lymphoblastic leukemia	T005 LEUK,,,T119 ALL,,,T122 ALL A,,,T124 ALL TRG,,,T136 ALL TRG ETV6-RUNX1	ALL	5	TRUE	T005 LEUK	T119 ALL	T122 ALL A	T124 ALL TRG	T136 ALL TRG ETV6-RUNX1
TARGET-10-PARNMF-04	acute lymphoblastic leukemia	acute lymphoblastic leukemia	T005 LEUK,,,T119 ALL,,,T122 ALL A,,,T124 ALL TRG,,,T136 ALL TRG ETV6-RUNX1	ALL	5	TRUE	T005 LEUK	T119 ALL	T122 ALL A	T124 ALL TRG	T136 ALL TRG ETV6-RUNX1
TARGET-10-PARNSH-03	acute lymphoblastic leukemia	acute lymphoblastic leukemia	T005 LEUK,,,T119 ALL,,,T122 ALL A,,,T124 ALL TRG,,,T134 ALL TRG ZNF384	ALL	5	TRUE	T005 LEUK	T119 ALL	T122 ALL A	T124 ALL TRG	T134 ALL TRG ZNF384
TARGET-10-PARPNM-09	acute lymphoblastic leukemia	acute lymphoblastic leukemia	T005 LEUK,,,T119 ALL,,,T122 ALL A,,,T124 ALL TRG	ALL	4	TRUE	T005 LEUK	T119 ALL	T122 ALL A	T124 ALL TRG
TARGET-10-PARPRW-04	acute lymphoblastic leukemia	acute lymphoblastic leukemia	T005 LEUK,,,T119 ALL,,,T122 ALL A,,,T124 ALL TRG,,,T135 ALL TRG TCF3	ALL	5	TRUE	T005 LEUK	T119 ALL	T122 ALL A	T124 ALL TRG	T135 ALL TRG TCF3
TARGET-10-PARPRW-09	acute lymphoblastic leukemia	acute lymphoblastic leukemia	T005 LEUK,,,T119 ALL,,,T122 ALL A,,,T124 ALL TRG,,,T135 ALL TRG TCF3	ALL	5	TRUE	T005 LEUK	T119 ALL	T122 ALL A	T124 ALL TRG	T135 ALL TRG TCF3
TARGET-10-PARPZJ-03	acute lymphoblastic leukemia	acute lymphoblastic leukemia	T005 LEUK,,,T119 ALL,,,T122 ALL A,,,T124 ALL TRG,,,T136 ALL TRG ETV6-RUNX1	ALL	5	TRUE	T005 LEUK	T119 ALL	T122 ALL A	T124 ALL TRG	T136 ALL TRG ETV6-RUNX1
TARGET-10-PARSGC-03	acute lymphoblastic leukemia	acute lymphoblastic leukemia	T005 LEUK,,,T119 ALL,,,T122 ALL A,,,T124 ALL TRG,,,T133 ALL TRG A,,,T138 ALL TRG HYPERDIP	ALL	6	TRUE	T005 LEUK	T119 ALL	T122 ALL A	T124 ALL TRG	T133 ALL TRG A	T138 ALL TRG HYPERDIP
TARGET-10-PARSZH-09	acute lymphoblastic leukemia	acute lymphoblastic leukemia	T005 LEUK,,,T119 ALL,,,T122 ALL A,,,T124 ALL TRG,,,T133 ALL TRG A,,,T139 ALL TRG Ph-like EPOR	ALL	6	TRUE	T005 LEUK	T119 ALL	T122 ALL A	T124 ALL TRG	T133 ALL TRG A	T139 ALL TRG Ph-like EPOR
TARGET-10-PARTJL-09	acute lymphoblastic leukemia	acute lymphoblastic leukemia	T005 LEUK,,,T119 ALL,,,T122 ALL A,,,T124 ALL TRG,,,T133 ALL TRG A	ALL	5	TRUE	T005 LEUK	T119 ALL	T122 ALL A	T124 ALL TRG	T133 ALL TRG A
TARGET-10-PARTKL-09	acute lymphoblastic leukemia	acute lymphoblastic leukemia	T005 LEUK,,,T119 ALL,,,T122 ALL A,,,T124 ALL TRG,,,T133 ALL TRG A,,,T139 ALL TRG Ph-like EPOR	ALL	6	TRUE	T005 LEUK	T119 ALL	T122 ALL A	T124 ALL TRG	T133 ALL TRG A	T139 ALL TRG Ph-like EPOR
TARGET-10-PARUBK-03	acute lymphoblastic leukemia	acute lymphoblastic leukemia	T005 LEUK,,,T119 ALL,,,T122 ALL A,,,T124 ALL TRG,,,T133 ALL TRG A	ALL	5	TRUE	T005 LEUK	T119 ALL	T122 ALL A	T124 ALL TRG	T133 ALL TRG A
TARGET-10-PARUGP-09	acute lymphoblastic leukemia	acute lymphoblastic leukemia	T005 LEUK,,,T119 ALL,,,T122 ALL A,,,T124 ALL TRG,,,T135 ALL TRG TCF3	ALL	5	TRUE	T005 LEUK	T119 ALL	T122 ALL A	T124 ALL TRG	T135 ALL TRG TCF3
TARGET-10-PARVWD-09	acute lymphoblastic leukemia	acute lymphoblastic leukemia	T005 LEUK,,,T119 ALL,,,T122 ALL A,,,T124 ALL TRG,,,T133 ALL TRG A,,,T137 ALL TRG Ph+/Ph-like CRLF2	ALL	6	TRUE	T005 LEUK	T119 ALL	T122 ALL A	T124 ALL TRG	T133 ALL TRG A	T137 ALL TRG Ph+/Ph-like CRLF2
TARGET-10-PARWVN-03	acute lymphoblastic leukemia	acute lymphoblastic leukemia	T005 LEUK,,,T119 ALL,,,T122 ALL A,,,T124 ALL TRG,,,T135 ALL TRG TCF3	ALL	5	TRUE	T005 LEUK	T119 ALL	T122 ALL A	T124 ALL TRG	T135 ALL TRG TCF3
TARGET-10-PARXMC-04	acute lymphoblastic leukemia	acute lymphoblastic leukemia	T005 LEUK,,,T119 ALL,,,T122 ALL A,,,T124 ALL TRG,,,T136 ALL TRG ETV6-RUNX1	ALL	5	TRUE	T005 LEUK	T119 ALL	T122 ALL A	T124 ALL TRG	T136 ALL TRG ETV6-RUNX1
TARGET-10-PARXMC-09	acute lymphoblastic leukemia	acute lymphoblastic leukemia	T005 LEUK,,,T119 ALL,,,T122 ALL A,,,T124 ALL TRG,,,T136 ALL TRG ETV6-RUNX1	ALL	5	TRUE	T005 LEUK	T119 ALL	T122 ALL A	T124 ALL TRG	T136 ALL TRG ETV6-RUNX1
TARGET-10-PASCIU-03	acute lymphoblastic leukemia	acute lymphoblastic leukemia	T005 LEUK,,,T119 ALL,,,T122 ALL A,,,T124 ALL TRG,,,T133 ALL TRG A,,,T137 ALL TRG Ph+/Ph-like CRLF2	ALL	6	TRUE	T005 LEUK	T119 ALL	T122 ALL A	T124 ALL TRG	T133 ALL TRG A	T137 ALL TRG Ph+/Ph-like CRLF2
TARGET-10-PASDYK-03	acute lymphoblastic leukemia	acute lymphoblastic leukemia	T005 LEUK,,,T119 ALL,,,T122 ALL A,,,T124 ALL TRG,,,T133 ALL TRG A,,,T138 ALL TRG HYPERDIP	ALL	6	TRUE	T005 LEUK	T119 ALL	T122 ALL A	T124 ALL TRG	T133 ALL TRG A	T138 ALL TRG HYPERDIP
TARGET-10-PASFXA-03	acute lymphoblastic leukemia	acute lymphoblastic leukemia	T005 LEUK,,,T119 ALL,,,T122 ALL A,,,T124 ALL TRG,,,T135 ALL TRG TCF3	ALL	5	TRUE	T005 LEUK	T119 ALL	T122 ALL A	T124 ALL TRG	T135 ALL TRG TCF3
TARGET-10-PASFXA-04	acute lymphoblastic leukemia	acute lymphoblastic leukemia	T005 LEUK,,,T119 ALL,,,T122 ALL A,,,T124 ALL TRG,,,T135 ALL TRG TCF3	ALL	5	TRUE	T005 LEUK	T119 ALL	T122 ALL A	T124 ALL TRG	T135 ALL TRG TCF3
TARGET-10-PASHUI-04	acute lymphoblastic leukemia	acute lymphoblastic leukemia	T005 LEUK,,,T119 ALL,,,T122 ALL A,,,T124 ALL TRG,,,T133 ALL TRG A,,,T138 ALL TRG HYPERDIP	ALL	6	TRUE	T005 LEUK	T119 ALL	T122 ALL A	T124 ALL TRG	T133 ALL TRG A	T138 ALL TRG HYPERDIP
TARGET-10-PASHUI-09	acute lymphoblastic leukemia	acute lymphoblastic leukemia	T005 LEUK,,,T119 ALL,,,T122 ALL A,,,T124 ALL TRG,,,T133 ALL TRG A	ALL	5	TRUE	T005 LEUK	T119 ALL	T122 ALL A	T124 ALL TRG	T133 ALL TRG A
TARGET-10-PASKAY-04	acute lymphoblastic leukemia	acute lymphoblastic leukemia	T005 LEUK,,,T119 ALL,,,T122 ALL A,,,T124 ALL TRG,,,T135 ALL TRG TCF3	ALL	5	TRUE	T005 LEUK	T119 ALL	T122 ALL A	T124 ALL TRG	T135 ALL TRG TCF3
TARGET-10-PASKAY-09	acute lymphoblastic leukemia	acute lymphoblastic leukemia	T005 LEUK,,,T119 ALL,,,T122 ALL A,,,T124 ALL TRG,,,T135 ALL TRG TCF3	ALL	5	TRUE	T005 LEUK	T119 ALL	T122 ALL A	T124 ALL TRG	T135 ALL TRG TCF3
TARGET-10-PASKHT-03	acute lymphoblastic leukemia	acute lymphoblastic leukemia	T005 LEUK,,,T119 ALL,,,T122 ALL A,,,T124 ALL TRG,,,T135 ALL TRG TCF3	ALL	5	TRUE	T005 LEUK	T119 ALL	T122 ALL A	T124 ALL TRG	T135 ALL TRG TCF3
TARGET-10-PASLZM-40	acute lymphoblastic leukemia	acute lymphoblastic leukemia	T005 LEUK,,,T119 ALL,,,T122 ALL A,,,T124 ALL TRG,,,T135 ALL TRG TCF3	ALL	5	TRUE	T005 LEUK	T119 ALL	T122 ALL A	T124 ALL TRG	T135 ALL TRG TCF3
TARGET-10-PASSXJ-03	acute lymphoblastic leukemia	acute lymphoblastic leukemia	T005 LEUK,,,T119 ALL,,,T122 ALL A,,,T124 ALL TRG,,,T133 ALL TRG A,,,T139 ALL TRG Ph-like EPOR	ALL	6	TRUE	T005 LEUK	T119 ALL	T122 ALL A	T124 ALL TRG	T133 ALL TRG A	T139 ALL TRG Ph-like EPOR
TARGET-10-PASUBW-09	acute lymphoblastic leukemia	acute lymphoblastic leukemia	T005 LEUK,,,T119 ALL,,,T122 ALL A,,,T124 ALL TRG,,,T135 ALL TRG TCF3	ALL	5	TRUE	T005 LEUK	T119 ALL	T122 ALL A	T124 ALL TRG	T135 ALL TRG TCF3
TARGET-10-PASYGM-03	acute lymphoblastic leukemia	acute lymphoblastic leukemia	T005 LEUK,,,T119 ALL,,,T122 ALL A,,,T124 ALL TRG,,,T135 ALL TRG TCF3	ALL	5	TRUE	T005 LEUK	T119 ALL	T122 ALL A	T124 ALL TRG	T135 ALL TRG TCF3
TARGET-10-PATCTI-04	acute lymphoblastic leukemia	acute lymphoblastic leukemia	T005 LEUK,,,T119 ALL,,,T122 ALL A,,,T124 ALL TRG,,,T135 ALL TRG TCF3	ALL	5	TRUE	T005 LEUK	T119 ALL	T122 ALL A	T124 ALL TRG	T135 ALL TRG TCF3
TARGET-10-PATCTI-09	acute lymphoblastic leukemia	acute lymphoblastic leukemia	T005 LEUK,,,T119 ALL,,,T122 ALL A,,,T124 ALL TRG,,,T135 ALL TRG TCF3	ALL	5	TRUE	T005 LEUK	T119 ALL	T122 ALL A	T124 ALL TRG	T135 ALL TRG TCF3
TARGET-10-PATTEE-03	acute lymphoblastic leukemia	acute lymphoblastic leukemia	T005 LEUK,,,T119 ALL,,,T122 ALL A,,,T124 ALL TRG	ALL	4	TRUE	T005 LEUK	T119 ALL	T122 ALL A	T124 ALL TRG
TARGET-20-PABLDZ-04	acute myeloid leukemia	acute myeloid leukemia	T005 LEUK,,,T120 AML,,,T144 AML TRG,,,T157 AML TRG A,,,T159 AML TRG KMT2Ar/MPAL	AML	5	TRUE	T005 LEUK	T120 AML	T144 AML TRG	T157 AML TRG A	T159 AML TRG KMT2Ar/MPAL
TARGET-20-PABLDZ-09	acute myeloid leukemia	acute myeloid leukemia	T005 LEUK,,,T120 AML,,,T144 AML TRG,,,T157 AML TRG A,,,T159 AML TRG KMT2Ar/MPAL	AML	5	TRUE	T005 LEUK	T120 AML	T144 AML TRG	T157 AML TRG A	T159 AML TRG KMT2Ar/MPAL
TARGET-20-PADYIR-04	acute myeloid leukemia	acute myeloid leukemia	T005 LEUK	AML	1	FALSE	T005 LEUK
TARGET-20-PADYIR-09	acute myeloid leukemia	acute myeloid leukemia	T005 LEUK	AML	1	FALSE	T005 LEUK
TARGET-20-PADZCG-04	acute myeloid leukemia	acute myeloid leukemia	T005 LEUK,,,T120 AML,,,T144 AML TRG,,,T157 AML TRG A,,,T159 AML TRG KMT2Ar/MPAL	AML	5	TRUE	T005 LEUK	T120 AML	T144 AML TRG	T157 AML TRG A	T159 AML TRG KMT2Ar/MPAL
TARGET-20-PADZCG-09	acute myeloid leukemia	acute myeloid leukemia	T005 LEUK,,,T120 AML,,,T144 AML TRG,,,T157 AML TRG A,,,T159 AML TRG KMT2Ar/MPAL	AML	5	TRUE	T005 LEUK	T120 AML	T144 AML TRG	T157 AML TRG A	T159 AML TRG KMT2Ar/MPAL
TARGET-20-PAEAKL-09	acute myeloid leukemia	acute myeloid leukemia	T005 LEUK,,,T120 AML,,,T144 AML TRG,,,T158 AML TRG MLLr	AML	4	TRUE	T005 LEUK	T120 AML	T144 AML TRG	T158 AML TRG MLLr
TARGET-20-PAECCE-09	acute myeloid leukemia	acute myeloid leukemia	T005 LEUK,,,T120 AML,,,T144 AML TRG,,,T158 AML TRG MLLr	AML	4	TRUE	T005 LEUK	T120 AML	T144 AML TRG	T158 AML TRG MLLr
TARGET-20-PAEDKB-04	acute myeloid leukemia	acute myeloid leukemia	T005 LEUK,,,T120 AML,,,T144 AML TRG,,,T157 AML TRG A,,,T159 AML TRG KMT2Ar/MPAL	AML	5	TRUE	T005 LEUK	T120 AML	T144 AML TRG	T157 AML TRG A	T159 AML TRG KMT2Ar/MPAL
TARGET-20-PAEERJ-04	acute myeloid leukemia	acute myeloid leukemia	T005 LEUK,,,T120 AML,,,T144 AML TRG,,,T157 AML TRG A,,,T159 AML TRG KMT2Ar/MPAL	AML	5	TRUE	T005 LEUK	T120 AML	T144 AML TRG	T157 AML TRG A	T159 AML TRG KMT2Ar/MPAL
TARGET-20-PAEERJ-09	acute myeloid leukemia	acute myeloid leukemia	T005 LEUK,,,T120 AML,,,T144 AML TRG,,,T157 AML TRG A,,,T159 AML TRG KMT2Ar/MPAL	AML	5	TRUE	T005 LEUK	T120 AML	T144 AML TRG	T157 AML TRG A	T159 AML TRG KMT2Ar/MPAL
TARGET-20-PAEFGR-09	acute myeloid leukemia	acute myeloid leukemia	T005 LEUK,,,T120 AML,,,T144 AML TRG,,,T157 AML TRG A,,,T160 AML TRG CFB-MYH11	AML	5	TRUE	T005 LEUK	T120 AML	T144 AML TRG	T157 AML TRG A	T160 AML TRG CFB-MYH11
TARGET-20-PAEFGT-03	acute myeloid leukemia	acute myeloid leukemia	T005 LEUK,,,T120 AML,,,T144 AML TRG,,,T157 AML TRG A,,,T159 AML TRG KMT2Ar/MPAL	AML	5	TRUE	T005 LEUK	T120 AML	T144 AML TRG	T157 AML TRG A	T159 AML TRG KMT2Ar/MPAL
TARGET-20-PAEFGT-04	acute myeloid leukemia	acute myeloid leukemia	T005 LEUK,,,T120 AML,,,T142 AML MATlow,,,T151 AML MATlow NPM1mut	AML	4	TRUE	T005 LEUK	T120 AML	T142 AML MATlow	T151 AML MATlow NPM1mut
TARGET-20-PAEIKD-04	acute myeloid leukemia	acute myeloid leukemia	T005 LEUK,,,T120 AML,,,T144 AML TRG,,,T158 AML TRG MLLr	AML	4	TRUE	T005 LEUK	T120 AML	T144 AML TRG	T158 AML TRG MLLr
TARGET-20-PAEIKD-09	acute myeloid leukemia	acute myeloid leukemia	T005 LEUK,,,T120 AML,,,T144 AML TRG,,,T158 AML TRG MLLr	AML	4	TRUE	T005 LEUK	T120 AML	T144 AML TRG	T158 AML TRG MLLr
TARGET-20-PAKERZ-04	acute myeloid leukemia	acute myeloid leukemia	T005 LEUK,,,T120 AML,,,T144 AML TRG,,,T157 AML TRG A,,,T159 AML TRG KMT2Ar/MPAL	AML	5	TRUE	T005 LEUK	T120 AML	T144 AML TRG	T157 AML TRG A	T159 AML TRG KMT2Ar/MPAL
TARGET-20-PAKERZ-09	acute myeloid leukemia	acute myeloid leukemia	T005 LEUK,,,T120 AML,,,T144 AML TRG,,,T157 AML TRG A,,,T159 AML TRG KMT2Ar/MPAL	AML	5	TRUE	T005 LEUK	T120 AML	T144 AML TRG	T157 AML TRG A	T159 AML TRG KMT2Ar/MPAL
TARGET-20-PAKIWK-04	acute myeloid leukemia	acute myeloid leukemia	T005 LEUK	AML	1	FALSE	T005 LEUK
TARGET-20-PAKIWK-09	acute myeloid leukemia	acute myeloid leukemia	T005 LEUK	AML	1	FALSE	T005 LEUK
TARGET-20-PAKIYW-09	acute myeloid leukemia	acute myeloid leukemia	T005 LEUK,,,T120 AML,,,T144 AML TRG,,,T158 AML TRG MLLr	AML	4	TRUE	T005 LEUK	T120 AML	T144 AML TRG	T158 AML TRG MLLr
TARGET-20-PAKLPD-09	acute myeloid leukemia	acute myeloid leukemia	T005 LEUK,,,T120 AML,,,T144 AML TRG,,,T158 AML TRG MLLr	AML	4	TRUE	T005 LEUK	T120 AML	T144 AML TRG	T158 AML TRG MLLr
TARGET-20-PAKSMZ-03	acute myeloid leukemia	acute myeloid leukemia	T005 LEUK,,,T120 AML,,,T142 AML MATlow,,,T151 AML MATlow NPM1mut	AML	4	TRUE	T005 LEUK	T120 AML	T142 AML MATlow	T151 AML MATlow NPM1mut
TARGET-20-PAKTCX-04	acute myeloid leukemia	acute myeloid leukemia	T005 LEUK	AML	1	FALSE	T005 LEUK
TARGET-20-PAKTCX-09	acute myeloid leukemia	acute myeloid leukemia	T005 LEUK	AML	1	FALSE	T005 LEUK
TARGET-20-PAKVGI-09	acute myeloid leukemia	acute myeloid leukemia	T005 LEUK	AML	1	FALSE	T005 LEUK
TARGET-20-PALGKX-04	acute myeloid leukemia	acute myeloid leukemia	T005 LEUK,,,T120 AML,,,T144 AML TRG,,,T157 AML TRG A,,,T159 AML TRG KMT2Ar/MPAL	AML	5	TRUE	T005 LEUK	T120 AML	T144 AML TRG	T157 AML TRG A	T159 AML TRG KMT2Ar/MPAL
TARGET-20-PALGKX-09	acute myeloid leukemia	acute myeloid leukemia	T005 LEUK,,,T120 AML,,,T144 AML TRG,,,T157 AML TRG A,,,T160 AML TRG CFB-MYH11	AML	5	TRUE	T005 LEUK	T120 AML	T144 AML TRG	T157 AML TRG A	T160 AML TRG CFB-MYH11
TARGET-20-PAMVKZ-09	acute myeloid leukemia	acute myeloid leukemia	T005 LEUK,,,T120 AML,,,T144 AML TRG,,,T157 AML TRG A,,,T160 AML TRG CFB-MYH11	AML	5	TRUE	T005 LEUK	T120 AML	T144 AML TRG	T157 AML TRG A	T160 AML TRG CFB-MYH11
TARGET-20-PAMYAS-04	acute myeloid leukemia	acute myeloid leukemia	T005 LEUK,,,T120 AML,,,T144 AML TRG,,,T157 AML TRG A,,,T161 AML TRG RUNX-RUNX1T1	AML	5	TRUE	T005 LEUK	T120 AML	T144 AML TRG	T157 AML TRG A	T161 AML TRG RUNX-RUNX1T1
TARGET-20-PAMYAS-09	acute myeloid leukemia	acute myeloid leukemia	T005 LEUK,,,T120 AML,,,T144 AML TRG,,,T157 AML TRG A,,,T161 AML TRG RUNX-RUNX1T1	AML	5	TRUE	T005 LEUK	T120 AML	T144 AML TRG	T157 AML TRG A	T161 AML TRG RUNX-RUNX1T1
TARGET-20-PAMYGX-09	acute myeloid leukemia	acute myeloid leukemia	T005 LEUK,,,T120 AML,,,T143 AMKL,,,T156 AMKL HOX	AML	4	TRUE	T005 LEUK	T120 AML	T143 AMKL	T156 AMKL HOX
TARGET-20-PANAEV-09	acute myeloid leukemia	acute myeloid leukemia	T005 LEUK,,,T120 AML,,,T144 AML TRG,,,T157 AML TRG A,,,T159 AML TRG KMT2Ar/MPAL	AML	5	TRUE	T005 LEUK	T120 AML	T144 AML TRG	T157 AML TRG A	T159 AML TRG KMT2Ar/MPAL
TARGET-20-PANBZH-09	acute myeloid leukemia	acute myeloid leukemia	T005 LEUK,,,T120 AML,,,T144 AML TRG,,,T157 AML TRG A,,,T160 AML TRG CFB-MYH11	AML	5	TRUE	T005 LEUK	T120 AML	T144 AML TRG	T157 AML TRG A	T160 AML TRG CFB-MYH11
TARGET-20-PANCSC-09	acute myeloid leukemia	acute myeloid leukemia	T005 LEUK,,,T120 AML,,,T144 AML TRG,,,T157 AML TRG A,,,T161 AML TRG RUNX-RUNX1T1	AML	5	TRUE	T005 LEUK	T120 AML	T144 AML TRG	T157 AML TRG A	T161 AML TRG RUNX-RUNX1T1
TARGET-20-PANDER-09	acute myeloid leukemia	acute myeloid leukemia	T005 LEUK,,,T120 AML,,,T144 AML TRG,,,T157 AML TRG A,,,T160 AML TRG CFB-MYH11	AML	5	TRUE	T005 LEUK	T120 AML	T144 AML TRG	T157 AML TRG A	T160 AML TRG CFB-MYH11
TARGET-20-PANDIX-09	acute myeloid leukemia	acute myeloid leukemia	T005 LEUK	AML	1	FALSE	T005 LEUK
TARGET-20-PANFMG-09	acute myeloid leukemia	acute myeloid leukemia	T005 LEUK,,,T120 AML,,,T144 AML TRG,,,T158 AML TRG MLLr	AML	4	TRUE	T005 LEUK	T120 AML	T144 AML TRG	T158 AML TRG MLLr
TARGET-20-PANGCM-03	acute myeloid leukemia	acute myeloid leukemia	T005 LEUK,,,T120 AML,,,T144 AML TRG,,,T157 AML TRG A,,,T160 AML TRG CFB-MYH11	AML	5	TRUE	T005 LEUK	T120 AML	T144 AML TRG	T157 AML TRG A	T160 AML TRG CFB-MYH11
TARGET-20-PANGDN-09	acute myeloid leukemia	acute myeloid leukemia	T005 LEUK,,,T120 AML,,,T144 AML TRG,,,T158 AML TRG MLLr	AML	4	TRUE	T005 LEUK	T120 AML	T144 AML TRG	T158 AML TRG MLLr
TARGET-20-PANGJY-09	acute myeloid leukemia	acute myeloid leukemia	T005 LEUK,,,T120 AML,,,T144 AML TRG,,,T158 AML TRG MLLr	AML	4	TRUE	T005 LEUK	T120 AML	T144 AML TRG	T158 AML TRG MLLr
TARGET-20-PANGTF-09	acute myeloid leukemia	acute myeloid leukemia	T005 LEUK,,,T120 AML,,,T144 AML TRG,,,T158 AML TRG MLLr	AML	4	TRUE	T005 LEUK	T120 AML	T144 AML TRG	T158 AML TRG MLLr
TARGET-20-PANHYK-09	acute myeloid leukemia	acute myeloid leukemia	T005 LEUK,,,T120 AML,,,T144 AML TRG,,,T157 AML TRG A,,,T161 AML TRG RUNX-RUNX1T1	AML	5	TRUE	T005 LEUK	T120 AML	T144 AML TRG	T157 AML TRG A	T161 AML TRG RUNX-RUNX1T1
TARGET-20-PANINI-09	acute myeloid leukemia	acute myeloid leukemia	T005 LEUK,,,T120 AML,,,T144 AML TRG,,,T157 AML TRG A,,,T161 AML TRG RUNX-RUNX1T1	AML	5	TRUE	T005 LEUK	T120 AML	T144 AML TRG	T157 AML TRG A	T161 AML TRG RUNX-RUNX1T1
TARGET-20-PANKFZ-09	acute myeloid leukemia	acute myeloid leukemia	T005 LEUK,,,T120 AML,,,T144 AML TRG,,,T157 AML TRG A,,,T160 AML TRG CFB-MYH11	AML	5	TRUE	T005 LEUK	T120 AML	T144 AML TRG	T157 AML TRG A	T160 AML TRG CFB-MYH11
TARGET-20-PANKKE-09	acute myeloid leukemia	acute myeloid leukemia	T005 LEUK,,,T120 AML,,,T144 AML TRG,,,T157 AML TRG A,,,T160 AML TRG CFB-MYH11	AML	5	TRUE	T005 LEUK	T120 AML	T144 AML TRG	T157 AML TRG A	T160 AML TRG CFB-MYH11
TARGET-20-PANKNB-09	acute myeloid leukemia	acute myeloid leukemia	T005 LEUK,,,T120 AML,,,T144 AML TRG,,,T158 AML TRG MLLr	AML	4	TRUE	T005 LEUK	T120 AML	T144 AML TRG	T158 AML TRG MLLr
TARGET-20-PANLIR-09	acute myeloid leukemia	acute myeloid leukemia	T005 LEUK	AML	1	FALSE	T005 LEUK
TARGET-20-PANLIZ-04	acute myeloid leukemia	acute myeloid leukemia	T005 LEUK,,,T120 AML,,,T144 AML TRG,,,T157 AML TRG A,,,T161 AML TRG RUNX-RUNX1T1	AML	5	TRUE	T005 LEUK	T120 AML	T144 AML TRG	T157 AML TRG A	T161 AML TRG RUNX-RUNX1T1
TARGET-20-PANLIZ-09	acute myeloid leukemia	acute myeloid leukemia	T005 LEUK,,,T120 AML,,,T144 AML TRG,,,T157 AML TRG A,,,T161 AML TRG RUNX-RUNX1T1	AML	5	TRUE	T005 LEUK	T120 AML	T144 AML TRG	T157 AML TRG A	T161 AML TRG RUNX-RUNX1T1
TARGET-20-PANLJN-09	acute myeloid leukemia	acute myeloid leukemia	T005 LEUK,,,T120 AML,,,T144 AML TRG,,,T157 AML TRG A,,,T159 AML TRG KMT2Ar/MPAL	AML	5	TRUE	T005 LEUK	T120 AML	T144 AML TRG	T157 AML TRG A	T159 AML TRG KMT2Ar/MPAL
TARGET-20-PANLKB-09	acute myeloid leukemia	acute myeloid leukemia	T005 LEUK,,,T120 AML,,,T144 AML TRG,,,T158 AML TRG MLLr	AML	4	TRUE	T005 LEUK	T120 AML	T144 AML TRG	T158 AML TRG MLLr
TARGET-20-PANLLX-09	acute myeloid leukemia	acute myeloid leukemia	T005 LEUK	AML	1	FALSE	T005 LEUK
TARGET-20-PANLXM-09	acute myeloid leukemia	acute myeloid leukemia	T005 LEUK,,,T120 AML,,,T144 AML TRG,,,T157 AML TRG A,,,T159 AML TRG KMT2Ar/MPAL	AML	5	TRUE	T005 LEUK	T120 AML	T144 AML TRG	T157 AML TRG A	T159 AML TRG KMT2Ar/MPAL
TARGET-20-PANNHB-09	acute myeloid leukemia	acute myeloid leukemia	T005 LEUK,,,T120 AML,,,T144 AML TRG,,,T157 AML TRG A,,,T161 AML TRG RUNX-RUNX1T1	AML	5	TRUE	T005 LEUK	T120 AML	T144 AML TRG	T157 AML TRG A	T161 AML TRG RUNX-RUNX1T1
TARGET-20-PANPKN-09	acute myeloid leukemia	acute myeloid leukemia	T005 LEUK,,,T120 AML,,,T144 AML TRG,,,T157 AML TRG A,,,T159 AML TRG KMT2Ar/MPAL	AML	5	TRUE	T005 LEUK	T120 AML	T144 AML TRG	T157 AML TRG A	T159 AML TRG KMT2Ar/MPAL
TARGET-20-PANPLS-03	acute myeloid leukemia	acute myeloid leukemia	T005 LEUK	AML	1	FALSE	T005 LEUK
TARGET-20-PANPTM-09	acute myeloid leukemia	acute myeloid leukemia	T005 LEUK,,,T120 AML,,,T144 AML TRG,,,T157 AML TRG A,,,T160 AML TRG CFB-MYH11	AML	5	TRUE	T005 LEUK	T120 AML	T144 AML TRG	T157 AML TRG A	T160 AML TRG CFB-MYH11
TARGET-20-PANSBH-09	acute myeloid leukemia	acute myeloid leukemia	T005 LEUK,,,T119 ALL,,,T122 ALL A,,,T124 ALL TRG,,,T134 ALL TRG ZNF384	AML	5	FALSE	T005 LEUK
TARGET-20-PANSJB-09	acute myeloid leukemia	acute myeloid leukemia	T005 LEUK,,,T120 AML,,,T144 AML TRG,,,T157 AML TRG A,,,T160 AML TRG CFB-MYH11	AML	5	TRUE	T005 LEUK	T120 AML	T144 AML TRG	T157 AML TRG A	T160 AML TRG CFB-MYH11
TARGET-20-PANTNA-09	acute myeloid leukemia	acute myeloid leukemia	T005 LEUK,,,T120 AML,,,T144 AML TRG,,,T157 AML TRG A,,,T159 AML TRG KMT2Ar/MPAL	AML	5	TRUE	T005 LEUK	T120 AML	T144 AML TRG	T157 AML TRG A	T159 AML TRG KMT2Ar/MPAL
TARGET-20-PANTPW-09	acute myeloid leukemia	acute myeloid leukemia	T005 LEUK,,,T120 AML,,,T144 AML TRG,,,T157 AML TRG A,,,T160 AML TRG CFB-MYH11	AML	5	TRUE	T005 LEUK	T120 AML	T144 AML TRG	T157 AML TRG A	T160 AML TRG CFB-MYH11
TARGET-20-PANUTB-09	acute myeloid leukemia	acute myeloid leukemia	T005 LEUK,,,T120 AML,,,T144 AML TRG,,,T157 AML TRG A,,,T160 AML TRG CFB-MYH11	AML	5	TRUE	T005 LEUK	T120 AML	T144 AML TRG	T157 AML TRG A	T160 AML TRG CFB-MYH11
TARGET-20-PANUUA-09	acute myeloid leukemia	acute myeloid leukemia	T005 LEUK,,,T120 AML,,,T144 AML TRG,,,T157 AML TRG A,,,T160 AML TRG CFB-MYH11	AML	5	TRUE	T005 LEUK	T120 AML	T144 AML TRG	T157 AML TRG A	T160 AML TRG CFB-MYH11
TARGET-20-PANVGE-09	acute myeloid leukemia	acute myeloid leukemia	T005 LEUK,,,T120 AML,,,T144 AML TRG,,,T157 AML TRG A,,,T160 AML TRG CFB-MYH11	AML	5	TRUE	T005 LEUK	T120 AML	T144 AML TRG	T157 AML TRG A	T160 AML TRG CFB-MYH11
TARGET-20-PANVGP-03	acute myeloid leukemia	acute myeloid leukemia	T005 LEUK,,,T120 AML,,,T144 AML TRG,,,T157 AML TRG A,,,T161 AML TRG RUNX-RUNX1T1	AML	5	TRUE	T005 LEUK	T120 AML	T144 AML TRG	T157 AML TRG A	T161 AML TRG RUNX-RUNX1T1
TARGET-20-PANWHP-09	acute myeloid leukemia	acute myeloid leukemia	T005 LEUK,,,T120 AML,,,T144 AML TRG,,,T157 AML TRG A,,,T160 AML TRG CFB-MYH11	AML	5	TRUE	T005 LEUK	T120 AML	T144 AML TRG	T157 AML TRG A	T160 AML TRG CFB-MYH11
TARGET-20-PANYNR-03	acute myeloid leukemia	acute myeloid leukemia	T005 LEUK,,,T120 AML,,,T144 AML TRG,,,T157 AML TRG A,,,T160 AML TRG CFB-MYH11	AML	5	TRUE	T005 LEUK	T120 AML	T144 AML TRG	T157 AML TRG A	T160 AML TRG CFB-MYH11
TARGET-20-PANYSN-03	acute myeloid leukemia	acute myeloid leukemia	T005 LEUK,,,T120 AML,,,T144 AML TRG,,,T157 AML TRG A,,,T159 AML TRG KMT2Ar/MPAL	AML	5	TRUE	T005 LEUK	T120 AML	T144 AML TRG	T157 AML TRG A	T159 AML TRG KMT2Ar/MPAL
TARGET-20-PANZKA-09	acute myeloid leukemia	acute myeloid leukemia	T005 LEUK,,,T120 AML,,,T144 AML TRG,,,T158 AML TRG MLLr	AML	4	TRUE	T005 LEUK	T120 AML	T144 AML TRG	T158 AML TRG MLLr
TARGET-20-PAPAWN-09	acute myeloid leukemia	acute myeloid leukemia	T005 LEUK,,,T120 AML,,,T144 AML TRG,,,T157 AML TRG A,,,T160 AML TRG CFB-MYH11	AML	5	TRUE	T005 LEUK	T120 AML	T144 AML TRG	T157 AML TRG A	T160 AML TRG CFB-MYH11
TARGET-20-PAPBEJ-09	acute myeloid leukemia	acute myeloid leukemia	T005 LEUK,,,T120 AML,,,T143 AMKL,,,T156 AMKL HOX	AML	4	TRUE	T005 LEUK	T120 AML	T143 AMKL	T156 AMKL HOX
TARGET-20-PAPVCN-09	acute myeloid leukemia	acute myeloid leukemia	T005 LEUK,,,T120 AML,,,T144 AML TRG,,,T157 AML TRG A,,,T160 AML TRG CFB-MYH11	AML	5	TRUE	T005 LEUK	T120 AML	T144 AML TRG	T157 AML TRG A	T160 AML TRG CFB-MYH11
TARGET-20-PAPVDV-03	acute myeloid leukemia	acute myeloid leukemia	T005 LEUK	AML	1	FALSE	T005 LEUK
TARGET-20-PAPVZK-09	acute myeloid leukemia	acute myeloid leukemia	T005 LEUK,,,T120 AML,,,T144 AML TRG,,,T157 AML TRG A,,,T160 AML TRG CFB-MYH11	AML	5	TRUE	T005 LEUK	T120 AML	T144 AML TRG	T157 AML TRG A	T160 AML TRG CFB-MYH11
TARGET-20-PAPWHS-09	acute myeloid leukemia	acute myeloid leukemia	T005 LEUK	AML	1	FALSE	T005 LEUK
TARGET-20-PAPWIU-09	acute myeloid leukemia	acute myeloid leukemia	T005 LEUK,,,T120 AML,,,T144 AML TRG,,,T157 AML TRG A,,,T161 AML TRG RUNX-RUNX1T1	AML	5	TRUE	T005 LEUK	T120 AML	T144 AML TRG	T157 AML TRG A	T161 AML TRG RUNX-RUNX1T1
TARGET-20-PAPWYK-09	acute myeloid leukemia	acute myeloid leukemia	T005 LEUK	AML	1	FALSE	T005 LEUK
TARGET-20-PAPXRJ-04	acute myeloid leukemia	acute myeloid leukemia	T005 LEUK	AML	1	FALSE	T005 LEUK
TARGET-20-PAPXRJ-09	acute myeloid leukemia	acute myeloid leukemia	T005 LEUK	AML	1	FALSE	T005 LEUK
TARGET-20-PAPXWI-09	acute myeloid leukemia	acute myeloid leukemia	T005 LEUK,,,T120 AML,,,T144 AML TRG,,,T157 AML TRG A,,,T160 AML TRG CFB-MYH11	AML	5	TRUE	T005 LEUK	T120 AML	T144 AML TRG	T157 AML TRG A	T160 AML TRG CFB-MYH11
TARGET-20-PARAJX-09	acute myeloid leukemia	acute myeloid leukemia	T005 LEUK,,,T120 AML,,,T144 AML TRG,,,T157 AML TRG A,,,T161 AML TRG RUNX-RUNX1T1	AML	5	TRUE	T005 LEUK	T120 AML	T144 AML TRG	T157 AML TRG A	T161 AML TRG RUNX-RUNX1T1
TARGET-20-PARANT-09	acute myeloid leukemia	acute myeloid leukemia	T005 LEUK	AML	1	FALSE	T005 LEUK
TARGET-20-PARASV-03	acute myeloid leukemia	acute myeloid leukemia	T005 LEUK,,,T120 AML,,,T144 AML TRG,,,T158 AML TRG MLLr	AML	4	TRUE	T005 LEUK	T120 AML	T144 AML TRG	T158 AML TRG MLLr
TARGET-20-PARBFJ-09	acute myeloid leukemia	acute myeloid leukemia	T005 LEUK,,,T120 AML,,,T144 AML TRG,,,T158 AML TRG MLLr	AML	4	TRUE	T005 LEUK	T120 AML	T144 AML TRG	T158 AML TRG MLLr
TARGET-20-PARBIU-04	acute myeloid leukemia	acute myeloid leukemia	T005 LEUK,,,T120 AML,,,T144 AML TRG,,,T158 AML TRG MLLr	AML	4	TRUE	T005 LEUK	T120 AML	T144 AML TRG	T158 AML TRG MLLr
TARGET-20-PARBIU-09	acute myeloid leukemia	acute myeloid leukemia	T005 LEUK,,,T120 AML,,,T144 AML TRG,,,T158 AML TRG MLLr	AML	4	TRUE	T005 LEUK	T120 AML	T144 AML TRG	T158 AML TRG MLLr
TARGET-20-PARBRA-09	acute myeloid leukemia	acute myeloid leukemia	T005 LEUK,,,T120 AML,,,T144 AML TRG,,,T158 AML TRG MLLr	AML	4	TRUE	T005 LEUK	T120 AML	T144 AML TRG	T158 AML TRG MLLr
TARGET-20-PARCCH-03	acute myeloid leukemia	acute myeloid leukemia	T005 LEUK,,,T120 AML,,,T143 AMKL,,,T155 AMKL CBFA2T3-GLIS2	AML	4	TRUE	T005 LEUK	T120 AML	T143 AMKL	T155 AMKL CBFA2T3-GLIS2
TARGET-20-PARCUK-09	acute myeloid leukemia	acute myeloid leukemia	T005 LEUK,,,T120 AML,,,T144 AML TRG,,,T158 AML TRG MLLr	AML	4	TRUE	T005 LEUK	T120 AML	T144 AML TRG	T158 AML TRG MLLr
TARGET-20-PARCVS-04	acute myeloid leukemia	acute myeloid leukemia	T005 LEUK,,,T120 AML,,,T144 AML TRG,,,T157 AML TRG A,,,T161 AML TRG RUNX-RUNX1T1	AML	5	TRUE	T005 LEUK	T120 AML	T144 AML TRG	T157 AML TRG A	T161 AML TRG RUNX-RUNX1T1
TARGET-20-PARCZL-04	acute myeloid leukemia	acute myeloid leukemia	T005 LEUK,,,T120 AML,,,T144 AML TRG,,,T157 AML TRG A,,,T161 AML TRG RUNX-RUNX1T1	AML	5	TRUE	T005 LEUK	T120 AML	T144 AML TRG	T157 AML TRG A	T161 AML TRG RUNX-RUNX1T1
TARGET-20-PARCZL-09	acute myeloid leukemia	acute myeloid leukemia	T005 LEUK,,,T120 AML,,,T144 AML TRG,,,T157 AML TRG A,,,T161 AML TRG RUNX-RUNX1T1	AML	5	TRUE	T005 LEUK	T120 AML	T144 AML TRG	T157 AML TRG A	T161 AML TRG RUNX-RUNX1T1
TARGET-20-PARDDY-04	acute myeloid leukemia	acute myeloid leukemia	T005 LEUK,,,T120 AML,,,T144 AML TRG,,,T157 AML TRG A,,,T159 AML TRG KMT2Ar/MPAL	AML	5	TRUE	T005 LEUK	T120 AML	T144 AML TRG	T157 AML TRG A	T159 AML TRG KMT2Ar/MPAL
TARGET-20-PARDDY-09	acute myeloid leukemia	acute myeloid leukemia	T005 LEUK,,,T120 AML,,,T143 AMKL,,,T156 AMKL HOX	AML	4	TRUE	T005 LEUK	T120 AML	T143 AMKL	T156 AMKL HOX
TARGET-20-PARDMG-09	acute myeloid leukemia	acute myeloid leukemia	T005 LEUK,,,T120 AML,,,T144 AML TRG,,,T157 AML TRG A,,,T160 AML TRG CFB-MYH11	AML	5	TRUE	T005 LEUK	T120 AML	T144 AML TRG	T157 AML TRG A	T160 AML TRG CFB-MYH11
TARGET-20-PARENB-09	acute myeloid leukemia	acute myeloid leukemia	T005 LEUK,,,T120 AML,,,T144 AML TRG,,,T157 AML TRG A,,,T161 AML TRG RUNX-RUNX1T1	AML	5	TRUE	T005 LEUK	T120 AML	T144 AML TRG	T157 AML TRG A	T161 AML TRG RUNX-RUNX1T1
TARGET-20-PARFAL-04	acute myeloid leukemia	acute myeloid leukemia	T005 LEUK,,,T120 AML,,,T144 AML TRG,,,T157 AML TRG A,,,T159 AML TRG KMT2Ar/MPAL	AML	5	TRUE	T005 LEUK	T120 AML	T144 AML TRG	T157 AML TRG A	T159 AML TRG KMT2Ar/MPAL
TARGET-20-PARFAL-09	acute myeloid leukemia	acute myeloid leukemia	T005 LEUK,,,T120 AML,,,T144 AML TRG,,,T157 AML TRG A,,,T159 AML TRG KMT2Ar/MPAL	AML	5	TRUE	T005 LEUK	T120 AML	T144 AML TRG	T157 AML TRG A	T159 AML TRG KMT2Ar/MPAL
TARGET-20-PARGVC-03	acute myeloid leukemia	acute myeloid leukemia	T005 LEUK,,,T120 AML,,,T144 AML TRG,,,T157 AML TRG A,,,T161 AML TRG RUNX-RUNX1T1	AML	5	TRUE	T005 LEUK	T120 AML	T144 AML TRG	T157 AML TRG A	T161 AML TRG RUNX-RUNX1T1
TARGET-20-PARHVK-09	acute myeloid leukemia	acute myeloid leukemia	T005 LEUK,,,T120 AML,,,T144 AML TRG,,,T157 AML TRG A,,,T159 AML TRG KMT2Ar/MPAL	AML	5	TRUE	T005 LEUK	T120 AML	T144 AML TRG	T157 AML TRG A	T159 AML TRG KMT2Ar/MPAL
TARGET-20-PARIHK-03	acute myeloid leukemia	acute myeloid leukemia	T005 LEUK	AML	1	FALSE	T005 LEUK
TARGET-20-PARIMT-03	acute myeloid leukemia	acute myeloid leukemia	T005 LEUK	AML	1	FALSE	T005 LEUK
TARGET-20-PARIZR-03	acute myeloid leukemia	acute myeloid leukemia	T005 LEUK,,,T120 AML,,,T144 AML TRG,,,T157 AML TRG A,,,T161 AML TRG RUNX-RUNX1T1	AML	5	TRUE	T005 LEUK	T120 AML	T144 AML TRG	T157 AML TRG A	T161 AML TRG RUNX-RUNX1T1
TARGET-20-PARJCR-09	acute myeloid leukemia	acute myeloid leukemia	T005 LEUK,,,T120 AML,,,T144 AML TRG,,,T158 AML TRG MLLr	AML	4	TRUE	T005 LEUK	T120 AML	T144 AML TRG	T158 AML TRG MLLr
TARGET-20-PARJYP-03	acute myeloid leukemia	acute myeloid leukemia	T005 LEUK,,,T120 AML,,,T144 AML TRG,,,T157 AML TRG A,,,T160 AML TRG CFB-MYH11	AML	5	TRUE	T005 LEUK	T120 AML	T144 AML TRG	T157 AML TRG A	T160 AML TRG CFB-MYH11
TARGET-20-PARKCX-09	acute myeloid leukemia	acute myeloid leukemia	T005 LEUK,,,T120 AML,,,T144 AML TRG,,,T158 AML TRG MLLr	AML	4	TRUE	T005 LEUK	T120 AML	T144 AML TRG	T158 AML TRG MLLr
TARGET-20-PARLVL-04	acute myeloid leukemia	acute myeloid leukemia	T005 LEUK,,,T120 AML,,,T144 AML TRG,,,T157 AML TRG A,,,T161 AML TRG RUNX-RUNX1T1	AML	5	TRUE	T005 LEUK	T120 AML	T144 AML TRG	T157 AML TRG A	T161 AML TRG RUNX-RUNX1T1
TARGET-20-PARMZF-09	acute myeloid leukemia	acute myeloid leukemia	T005 LEUK,,,T120 AML,,,T144 AML TRG,,,T157 AML TRG A,,,T160 AML TRG CFB-MYH11	AML	5	TRUE	T005 LEUK	T120 AML	T144 AML TRG	T157 AML TRG A	T160 AML TRG CFB-MYH11
TARGET-20-PARPDS-09	acute myeloid leukemia	acute myeloid leukemia	T005 LEUK,,,T120 AML,,,T144 AML TRG,,,T157 AML TRG A,,,T159 AML TRG KMT2Ar/MPAL	AML	5	TRUE	T005 LEUK	T120 AML	T144 AML TRG	T157 AML TRG A	T159 AML TRG KMT2Ar/MPAL
TARGET-20-PARPWL-09	acute myeloid leukemia	acute myeloid leukemia	T005 LEUK,,,T120 AML,,,T144 AML TRG,,,T157 AML TRG A,,,T160 AML TRG CFB-MYH11	AML	5	TRUE	T005 LEUK	T120 AML	T144 AML TRG	T157 AML TRG A	T160 AML TRG CFB-MYH11
TARGET-20-PARSAN-03	acute myeloid leukemia	acute myeloid leukemia	T005 LEUK	AML	1	FALSE	T005 LEUK
TARGET-20-PARSHM-03	acute myeloid leukemia	acute myeloid leukemia	T005 LEUK	AML	1	FALSE	T005 LEUK
TARGET-20-PARTAL-04	acute myeloid leukemia	acute myeloid leukemia	T005 LEUK,,,T120 AML,,,T144 AML TRG,,,T157 AML TRG A,,,T159 AML TRG KMT2Ar/MPAL	AML	5	TRUE	T005 LEUK	T120 AML	T144 AML TRG	T157 AML TRG A	T159 AML TRG KMT2Ar/MPAL
TARGET-20-PARTAL-09	acute myeloid leukemia	acute myeloid leukemia	T005 LEUK,,,T120 AML,,,T144 AML TRG,,,T157 AML TRG A,,,T160 AML TRG CFB-MYH11	AML	5	TRUE	T005 LEUK	T120 AML	T144 AML TRG	T157 AML TRG A	T160 AML TRG CFB-MYH11
TARGET-20-PARUBT-09	acute myeloid leukemia	acute myeloid leukemia	T005 LEUK,,,T120 AML,,,T144 AML TRG,,,T157 AML TRG A,,,T159 AML TRG KMT2Ar/MPAL	AML	5	TRUE	T005 LEUK	T120 AML	T144 AML TRG	T157 AML TRG A	T159 AML TRG KMT2Ar/MPAL
TARGET-20-PARUBT-40	acute myeloid leukemia	acute myeloid leukemia	T005 LEUK,,,T120 AML,,,T144 AML TRG,,,T157 AML TRG A,,,T159 AML TRG KMT2Ar/MPAL	AML	5	TRUE	T005 LEUK	T120 AML	T144 AML TRG	T157 AML TRG A	T159 AML TRG KMT2Ar/MPAL
TARGET-20-PARUDL-03	acute myeloid leukemia	acute myeloid leukemia	T005 LEUK,,,T120 AML,,,T144 AML TRG,,,T157 AML TRG A,,,T160 AML TRG CFB-MYH11	AML	5	TRUE	T005 LEUK	T120 AML	T144 AML TRG	T157 AML TRG A	T160 AML TRG CFB-MYH11
TARGET-20-PARUNX-04	acute myeloid leukemia	acute myeloid leukemia	T005 LEUK,,,T120 AML,,,T144 AML TRG,,,T157 AML TRG A,,,T159 AML TRG KMT2Ar/MPAL	AML	5	TRUE	T005 LEUK	T120 AML	T144 AML TRG	T157 AML TRG A	T159 AML TRG KMT2Ar/MPAL
TARGET-20-PARUNX-09	acute myeloid leukemia	acute myeloid leukemia	T005 LEUK,,,T120 AML,,,T144 AML TRG,,,T157 AML TRG A,,,T159 AML TRG KMT2Ar/MPAL	AML	5	TRUE	T005 LEUK	T120 AML	T144 AML TRG	T157 AML TRG A	T159 AML TRG KMT2Ar/MPAL
TARGET-20-PARUTH-09	acute myeloid leukemia	acute myeloid leukemia	T005 LEUK,,,T120 AML,,,T144 AML TRG,,,T157 AML TRG A,,,T160 AML TRG CFB-MYH11	AML	5	TRUE	T005 LEUK	T120 AML	T144 AML TRG	T157 AML TRG A	T160 AML TRG CFB-MYH11
TARGET-20-PARUUB-09	acute myeloid leukemia	acute myeloid leukemia	T005 LEUK,,,T120 AML,,,T144 AML TRG,,,T157 AML TRG A,,,T160 AML TRG CFB-MYH11	AML	5	TRUE	T005 LEUK	T120 AML	T144 AML TRG	T157 AML TRG A	T160 AML TRG CFB-MYH11
TARGET-20-PARUWX-09	acute myeloid leukemia	acute myeloid leukemia	T005 LEUK,,,T120 AML,,,T144 AML TRG,,,T157 AML TRG A,,,T159 AML TRG KMT2Ar/MPAL	AML	5	TRUE	T005 LEUK	T120 AML	T144 AML TRG	T157 AML TRG A	T159 AML TRG KMT2Ar/MPAL
TARGET-20-PARVAI-03	acute myeloid leukemia	acute myeloid leukemia	T005 LEUK,,,T120 AML,,,T144 AML TRG,,,T157 AML TRG A,,,T159 AML TRG KMT2Ar/MPAL	AML	5	TRUE	T005 LEUK	T120 AML	T144 AML TRG	T157 AML TRG A	T159 AML TRG KMT2Ar/MPAL
TARGET-20-PARWDZ-09	acute myeloid leukemia	acute myeloid leukemia	T005 LEUK,,,T120 AML,,,T144 AML TRG,,,T158 AML TRG MLLr	AML	4	TRUE	T005 LEUK	T120 AML	T144 AML TRG	T158 AML TRG MLLr
TARGET-20-PARXBT-09	acute myeloid leukemia	acute myeloid leukemia	T005 LEUK,,,T120 AML,,,T144 AML TRG,,,T157 AML TRG A,,,T159 AML TRG KMT2Ar/MPAL	AML	5	TRUE	T005 LEUK	T120 AML	T144 AML TRG	T157 AML TRG A	T159 AML TRG KMT2Ar/MPAL
TARGET-20-PARXMP-09	acute myeloid leukemia	acute myeloid leukemia	T005 LEUK	AML	1	FALSE	T005 LEUK
TARGET-20-PARXNG-09	acute myeloid leukemia	acute myeloid leukemia	T005 LEUK,,,T120 AML,,,T144 AML TRG,,,T157 AML TRG A,,,T159 AML TRG KMT2Ar/MPAL	AML	5	TRUE	T005 LEUK	T120 AML	T144 AML TRG	T157 AML TRG A	T159 AML TRG KMT2Ar/MPAL
TARGET-20-PARYFN-03	acute myeloid leukemia	acute myeloid leukemia	T005 LEUK,,,T120 AML,,,T144 AML TRG,,,T157 AML TRG A,,,T160 AML TRG CFB-MYH11	AML	5	TRUE	T005 LEUK	T120 AML	T144 AML TRG	T157 AML TRG A	T160 AML TRG CFB-MYH11
TARGET-20-PARYFN-04	acute myeloid leukemia	acute myeloid leukemia	T005 LEUK,,,T120 AML,,,T144 AML TRG,,,T157 AML TRG A,,,T159 AML TRG KMT2Ar/MPAL	AML	5	TRUE	T005 LEUK	T120 AML	T144 AML TRG	T157 AML TRG A	T159 AML TRG KMT2Ar/MPAL
TARGET-20-PARYGA-09	acute myeloid leukemia	acute myeloid leukemia	T005 LEUK,,,T120 AML,,,T144 AML TRG,,,T157 AML TRG A,,,T159 AML TRG KMT2Ar/MPAL	AML	5	TRUE	T005 LEUK	T120 AML	T144 AML TRG	T157 AML TRG A	T159 AML TRG KMT2Ar/MPAL
TARGET-20-PARYVW-04	acute myeloid leukemia	acute myeloid leukemia	T005 LEUK,,,T120 AML,,,T144 AML TRG,,,T157 AML TRG A,,,T161 AML TRG RUNX-RUNX1T1	AML	5	TRUE	T005 LEUK	T120 AML	T144 AML TRG	T157 AML TRG A	T161 AML TRG RUNX-RUNX1T1
TARGET-20-PARYVW-09	acute myeloid leukemia	acute myeloid leukemia	T005 LEUK,,,T120 AML,,,T144 AML TRG,,,T157 AML TRG A,,,T161 AML TRG RUNX-RUNX1T1	AML	5	TRUE	T005 LEUK	T120 AML	T144 AML TRG	T157 AML TRG A	T161 AML TRG RUNX-RUNX1T1
TARGET-20-PARZUU-09	acute myeloid leukemia	acute myeloid leukemia	T005 LEUK,,,T120 AML,,,T144 AML TRG,,,T157 AML TRG A,,,T161 AML TRG RUNX-RUNX1T1	AML	5	TRUE	T005 LEUK	T120 AML	T144 AML TRG	T157 AML TRG A	T161 AML TRG RUNX-RUNX1T1
TARGET-20-PARZWH-09	acute myeloid leukemia	acute myeloid leukemia	T005 LEUK,,,T120 AML,,,T144 AML TRG,,,T157 AML TRG A,,,T161 AML TRG RUNX-RUNX1T1	AML	5	TRUE	T005 LEUK	T120 AML	T144 AML TRG	T157 AML TRG A	T161 AML TRG RUNX-RUNX1T1
TARGET-20-PASBBE-04	acute myeloid leukemia	acute myeloid leukemia	T005 LEUK,,,T120 AML,,,T144 AML TRG,,,T157 AML TRG A,,,T161 AML TRG RUNX-RUNX1T1	AML	5	TRUE	T005 LEUK	T120 AML	T144 AML TRG	T157 AML TRG A	T161 AML TRG RUNX-RUNX1T1
TARGET-20-PASBHI-09	acute myeloid leukemia	acute myeloid leukemia	T005 LEUK,,,T120 AML,,,T144 AML TRG,,,T157 AML TRG A,,,T161 AML TRG RUNX-RUNX1T1	AML	5	TRUE	T005 LEUK	T120 AML	T144 AML TRG	T157 AML TRG A	T161 AML TRG RUNX-RUNX1T1
TARGET-20-PASBPK-09	acute myeloid leukemia	acute myeloid leukemia	T005 LEUK,,,T120 AML,,,T144 AML TRG,,,T158 AML TRG MLLr	AML	4	TRUE	T005 LEUK	T120 AML	T144 AML TRG	T158 AML TRG MLLr
TARGET-20-PASCCS-09	acute myeloid leukemia	acute myeloid leukemia	T005 LEUK,,,T120 AML,,,T144 AML TRG,,,T157 AML TRG A,,,T159 AML TRG KMT2Ar/MPAL	AML	5	TRUE	T005 LEUK	T120 AML	T144 AML TRG	T157 AML TRG A	T159 AML TRG KMT2Ar/MPAL
TARGET-20-PASCFW-09	acute myeloid leukemia	acute myeloid leukemia	T005 LEUK,,,T120 AML,,,T144 AML TRG,,,T157 AML TRG A,,,T159 AML TRG KMT2Ar/MPAL	AML	5	TRUE	T005 LEUK	T120 AML	T144 AML TRG	T157 AML TRG A	T159 AML TRG KMT2Ar/MPAL
TARGET-20-PASCGR-03	acute myeloid leukemia	acute myeloid leukemia	T005 LEUK	AML	1	FALSE	T005 LEUK
TARGET-20-PASCGR-04	acute myeloid leukemia	acute myeloid leukemia	T005 LEUK	AML	1	FALSE	T005 LEUK
TARGET-20-PASCRZ-04	acute myeloid leukemia	acute myeloid leukemia	T005 LEUK,,,T120 AML,,,T144 AML TRG,,,T157 AML TRG A,,,T159 AML TRG KMT2Ar/MPAL	AML	5	TRUE	T005 LEUK	T120 AML	T144 AML TRG	T157 AML TRG A	T159 AML TRG KMT2Ar/MPAL
TARGET-20-PASFEW-09	acute myeloid leukemia	acute myeloid leukemia	T005 LEUK,,,T120 AML,,,T143 AMKL,,,T155 AMKL CBFA2T3-GLIS2	AML	4	TRUE	T005 LEUK	T120 AML	T143 AMKL	T155 AMKL CBFA2T3-GLIS2
TARGET-20-PASFJB-03	acute myeloid leukemia	acute myeloid leukemia	T005 LEUK,,,T120 AML,,,T144 AML TRG,,,T157 AML TRG A,,,T160 AML TRG CFB-MYH11	AML	5	TRUE	T005 LEUK	T120 AML	T144 AML TRG	T157 AML TRG A	T160 AML TRG CFB-MYH11
TARGET-20-PASFLM-09	acute myeloid leukemia	acute myeloid leukemia	T005 LEUK	AML	1	FALSE	T005 LEUK
TARGET-20-PASGGK-03	acute myeloid leukemia	acute myeloid leukemia	T005 LEUK,,,T120 AML,,,T144 AML TRG,,,T158 AML TRG MLLr	AML	4	TRUE	T005 LEUK	T120 AML	T144 AML TRG	T158 AML TRG MLLr
TARGET-20-PASGMZ-09	acute myeloid leukemia	acute myeloid leukemia	T005 LEUK,,,T120 AML,,,T144 AML TRG,,,T157 AML TRG A,,,T159 AML TRG KMT2Ar/MPAL	AML	5	TRUE	T005 LEUK	T120 AML	T144 AML TRG	T157 AML TRG A	T159 AML TRG KMT2Ar/MPAL
TARGET-20-PASGWH-04	acute myeloid leukemia	acute myeloid leukemia	T005 LEUK	AML	1	FALSE	T005 LEUK
TARGET-20-PASGWH-09	acute myeloid leukemia	acute myeloid leukemia	T005 LEUK	AML	1	FALSE	T005 LEUK
TARGET-20-PASGZS-04	acute myeloid leukemia	acute myeloid leukemia	T005 LEUK,,,T120 AML,,,T144 AML TRG,,,T157 AML TRG A,,,T159 AML TRG KMT2Ar/MPAL	AML	5	TRUE	T005 LEUK	T120 AML	T144 AML TRG	T157 AML TRG A	T159 AML TRG KMT2Ar/MPAL
TARGET-20-PASHBI-09	acute myeloid leukemia	acute myeloid leukemia	T005 LEUK,,,T120 AML,,,T144 AML TRG,,,T157 AML TRG A,,,T161 AML TRG RUNX-RUNX1T1	AML	5	TRUE	T005 LEUK	T120 AML	T144 AML TRG	T157 AML TRG A	T161 AML TRG RUNX-RUNX1T1
TARGET-20-PASHYZ-04	acute myeloid leukemia	acute myeloid leukemia	T005 LEUK	AML	1	FALSE	T005 LEUK
TARGET-20-PASHYZ-09	acute myeloid leukemia	acute myeloid leukemia	T005 LEUK	AML	1	FALSE	T005 LEUK
TARGET-20-PASIBG-09	acute myeloid leukemia	acute myeloid leukemia	T005 LEUK,,,T120 AML,,,T144 AML TRG,,,T157 AML TRG A,,,T159 AML TRG KMT2Ar/MPAL	AML	5	TRUE	T005 LEUK	T120 AML	T144 AML TRG	T157 AML TRG A	T159 AML TRG KMT2Ar/MPAL
TARGET-20-PASIEJ-09	acute myeloid leukemia	acute myeloid leukemia	T005 LEUK	AML	1	FALSE	T005 LEUK
TARGET-20-PASINN-04	acute myeloid leukemia	acute myeloid leukemia	T005 LEUK,,,T120 AML,,,T144 AML TRG,,,T157 AML TRG A,,,T159 AML TRG KMT2Ar/MPAL	AML	5	TRUE	T005 LEUK	T120 AML	T144 AML TRG	T157 AML TRG A	T159 AML TRG KMT2Ar/MPAL
TARGET-20-PASJGZ-04	acute myeloid leukemia	acute myeloid leukemia	T005 LEUK,,,T120 AML,,,T144 AML TRG,,,T157 AML TRG A,,,T159 AML TRG KMT2Ar/MPAL	AML	5	TRUE	T005 LEUK	T120 AML	T144 AML TRG	T157 AML TRG A	T159 AML TRG KMT2Ar/MPAL
TARGET-20-PASJTM-09	acute myeloid leukemia	acute myeloid leukemia	T005 LEUK	AML	1	FALSE	T005 LEUK
TARGET-20-PASLSD-03	acute myeloid leukemia	acute myeloid leukemia	T005 LEUK,,,T120 AML,,,T144 AML TRG,,,T157 AML TRG A,,,T159 AML TRG KMT2Ar/MPAL	AML	5	TRUE	T005 LEUK	T120 AML	T144 AML TRG	T157 AML TRG A	T159 AML TRG KMT2Ar/MPAL
TARGET-20-PASMGW-09	acute myeloid leukemia	acute myeloid leukemia	T005 LEUK,,,T120 AML,,,T144 AML TRG,,,T158 AML TRG MLLr	AML	4	TRUE	T005 LEUK	T120 AML	T144 AML TRG	T158 AML TRG MLLr
TARGET-20-PASMHY-03	acute myeloid leukemia	acute myeloid leukemia	T005 LEUK,,,T120 AML,,,T144 AML TRG,,,T157 AML TRG A,,,T160 AML TRG CFB-MYH11	AML	5	TRUE	T005 LEUK	T120 AML	T144 AML TRG	T157 AML TRG A	T160 AML TRG CFB-MYH11
TARGET-20-PASMYS-04	acute myeloid leukemia	acute myeloid leukemia	T005 LEUK	AML	1	FALSE	T005 LEUK
TARGET-20-PASPGA-09	acute myeloid leukemia	acute myeloid leukemia	T005 LEUK,,,T120 AML,,,T144 AML TRG,,,T157 AML TRG A,,,T159 AML TRG KMT2Ar/MPAL	AML	5	TRUE	T005 LEUK	T120 AML	T144 AML TRG	T157 AML TRG A	T159 AML TRG KMT2Ar/MPAL
TARGET-20-PASPKE-09	acute myeloid leukemia	acute myeloid leukemia	T005 LEUK,,,T120 AML,,,T144 AML TRG,,,T157 AML TRG A,,,T161 AML TRG RUNX-RUNX1T1	AML	5	TRUE	T005 LEUK	T120 AML	T144 AML TRG	T157 AML TRG A	T161 AML TRG RUNX-RUNX1T1
TARGET-20-PASPLU-04	acute myeloid leukemia	acute myeloid leukemia	T005 LEUK,,,T120 AML,,,T144 AML TRG,,,T157 AML TRG A,,,T159 AML TRG KMT2Ar/MPAL	AML	5	TRUE	T005 LEUK	T120 AML	T144 AML TRG	T157 AML TRG A	T159 AML TRG KMT2Ar/MPAL
TARGET-20-PASPLU-09	acute myeloid leukemia	acute myeloid leukemia	T005 LEUK,,,T120 AML,,,T144 AML TRG,,,T158 AML TRG MLLr	AML	4	TRUE	T005 LEUK	T120 AML	T144 AML TRG	T158 AML TRG MLLr
TARGET-20-PASPTM-09	acute myeloid leukemia	acute myeloid leukemia	T005 LEUK,,,T120 AML,,,T144 AML TRG,,,T157 AML TRG A,,,T159 AML TRG KMT2Ar/MPAL	AML	5	TRUE	T005 LEUK	T120 AML	T144 AML TRG	T157 AML TRG A	T159 AML TRG KMT2Ar/MPAL
TARGET-20-PASSSI-09	acute myeloid leukemia	acute myeloid leukemia	T005 LEUK,,,T120 AML,,,T144 AML TRG,,,T158 AML TRG MLLr	AML	4	TRUE	T005 LEUK	T120 AML	T144 AML TRG	T158 AML TRG MLLr
TARGET-20-PASTTW-09	acute myeloid leukemia	acute myeloid leukemia	T005 LEUK,,,T120 AML,,,T144 AML TRG,,,T157 AML TRG A,,,T159 AML TRG KMT2Ar/MPAL	AML	5	TRUE	T005 LEUK	T120 AML	T144 AML TRG	T157 AML TRG A	T159 AML TRG KMT2Ar/MPAL
TARGET-20-PASTUH-03	acute myeloid leukemia	acute myeloid leukemia	T005 LEUK,,,T120 AML,,,T144 AML TRG,,,T157 AML TRG A,,,T159 AML TRG KMT2Ar/MPAL	AML	5	TRUE	T005 LEUK	T120 AML	T144 AML TRG	T157 AML TRG A	T159 AML TRG KMT2Ar/MPAL
TARGET-20-PASTUH-04	acute myeloid leukemia	acute myeloid leukemia	T005 LEUK,,,T120 AML,,,T144 AML TRG,,,T157 AML TRG A,,,T159 AML TRG KMT2Ar/MPAL	AML	5	TRUE	T005 LEUK	T120 AML	T144 AML TRG	T157 AML TRG A	T159 AML TRG KMT2Ar/MPAL
TARGET-20-PASVVS-04	acute myeloid leukemia	acute myeloid leukemia	T005 LEUK,,,T120 AML,,,T144 AML TRG,,,T158 AML TRG MLLr	AML	4	TRUE	T005 LEUK	T120 AML	T144 AML TRG	T158 AML TRG MLLr
TARGET-20-PASVVS-09	acute myeloid leukemia	acute myeloid leukemia	T005 LEUK,,,T120 AML,,,T144 AML TRG,,,T158 AML TRG MLLr	AML	4	TRUE	T005 LEUK	T120 AML	T144 AML TRG	T158 AML TRG MLLr
TARGET-20-PASVYA-04	acute myeloid leukemia	acute myeloid leukemia	T005 LEUK	AML	1	FALSE	T005 LEUK
TARGET-20-PASVYA-09	acute myeloid leukemia	acute myeloid leukemia	T005 LEUK	AML	1	FALSE	T005 LEUK
TARGET-20-PASVYL-09	acute myeloid leukemia	acute myeloid leukemia	T005 LEUK,,,T120 AML,,,T144 AML TRG,,,T158 AML TRG MLLr	AML	4	TRUE	T005 LEUK	T120 AML	T144 AML TRG	T158 AML TRG MLLr
TARGET-20-PASWAJ-04	acute myeloid leukemia	acute myeloid leukemia	T005 LEUK,,,T120 AML,,,T144 AML TRG,,,T157 AML TRG A,,,T159 AML TRG KMT2Ar/MPAL	AML	5	TRUE	T005 LEUK	T120 AML	T144 AML TRG	T157 AML TRG A	T159 AML TRG KMT2Ar/MPAL
TARGET-20-PASWAJ-09	acute myeloid leukemia	acute myeloid leukemia	T005 LEUK,,,T120 AML,,,T144 AML TRG,,,T157 AML TRG A,,,T160 AML TRG CFB-MYH11	AML	5	TRUE	T005 LEUK	T120 AML	T144 AML TRG	T157 AML TRG A	T160 AML TRG CFB-MYH11
TARGET-20-PASWAT-09	acute myeloid leukemia	acute myeloid leukemia	T005 LEUK,,,T120 AML,,,T144 AML TRG,,,T157 AML TRG A,,,T159 AML TRG KMT2Ar/MPAL	AML	5	TRUE	T005 LEUK	T120 AML	T144 AML TRG	T157 AML TRG A	T159 AML TRG KMT2Ar/MPAL
TARGET-20-PASWLN-09	acute myeloid leukemia	acute myeloid leukemia	T005 LEUK,,,T120 AML,,,T144 AML TRG,,,T157 AML TRG A,,,T159 AML TRG KMT2Ar/MPAL	AML	5	TRUE	T005 LEUK	T120 AML	T144 AML TRG	T157 AML TRG A	T159 AML TRG KMT2Ar/MPAL
TARGET-20-PASWPD-09	acute myeloid leukemia	acute myeloid leukemia	T005 LEUK,,,T120 AML,,,T144 AML TRG,,,T157 AML TRG A,,,T159 AML TRG KMT2Ar/MPAL	AML	5	TRUE	T005 LEUK	T120 AML	T144 AML TRG	T157 AML TRG A	T159 AML TRG KMT2Ar/MPAL
TARGET-20-PASWPT-09	acute myeloid leukemia	acute myeloid leukemia	T005 LEUK,,,T120 AML,,,T144 AML TRG,,,T157 AML TRG A,,,T161 AML TRG RUNX-RUNX1T1	AML	5	TRUE	T005 LEUK	T120 AML	T144 AML TRG	T157 AML TRG A	T161 AML TRG RUNX-RUNX1T1
TARGET-20-PASXNR-04	acute myeloid leukemia	acute myeloid leukemia	T005 LEUK,,,T120 AML,,,T144 AML TRG,,,T157 AML TRG A,,,T159 AML TRG KMT2Ar/MPAL	AML	5	TRUE	T005 LEUK	T120 AML	T144 AML TRG	T157 AML TRG A	T159 AML TRG KMT2Ar/MPAL
TARGET-20-PASXYG-09	acute myeloid leukemia	acute myeloid leukemia	T005 LEUK,,,T120 AML,,,T144 AML TRG,,,T157 AML TRG A,,,T161 AML TRG RUNX-RUNX1T1	AML	5	TRUE	T005 LEUK	T120 AML	T144 AML TRG	T157 AML TRG A	T161 AML TRG RUNX-RUNX1T1
TARGET-20-PASYJI-04	acute myeloid leukemia	acute myeloid leukemia	T005 LEUK,,,T120 AML,,,T144 AML TRG,,,T157 AML TRG A,,,T159 AML TRG KMT2Ar/MPAL	AML	5	TRUE	T005 LEUK	T120 AML	T144 AML TRG	T157 AML TRG A	T159 AML TRG KMT2Ar/MPAL
TARGET-20-PASYJI-09	acute myeloid leukemia	acute myeloid leukemia	T005 LEUK,,,T120 AML,,,T144 AML TRG,,,T157 AML TRG A,,,T160 AML TRG CFB-MYH11	AML	5	TRUE	T005 LEUK	T120 AML	T144 AML TRG	T157 AML TRG A	T160 AML TRG CFB-MYH11
TARGET-20-PASZLJ-09	acute myeloid leukemia	acute myeloid leukemia	T005 LEUK,,,T120 AML,,,T144 AML TRG,,,T158 AML TRG MLLr	AML	4	TRUE	T005 LEUK	T120 AML	T144 AML TRG	T158 AML TRG MLLr
TARGET-20-PATDHA-09	acute myeloid leukemia	acute myeloid leukemia	T005 LEUK,,,T120 AML,,,T144 AML TRG,,,T157 AML TRG A,,,T161 AML TRG RUNX-RUNX1T1	AML	5	TRUE	T005 LEUK	T120 AML	T144 AML TRG	T157 AML TRG A	T161 AML TRG RUNX-RUNX1T1
TARGET-20-PATDNN-04	acute myeloid leukemia	acute myeloid leukemia	T005 LEUK,,,T120 AML,,,T144 AML TRG,,,T158 AML TRG MLLr	AML	4	TRUE	T005 LEUK	T120 AML	T144 AML TRG	T158 AML TRG MLLr
TARGET-20-PATDNN-09	acute myeloid leukemia	acute myeloid leukemia	T005 LEUK,,,T120 AML,,,T144 AML TRG,,,T158 AML TRG MLLr	AML	4	TRUE	T005 LEUK	T120 AML	T144 AML TRG	T158 AML TRG MLLr
TARGET-20-PATELT-03	acute myeloid leukemia	acute myeloid leukemia	T005 LEUK,,,T120 AML,,,T144 AML TRG,,,T157 AML TRG A,,,T159 AML TRG KMT2Ar/MPAL	AML	5	TRUE	T005 LEUK	T120 AML	T144 AML TRG	T157 AML TRG A	T159 AML TRG KMT2Ar/MPAL
TARGET-20-PATIAK-04	acute myeloid leukemia	acute myeloid leukemia	T005 LEUK,,,T120 AML,,,T144 AML TRG,,,T157 AML TRG A,,,T160 AML TRG CFB-MYH11	AML	5	TRUE	T005 LEUK	T120 AML	T144 AML TRG	T157 AML TRG A	T160 AML TRG CFB-MYH11
TARGET-20-PATIAK-09	acute myeloid leukemia	acute myeloid leukemia	T005 LEUK,,,T120 AML,,,T144 AML TRG,,,T157 AML TRG A,,,T160 AML TRG CFB-MYH11	AML	5	TRUE	T005 LEUK	T120 AML	T144 AML TRG	T157 AML TRG A	T160 AML TRG CFB-MYH11
TARGET-20-PATJHJ-09	acute myeloid leukemia	acute myeloid leukemia	T005 LEUK,,,T120 AML,,,T144 AML TRG,,,T157 AML TRG A,,,T159 AML TRG KMT2Ar/MPAL	AML	5	TRUE	T005 LEUK	T120 AML	T144 AML TRG	T157 AML TRG A	T159 AML TRG KMT2Ar/MPAL
TARGET-20-PATJHJ-40	acute myeloid leukemia	acute myeloid leukemia	T005 LEUK,,,T119 ALL,,,T122 ALL A,,,T124 ALL TRG,,,T133 ALL TRG A	AML	5	FALSE	T005 LEUK
TARGET-21-PAMYMA-09	acute myeloid leukemia	acute myeloid leukemia	T005 LEUK,,,T120 AML,,,T146 AML TRG IDH2low	AML	3	TRUE	T005 LEUK	T120 AML	T146 AML TRG IDH2low
TARGET-21-PANVPB-09	acute myeloid leukemia	acute myeloid leukemia	T005 LEUK,,,T120 AML,,,T146 AML TRG IDH2low	AML	3	TRUE	T005 LEUK	T120 AML	T146 AML TRG IDH2low
TARGET-21-PANZLR-09	acute myeloid leukemia	acute myeloid leukemia	T005 LEUK,,,T120 AML,,,T146 AML TRG IDH2low	AML	3	TRUE	T005 LEUK	T120 AML	T146 AML TRG IDH2low
TARGET-21-PARLSL-09	acute myeloid leukemia	acute myeloid leukemia	T005 LEUK,,,T120 AML,,,T146 AML TRG IDH2low	AML	3	TRUE	T005 LEUK	T120 AML	T146 AML TRG IDH2low
TARGET-21-PARXYR-03	acute myeloid leukemia	acute myeloid leukemia	T005 LEUK	AML	1	FALSE	T005 LEUK
TARGET-21-PARXYR-41	acute myeloid leukemia	acute myeloid leukemia	T005 LEUK	AML	1	FALSE	T005 LEUK
TARGET-21-PARZIA-09	acute myeloid leukemia	acute myeloid leukemia	T005 LEUK,,,T120 AML,,,T146 AML TRG IDH2low	AML	3	TRUE	T005 LEUK	T120 AML	T146 AML TRG IDH2low
TARGET-21-PASDKZ-41	acute myeloid leukemia	acute myeloid leukemia	T005 LEUK,,,T120 AML,,,T146 AML TRG IDH2low	AML	3	TRUE	T005 LEUK	T120 AML	T146 AML TRG IDH2low
TARGET-21-PASFHK-41	acute myeloid leukemia	acute myeloid leukemia	T005 LEUK,,,T120 AML,,,T146 AML TRG IDH2low	AML	3	TRUE	T005 LEUK	T120 AML	T146 AML TRG IDH2low
TARGET-21-PASFJJ-09	acute myeloid leukemia	acute myeloid leukemia	T005 LEUK,,,T120 AML,,,T146 AML TRG IDH2low	AML	3	TRUE	T005 LEUK	T120 AML	T146 AML TRG IDH2low
TARGET-21-PASFJJ-41	acute myeloid leukemia	acute myeloid leukemia	T005 LEUK,,,T120 AML,,,T146 AML TRG IDH2low	AML	3	TRUE	T005 LEUK	T120 AML	T146 AML TRG IDH2low
TARGET-21-PASFLG-41	acute myeloid leukemia	acute myeloid leukemia	T005 LEUK,,,T120 AML,,,T146 AML TRG IDH2low	AML	3	TRUE	T005 LEUK	T120 AML	T146 AML TRG IDH2low
TARGET-21-PASLZE-09	acute myeloid leukemia	acute myeloid leukemia	T005 LEUK,,,T120 AML,,,T146 AML TRG IDH2low	AML	3	TRUE	T005 LEUK	T120 AML	T146 AML TRG IDH2low
TARGET-21-PASNKZ-09	acute myeloid leukemia	acute myeloid leukemia	T005 LEUK,,,T120 AML,,,T146 AML TRG IDH2low	AML	3	TRUE	T005 LEUK	T120 AML	T146 AML TRG IDH2low
TARGET-21-PASSLT-41	acute myeloid leukemia	acute myeloid leukemia	T005 LEUK,,,T120 AML,,,T146 AML TRG IDH2low	AML	3	TRUE	T005 LEUK	T120 AML	T146 AML TRG IDH2low
TARGET-21-PASTZK-09	acute myeloid leukemia	acute myeloid leukemia	T005 LEUK,,,T120 AML,,,T146 AML TRG IDH2low	AML	3	TRUE	T005 LEUK	T120 AML	T146 AML TRG IDH2low
TARGET-21-PASTZK-41	acute myeloid leukemia	acute myeloid leukemia	T005 LEUK,,,T120 AML,,,T146 AML TRG IDH2low	AML	3	TRUE	T005 LEUK	T120 AML	T146 AML TRG IDH2low
TARGET-21-PASVJS-09	acute myeloid leukemia	acute myeloid leukemia	T005 LEUK,,,T120 AML,,,T146 AML TRG IDH2low	AML	3	TRUE	T005 LEUK	T120 AML	T146 AML TRG IDH2low
TARGET-21-PASVJS-41	acute myeloid leukemia	acute myeloid leukemia	T005 LEUK,,,T120 AML,,,T146 AML TRG IDH2low	AML	3	TRUE	T005 LEUK	T120 AML	T146 AML TRG IDH2low
TARGET-21-PASYEJ-09	acute myeloid leukemia	acute myeloid leukemia	T005 LEUK	AML	1	FALSE	T005 LEUK
TARGET-21-PASYWA-09	acute myeloid leukemia	acute myeloid leukemia	T005 LEUK,,,T120 AML,,,T146 AML TRG IDH2low	AML	3	TRUE	T005 LEUK	T120 AML	T146 AML TRG IDH2low
TARGET-21-PASYWA-41	acute myeloid leukemia	acute myeloid leukemia	T005 LEUK,,,T120 AML,,,T146 AML TRG IDH2low	AML	3	TRUE	T005 LEUK	T120 AML	T146 AML TRG IDH2low
TARGET-21-PATAIJ-09	acute myeloid leukemia	acute myeloid leukemia	T005 LEUK,,,T120 AML,,,T146 AML TRG IDH2low	AML	3	TRUE	T005 LEUK	T120 AML	T146 AML TRG IDH2low
TARGET-21-PATAIJ-42	acute myeloid leukemia	acute myeloid leukemia	T005 LEUK,,,T120 AML,,,T146 AML TRG IDH2low	AML	3	TRUE	T005 LEUK	T120 AML	T146 AML TRG IDH2low
TARGET-21-PATHIU-09	acute myeloid leukemia	acute myeloid leukemia	T005 LEUK	AML	1	FALSE	T005 LEUK
TARGET-21-PATISD-09	acute myeloid leukemia	acute myeloid leukemia	T005 LEUK,,,T120 AML,,,T146 AML TRG IDH2low	AML	3	TRUE	T005 LEUK	T120 AML	T146 AML TRG IDH2low
TARGET-21-PATJMY-09	acute myeloid leukemia	acute myeloid leukemia	T005 LEUK	AML	1	FALSE	T005 LEUK
TARGET-21-PATJMY-41	acute myeloid leukemia	acute myeloid leukemia	T005 LEUK	AML	1	FALSE	T005 LEUK
TARGET-21-PATKBK-03	acute myeloid leukemia	acute myeloid leukemia	T005 LEUK	AML	1	FALSE	T005 LEUK
TARGET-21-PATKBK-41	acute myeloid leukemia	acute myeloid leukemia	T005 LEUK	AML	1	FALSE	T005 LEUK
TARGET-21-PATKKJ-41	acute myeloid leukemia	acute myeloid leukemia	T005 LEUK,,,T120 AML,,,T146 AML TRG IDH2low	AML	3	TRUE	T005 LEUK	T120 AML	T146 AML TRG IDH2low
TARGET-21-PATKWH-09	acute myeloid leukemia	acute myeloid leukemia	T005 LEUK	AML	1	FALSE	T005 LEUK
TARGET-30-PAIFXV-01	neuroblastoma	neuroblastoma	T001 NEBLA,,,T062 NEBLA MES ERBB2	NEBLA	2	TRUE	T001 NEBLA	T062 NEBLA MES ERBB2
TARGET-30-PAIPGU-01	neuroblastoma	neuroblastoma	T001 NEBLA,,,T065 NEBLA ADR TERT	NEBLA	2	TRUE	T001 NEBLA	T065 NEBLA ADR TERT
TARGET-30-PAISNS-01	neuroblastoma	neuroblastoma	T001 NEBLA,,,T065 NEBLA ADR TERT	NEBLA	2	TRUE	T001 NEBLA	T065 NEBLA ADR TERT
TARGET-30-PAITCI-01	neuroblastoma	neuroblastoma	T001 NEBLA,,,T064 NEBLA MYCN	NEBLA	2	TRUE	T001 NEBLA	T064 NEBLA MYCN
TARGET-30-PAITEG-01	neuroblastoma	neuroblastoma	T001 NEBLA,,,T062 NEBLA MES ERBB2	NEBLA	2	TRUE	T001 NEBLA	T062 NEBLA MES ERBB2
TARGET-30-PAIVHE-01	neuroblastoma	neuroblastoma	T001 NEBLA,,,T065 NEBLA ADR TERT	NEBLA	2	TRUE	T001 NEBLA	T065 NEBLA ADR TERT
TARGET-30-PAIXIF-01	neuroblastoma	neuroblastoma	T001 NEBLA,,,T062 NEBLA MES ERBB2	NEBLA	2	TRUE	T001 NEBLA	T062 NEBLA MES ERBB2
TARGET-30-PAKYZS-01	neuroblastoma	neuroblastoma	T001 NEBLA,,,T062 NEBLA MES ERBB2	NEBLA	2	TRUE	T001 NEBLA	T062 NEBLA MES ERBB2
TARGET-30-PAKZRH-01	neuroblastoma	neuroblastoma	T001 NEBLA,,,T063 NEBLA ADR NTRK1	NEBLA	2	TRUE	T001 NEBLA	T063 NEBLA ADR NTRK1
TARGET-30-PALBFW-01	neuroblastoma	neuroblastoma	T001 NEBLA,,,T063 NEBLA ADR NTRK1	NEBLA	2	TRUE	T001 NEBLA	T063 NEBLA ADR NTRK1
TARGET-30-PALCBW-01	neuroblastoma	neuroblastoma	T001 NEBLA,,,T062 NEBLA MES ERBB2	NEBLA	2	TRUE	T001 NEBLA	T062 NEBLA MES ERBB2
TARGET-30-PALETP-01	neuroblastoma	neuroblastoma	T001 NEBLA,,,T065 NEBLA ADR TERT	NEBLA	2	TRUE	T001 NEBLA	T065 NEBLA ADR TERT
TARGET-30-PALEVG-01	neuroblastoma	neuroblastoma	T001 NEBLA,,,T064 NEBLA MYCN	NEBLA	2	TRUE	T001 NEBLA	T064 NEBLA MYCN
TARGET-30-PALIIN-01	neuroblastoma	neuroblastoma	T001 NEBLA,,,T065 NEBLA ADR TERT	NEBLA	2	TRUE	T001 NEBLA	T065 NEBLA ADR TERT
TARGET-30-PALKUC-01	neuroblastoma	neuroblastoma	T001 NEBLA,,,T064 NEBLA MYCN	NEBLA	2	TRUE	T001 NEBLA	T064 NEBLA MYCN
TARGET-30-PALNVP-01	neuroblastoma	neuroblastoma	T001 NEBLA,,,T063 NEBLA ADR NTRK1	NEBLA	2	TRUE	T001 NEBLA	T063 NEBLA ADR NTRK1
TARGET-30-PALTEG-01	neuroblastoma	neuroblastoma	T001 NEBLA,,,T065 NEBLA ADR TERT	NEBLA	2	TRUE	T001 NEBLA	T065 NEBLA ADR TERT
TARGET-30-PALUYS-01	neuroblastoma	neuroblastoma	T001 NEBLA	NEBLA	1	TRUE	T001 NEBLA
TARGET-30-PALVKK-01	neuroblastoma	neuroblastoma	T001 NEBLA	NEBLA	1	TRUE	T001 NEBLA
TARGET-30-PALWVJ-01	neuroblastoma	neuroblastoma	T001 NEBLA	NEBLA	1	TRUE	T001 NEBLA
TARGET-30-PALXTB-01	neuroblastoma	neuroblastoma	T001 NEBLA,,,T063 NEBLA ADR NTRK1	NEBLA	2	TRUE	T001 NEBLA	T063 NEBLA ADR NTRK1
TARGET-30-PALZZV-01	neuroblastoma	neuroblastoma	T001 NEBLA,,,T064 NEBLA MYCN	NEBLA	2	TRUE	T001 NEBLA	T064 NEBLA MYCN
TARGET-30-PAMBMJ-01	neuroblastoma	neuroblastoma	T001 NEBLA,,,T064 NEBLA MYCN	NEBLA	2	TRUE	T001 NEBLA	T064 NEBLA MYCN
TARGET-30-PAMEZH-01	neuroblastoma	neuroblastoma	T001 NEBLA,,,T063 NEBLA ADR NTRK1	NEBLA	2	TRUE	T001 NEBLA	T063 NEBLA ADR NTRK1
TARGET-30-PAMMXF-01	neuroblastoma	neuroblastoma	T001 NEBLA,,,T064 NEBLA MYCN	NEBLA	2	TRUE	T001 NEBLA	T064 NEBLA MYCN
TARGET-30-PAMNLH-01	neuroblastoma	neuroblastoma	T001 NEBLA,,,T065 NEBLA ADR TERT	NEBLA	2	TRUE	T001 NEBLA	T065 NEBLA ADR TERT
TARGET-30-PAMVRA-01	neuroblastoma	neuroblastoma	T001 NEBLA,,,T065 NEBLA ADR TERT	NEBLA	2	TRUE	T001 NEBLA	T065 NEBLA ADR TERT
TARGET-30-PAMYCE-01	neuroblastoma	neuroblastoma	T001 NEBLA,,,T065 NEBLA ADR TERT	NEBLA	2	TRUE	T001 NEBLA	T065 NEBLA ADR TERT
TARGET-30-PAMZGT-01	neuroblastoma	neuroblastoma	T001 NEBLA,,,T064 NEBLA MYCN	NEBLA	2	TRUE	T001 NEBLA	T064 NEBLA MYCN
TARGET-30-PAMZMG-01	neuroblastoma	neuroblastoma	T001 NEBLA,,,T064 NEBLA MYCN	NEBLA	2	TRUE	T001 NEBLA	T064 NEBLA MYCN
TARGET-30-PANBJH-01	neuroblastoma	neuroblastoma	T001 NEBLA,,,T065 NEBLA ADR TERT	NEBLA	2	TRUE	T001 NEBLA	T065 NEBLA ADR TERT
TARGET-30-PANBMJ-01	neuroblastoma	neuroblastoma	T001 NEBLA,,,T065 NEBLA ADR TERT	NEBLA	2	TRUE	T001 NEBLA	T065 NEBLA ADR TERT
TARGET-30-PANBSP-01	neuroblastoma	neuroblastoma	T001 NEBLA,,,T063 NEBLA ADR NTRK1	NEBLA	2	TRUE	T001 NEBLA	T063 NEBLA ADR NTRK1
TARGET-30-PANGXK-01	neuroblastoma	neuroblastoma	T001 NEBLA,,,T062 NEBLA MES ERBB2	NEBLA	2	TRUE	T001 NEBLA	T062 NEBLA MES ERBB2
TARGET-30-PANJLH-01	neuroblastoma	neuroblastoma	T001 NEBLA,,,T064 NEBLA MYCN	NEBLA	2	TRUE	T001 NEBLA	T064 NEBLA MYCN
TARGET-30-PANKFE-01	neuroblastoma	neuroblastoma	T001 NEBLA,,,T062 NEBLA MES ERBB2	NEBLA	2	TRUE	T001 NEBLA	T062 NEBLA MES ERBB2
TARGET-30-PANLET-01	neuroblastoma	neuroblastoma	T001 NEBLA,,,T065 NEBLA ADR TERT	NEBLA	2	TRUE	T001 NEBLA	T065 NEBLA ADR TERT
TARGET-30-PANNMS-01	neuroblastoma	neuroblastoma	T001 NEBLA,,,T065 NEBLA ADR TERT	NEBLA	2	TRUE	T001 NEBLA	T065 NEBLA ADR TERT
TARGET-30-PANRHJ-01	neuroblastoma	neuroblastoma	T001 NEBLA,,,T064 NEBLA MYCN	NEBLA	2	TRUE	T001 NEBLA	T064 NEBLA MYCN
TARGET-30-PANRRW-01	neuroblastoma	neuroblastoma	T001 NEBLA,,,T063 NEBLA ADR NTRK1	NEBLA	2	TRUE	T001 NEBLA	T063 NEBLA ADR NTRK1
TARGET-30-PANRVJ-01	neuroblastoma	neuroblastoma	T001 NEBLA,,,T063 NEBLA ADR NTRK1	NEBLA	2	TRUE	T001 NEBLA	T063 NEBLA ADR NTRK1
TARGET-30-PANSBN-01	neuroblastoma	neuroblastoma	T001 NEBLA,,,T062 NEBLA MES ERBB2	NEBLA	2	TRUE	T001 NEBLA	T062 NEBLA MES ERBB2
TARGET-30-PANUIF-01	neuroblastoma	neuroblastoma	T001 NEBLA,,,T063 NEBLA ADR NTRK1	NEBLA	2	TRUE	T001 NEBLA	T063 NEBLA ADR NTRK1
TARGET-30-PANUKV-01	neuroblastoma	neuroblastoma	T001 NEBLA,,,T064 NEBLA MYCN	NEBLA	2	TRUE	T001 NEBLA	T064 NEBLA MYCN
TARGET-30-PANWRR-01	neuroblastoma	neuroblastoma	T001 NEBLA,,,T064 NEBLA MYCN	NEBLA	2	TRUE	T001 NEBLA	T064 NEBLA MYCN
TARGET-30-PANXJL-01	neuroblastoma	neuroblastoma	T001 NEBLA,,,T062 NEBLA MES ERBB2	NEBLA	2	TRUE	T001 NEBLA	T062 NEBLA MES ERBB2
TARGET-30-PANYGR-01	neuroblastoma	neuroblastoma	T001 NEBLA,,,T063 NEBLA ADR NTRK1	NEBLA	2	TRUE	T001 NEBLA	T063 NEBLA ADR NTRK1
TARGET-30-PANZPV-01	neuroblastoma	neuroblastoma	T001 NEBLA,,,T063 NEBLA ADR NTRK1	NEBLA	2	TRUE	T001 NEBLA	T063 NEBLA ADR NTRK1
TARGET-30-PANZRV-01	neuroblastoma	neuroblastoma	T001 NEBLA,,,T063 NEBLA ADR NTRK1	NEBLA	2	TRUE	T001 NEBLA	T063 NEBLA ADR NTRK1
TARGET-30-PANZVU-01	neuroblastoma	neuroblastoma	T001 NEBLA,,,T065 NEBLA ADR TERT	NEBLA	2	TRUE	T001 NEBLA	T065 NEBLA ADR TERT
TARGET-30-PAPBGH-01	neuroblastoma	neuroblastoma	T001 NEBLA,,,T064 NEBLA MYCN	NEBLA	2	TRUE	T001 NEBLA	T064 NEBLA MYCN
TARGET-30-PAPBJE-01	neuroblastoma	neuroblastoma	T001 NEBLA,,,T064 NEBLA MYCN	NEBLA	2	TRUE	T001 NEBLA	T064 NEBLA MYCN
TARGET-30-PAPBZI-01	neuroblastoma	neuroblastoma	T001 NEBLA,,,T064 NEBLA MYCN	NEBLA	2	TRUE	T001 NEBLA	T064 NEBLA MYCN
TARGET-30-PAPCTS-01	neuroblastoma	neuroblastoma	T001 NEBLA,,,T064 NEBLA MYCN	NEBLA	2	TRUE	T001 NEBLA	T064 NEBLA MYCN
TARGET-30-PAPEAV-01	neuroblastoma	neuroblastoma	T001 NEBLA,,,T063 NEBLA ADR NTRK1	NEBLA	2	TRUE	T001 NEBLA	T063 NEBLA ADR NTRK1
TARGET-30-PAPEFE-01	neuroblastoma	neuroblastoma	T001 NEBLA,,,T065 NEBLA ADR TERT	NEBLA	2	TRUE	T001 NEBLA	T065 NEBLA ADR TERT
TARGET-30-PAPHPE-01	neuroblastoma	neuroblastoma	T001 NEBLA,,,T063 NEBLA ADR NTRK1	NEBLA	2	TRUE	T001 NEBLA	T063 NEBLA ADR NTRK1
TARGET-30-PAPICY-01	neuroblastoma	neuroblastoma	T001 NEBLA,,,T063 NEBLA ADR NTRK1	NEBLA	2	TRUE	T001 NEBLA	T063 NEBLA ADR NTRK1
TARGET-30-PAPKWN-01	neuroblastoma	neuroblastoma	T001 NEBLA,,,T064 NEBLA MYCN	NEBLA	2	TRUE	T001 NEBLA	T064 NEBLA MYCN
TARGET-30-PAPKXS-01	neuroblastoma	neuroblastoma	T001 NEBLA,,,T065 NEBLA ADR TERT	NEBLA	2	TRUE	T001 NEBLA	T065 NEBLA ADR TERT
TARGET-30-PAPLSD-01	neuroblastoma	neuroblastoma	T001 NEBLA	NEBLA	1	TRUE	T001 NEBLA
TARGET-30-PAPTAN-01	neuroblastoma	neuroblastoma	T001 NEBLA	NEBLA	1	TRUE	T001 NEBLA
TARGET-30-PAPTCR-01	neuroblastoma	neuroblastoma	T001 NEBLA	NEBLA	1	TRUE	T001 NEBLA
TARGET-30-PAPTDH-01	neuroblastoma	neuroblastoma	T001 NEBLA	NEBLA	1	TRUE	T001 NEBLA
TARGET-30-PAPTFZ-01	neuroblastoma	neuroblastoma	T001 NEBLA	NEBLA	1	TRUE	T001 NEBLA
TARGET-30-PAPTLV-01	neuroblastoma	neuroblastoma	T001 NEBLA,,,T064 NEBLA MYCN	NEBLA	2	TRUE	T001 NEBLA	T064 NEBLA MYCN
TARGET-30-PAPUAR-01	neuroblastoma	neuroblastoma	T001 NEBLA,,,T065 NEBLA ADR TERT	NEBLA	2	TRUE	T001 NEBLA	T065 NEBLA ADR TERT
TARGET-30-PAPUEB-01	neuroblastoma	neuroblastoma	T001 NEBLA	NEBLA	1	TRUE	T001 NEBLA
TARGET-30-PAPUNH-01	neuroblastoma	neuroblastoma	T001 NEBLA	NEBLA	1	TRUE	T001 NEBLA
TARGET-30-PAPUWY-01	neuroblastoma	neuroblastoma	T001 NEBLA	NEBLA	1	TRUE	T001 NEBLA
TARGET-30-PAPVEB-04	neuroblastoma	neuroblastoma	T001 NEBLA,,,T063 NEBLA ADR NTRK1	NEBLA	2	TRUE	T001 NEBLA	T063 NEBLA ADR NTRK1
TARGET-30-PAPVFD-01	neuroblastoma	neuroblastoma	T001 NEBLA,,,T065 NEBLA ADR TERT	NEBLA	2	TRUE	T001 NEBLA	T065 NEBLA ADR TERT
TARGET-30-PAPVRN-01	neuroblastoma	neuroblastoma	T001 NEBLA	NEBLA	1	TRUE	T001 NEBLA
TARGET-30-PAPVXS-01	neuroblastoma	neuroblastoma	T001 NEBLA,,,T065 NEBLA ADR TERT	NEBLA	2	TRUE	T001 NEBLA	T065 NEBLA ADR TERT
TARGET-30-PAPZYP-01	neuroblastoma	neuroblastoma	T001 NEBLA,,,T064 NEBLA MYCN	NEBLA	2	TRUE	T001 NEBLA	T064 NEBLA MYCN
TARGET-30-PAPZYZ-01	neuroblastoma	neuroblastoma	T001 NEBLA,,,T064 NEBLA MYCN	NEBLA	2	TRUE	T001 NEBLA	T064 NEBLA MYCN
TARGET-30-PARACM-01	neuroblastoma	neuroblastoma	T001 NEBLA	NEBLA	1	TRUE	T001 NEBLA
TARGET-30-PARACS-01	neuroblastoma	neuroblastoma	T001 NEBLA,,,T065 NEBLA ADR TERT	NEBLA	2	TRUE	T001 NEBLA	T065 NEBLA ADR TERT
TARGET-30-PARAMT-01	neuroblastoma	neuroblastoma	T001 NEBLA,,,T063 NEBLA ADR NTRK1	NEBLA	2	TRUE	T001 NEBLA	T063 NEBLA ADR NTRK1
TARGET-30-PARBAJ-01	neuroblastoma	neuroblastoma	T001 NEBLA,,,T063 NEBLA ADR NTRK1	NEBLA	2	TRUE	T001 NEBLA	T063 NEBLA ADR NTRK1
TARGET-30-PARBAJ-02	neuroblastoma	neuroblastoma	T001 NEBLA,,,T063 NEBLA ADR NTRK1	NEBLA	2	TRUE	T001 NEBLA	T063 NEBLA ADR NTRK1
TARGET-30-PARBGP-01	neuroblastoma	neuroblastoma	T001 NEBLA,,,T065 NEBLA ADR TERT	NEBLA	2	TRUE	T001 NEBLA	T065 NEBLA ADR TERT
TARGET-30-PARDCK-01	neuroblastoma	neuroblastoma	T001 NEBLA,,,T063 NEBLA ADR NTRK1	NEBLA	2	TRUE	T001 NEBLA	T063 NEBLA ADR NTRK1
TARGET-30-PARDIW-01	neuroblastoma	neuroblastoma	T001 NEBLA	NEBLA	1	TRUE	T001 NEBLA
TARGET-30-PARFRE-01	neuroblastoma	neuroblastoma	T001 NEBLA,,,T063 NEBLA ADR NTRK1	NEBLA	2	TRUE	T001 NEBLA	T063 NEBLA ADR NTRK1
TARGET-30-PARFWB-01	neuroblastoma	neuroblastoma	T001 NEBLA,,,T065 NEBLA ADR TERT	NEBLA	2	TRUE	T001 NEBLA	T065 NEBLA ADR TERT
TARGET-30-PARGKK-01	neuroblastoma	neuroblastoma	T001 NEBLA	NEBLA	1	TRUE	T001 NEBLA
TARGET-30-PARHAM-01	neuroblastoma	neuroblastoma	T001 NEBLA,,,T063 NEBLA ADR NTRK1	NEBLA	2	TRUE	T001 NEBLA	T063 NEBLA ADR NTRK1
TARGET-30-PARHAM-02	neuroblastoma	neuroblastoma	T001 NEBLA,,,T063 NEBLA ADR NTRK1	NEBLA	2	TRUE	T001 NEBLA	T063 NEBLA ADR NTRK1
TARGET-30-PARJVP-01	neuroblastoma	neuroblastoma	T001 NEBLA,,,T063 NEBLA ADR NTRK1	NEBLA	2	TRUE	T001 NEBLA	T063 NEBLA ADR NTRK1
TARGET-30-PARKGJ-01	neuroblastoma	neuroblastoma	T001 NEBLA	NEBLA	1	TRUE	T001 NEBLA
TARGET-30-PARNNC-01	neuroblastoma	neuroblastoma	T001 NEBLA	NEBLA	1	TRUE	T001 NEBLA
TARGET-30-PARSBI-01	neuroblastoma	neuroblastoma	T001 NEBLA	NEBLA	1	TRUE	T001 NEBLA
TARGET-30-PARVLK-01	neuroblastoma	neuroblastoma	T001 NEBLA,,,T063 NEBLA ADR NTRK1	NEBLA	2	TRUE	T001 NEBLA	T063 NEBLA ADR NTRK1
TARGET-30-PARYNK-01	neuroblastoma	neuroblastoma	T001 NEBLA	NEBLA	1	TRUE	T001 NEBLA
TARGET-30-PARZCJ-01	neuroblastoma	neuroblastoma	T001 NEBLA	NEBLA	1	TRUE	T001 NEBLA
TARGET-30-PARZCJ-02	neuroblastoma	neuroblastoma	T001 NEBLA	NEBLA	1	TRUE	T001 NEBLA
TARGET-30-PARZHA-01	neuroblastoma	neuroblastoma	T001 NEBLA,,,T063 NEBLA ADR NTRK1	NEBLA	2	TRUE	T001 NEBLA	T063 NEBLA ADR NTRK1
TARGET-30-PARZIP-01	neuroblastoma	neuroblastoma	T001 NEBLA,,,T065 NEBLA ADR TERT	NEBLA	2	TRUE	T001 NEBLA	T065 NEBLA ADR TERT
TARGET-30-PASCFC-01	neuroblastoma	neuroblastoma	T001 NEBLA,,,T063 NEBLA ADR NTRK1	NEBLA	2	TRUE	T001 NEBLA	T063 NEBLA ADR NTRK1
TARGET-30-PASCTR-01	neuroblastoma	neuroblastoma	T001 NEBLA	NEBLA	1	TRUE	T001 NEBLA
TARGET-30-PASEGA-01	neuroblastoma	neuroblastoma	T001 NEBLA,,,T064 NEBLA MYCN	NEBLA	2	TRUE	T001 NEBLA	T064 NEBLA MYCN
TARGET-30-PASFGG-01	neuroblastoma	neuroblastoma	T001 NEBLA,,,T065 NEBLA ADR TERT	NEBLA	2	TRUE	T001 NEBLA	T065 NEBLA ADR TERT
TARGET-30-PASFIC-01	neuroblastoma	neuroblastoma	T001 NEBLA,,,T063 NEBLA ADR NTRK1	NEBLA	2	TRUE	T001 NEBLA	T063 NEBLA ADR NTRK1
TARGET-30-PASGAP-01	neuroblastoma	neuroblastoma	T001 NEBLA,,,T062 NEBLA MES ERBB2	NEBLA	2	TRUE	T001 NEBLA	T062 NEBLA MES ERBB2
TARGET-30-PASGAP-02	neuroblastoma	neuroblastoma	T001 NEBLA,,,T064 NEBLA MYCN	NEBLA	2	TRUE	T001 NEBLA	T064 NEBLA MYCN
TARGET-30-PASGUT-01	neuroblastoma	neuroblastoma	T001 NEBLA,,,T065 NEBLA ADR TERT	NEBLA	2	TRUE	T001 NEBLA	T065 NEBLA ADR TERT
TARGET-30-PASHFA-01	neuroblastoma	neuroblastoma	T001 NEBLA,,,T064 NEBLA MYCN	NEBLA	2	TRUE	T001 NEBLA	T064 NEBLA MYCN
TARGET-30-PASJZC-01	neuroblastoma	neuroblastoma	T001 NEBLA,,,T063 NEBLA ADR NTRK1	NEBLA	2	TRUE	T001 NEBLA	T063 NEBLA ADR NTRK1
TARGET-30-PASMDM-01	neuroblastoma	neuroblastoma	T001 NEBLA	NEBLA	1	TRUE	T001 NEBLA
TARGET-30-PASMJG-01	neuroblastoma	neuroblastoma	T001 NEBLA,,,T062 NEBLA MES ERBB2	NEBLA	2	TRUE	T001 NEBLA	T062 NEBLA MES ERBB2
TARGET-30-PASMNT-01	neuroblastoma	neuroblastoma	T001 NEBLA,,,T065 NEBLA ADR TERT	NEBLA	2	TRUE	T001 NEBLA	T065 NEBLA ADR TERT
TARGET-30-PASNEF-01	neuroblastoma	neuroblastoma	T001 NEBLA,,,T065 NEBLA ADR TERT	NEBLA	2	TRUE	T001 NEBLA	T065 NEBLA ADR TERT
TARGET-30-PASNML-01	neuroblastoma	neuroblastoma	T001 NEBLA,,,T063 NEBLA ADR NTRK1	NEBLA	2	TRUE	T001 NEBLA	T063 NEBLA ADR NTRK1
TARGET-30-PASNPG-01	neuroblastoma	neuroblastoma	T001 NEBLA,,,T063 NEBLA ADR NTRK1	NEBLA	2	TRUE	T001 NEBLA	T063 NEBLA ADR NTRK1
TARGET-30-PASNPG-02	neuroblastoma	neuroblastoma	T001 NEBLA,,,T063 NEBLA ADR NTRK1	NEBLA	2	TRUE	T001 NEBLA	T063 NEBLA ADR NTRK1
TARGET-30-PASNZU-01	neuroblastoma	neuroblastoma	T001 NEBLA,,,T064 NEBLA MYCN	NEBLA	2	TRUE	T001 NEBLA	T064 NEBLA MYCN
TARGET-30-PASPBZ-01	neuroblastoma	neuroblastoma	T001 NEBLA,,,T063 NEBLA ADR NTRK1	NEBLA	2	TRUE	T001 NEBLA	T063 NEBLA ADR NTRK1
TARGET-30-PASPER-01	neuroblastoma	neuroblastoma	T001 NEBLA,,,T063 NEBLA ADR NTRK1	NEBLA	2	TRUE	T001 NEBLA	T063 NEBLA ADR NTRK1
TARGET-30-PASRFS-01	neuroblastoma	neuroblastoma	T001 NEBLA,,,T065 NEBLA ADR TERT	NEBLA	2	TRUE	T001 NEBLA	T065 NEBLA ADR TERT
TARGET-30-PASSRN-01	neuroblastoma	neuroblastoma	T001 NEBLA	NEBLA	1	TRUE	T001 NEBLA
TARGET-30-PASSRS-01	neuroblastoma	neuroblastoma	T001 NEBLA,,,T063 NEBLA ADR NTRK1	NEBLA	2	TRUE	T001 NEBLA	T063 NEBLA ADR NTRK1
TARGET-30-PASSWW-01	neuroblastoma	neuroblastoma	T001 NEBLA,,,T063 NEBLA ADR NTRK1	NEBLA	2	TRUE	T001 NEBLA	T063 NEBLA ADR NTRK1
TARGET-30-PASTCN-01	neuroblastoma	neuroblastoma	T001 NEBLA,,,T065 NEBLA ADR TERT	NEBLA	2	TRUE	T001 NEBLA	T065 NEBLA ADR TERT
TARGET-30-PASTKC-01	neuroblastoma	neuroblastoma	T001 NEBLA	NEBLA	1	TRUE	T001 NEBLA
TARGET-30-PASUCB-01	neuroblastoma	neuroblastoma	T001 NEBLA,,,T064 NEBLA MYCN	NEBLA	2	TRUE	T001 NEBLA	T064 NEBLA MYCN
TARGET-30-PASUML-01	neuroblastoma	neuroblastoma	T001 NEBLA,,,T063 NEBLA ADR NTRK1	NEBLA	2	TRUE	T001 NEBLA	T063 NEBLA ADR NTRK1
TARGET-30-PASUYG-01	neuroblastoma	neuroblastoma	T001 NEBLA,,,T064 NEBLA MYCN	NEBLA	2	TRUE	T001 NEBLA	T064 NEBLA MYCN
TARGET-30-PASVRU-01	neuroblastoma	neuroblastoma	T001 NEBLA,,,T064 NEBLA MYCN	NEBLA	2	TRUE	T001 NEBLA	T064 NEBLA MYCN
TARGET-30-PASWFB-01	neuroblastoma	neuroblastoma	T001 NEBLA,,,T064 NEBLA MYCN	NEBLA	2	TRUE	T001 NEBLA	T064 NEBLA MYCN
TARGET-30-PASWIJ-01	neuroblastoma	neuroblastoma	T001 NEBLA,,,T065 NEBLA ADR TERT	NEBLA	2	TRUE	T001 NEBLA	T065 NEBLA ADR TERT
TARGET-30-PASWVY-01	neuroblastoma	neuroblastoma	T001 NEBLA,,,T065 NEBLA ADR TERT	NEBLA	2	TRUE	T001 NEBLA	T065 NEBLA ADR TERT
TARGET-30-PASWYR-01	neuroblastoma	neuroblastoma	T001 NEBLA,,,T064 NEBLA MYCN	NEBLA	2	TRUE	T001 NEBLA	T064 NEBLA MYCN
TARGET-30-PASXGP-01	neuroblastoma	neuroblastoma	T001 NEBLA	NEBLA	1	TRUE	T001 NEBLA
TARGET-30-PASXHE-01	neuroblastoma	neuroblastoma	T001 NEBLA,,,T065 NEBLA ADR TERT	NEBLA	2	TRUE	T001 NEBLA	T065 NEBLA ADR TERT
TARGET-30-PASXIE-01	neuroblastoma	neuroblastoma	T001 NEBLA	NEBLA	1	TRUE	T001 NEBLA
TARGET-30-PASXRG-01	neuroblastoma	neuroblastoma	T001 NEBLA,,,T064 NEBLA MYCN	NEBLA	2	TRUE	T001 NEBLA	T064 NEBLA MYCN
TARGET-30-PASXRJ-01	neuroblastoma	neuroblastoma	T001 NEBLA,,,T065 NEBLA ADR TERT	NEBLA	2	TRUE	T001 NEBLA	T065 NEBLA ADR TERT
TARGET-30-PASYPX-01	neuroblastoma	neuroblastoma	T001 NEBLA,,,T065 NEBLA ADR TERT	NEBLA	2	TRUE	T001 NEBLA	T065 NEBLA ADR TERT
TARGET-30-PASZKE-01	neuroblastoma	neuroblastoma	T001 NEBLA,,,T063 NEBLA ADR NTRK1	NEBLA	2	TRUE	T001 NEBLA	T063 NEBLA ADR NTRK1
TARGET-30-PASZPI-01	neuroblastoma	neuroblastoma	T001 NEBLA	NEBLA	1	TRUE	T001 NEBLA
TARGET-30-PATAYJ-01	neuroblastoma	neuroblastoma	T001 NEBLA,,,T063 NEBLA ADR NTRK1	NEBLA	2	TRUE	T001 NEBLA	T063 NEBLA ADR NTRK1
TARGET-30-PATBMM-01	neuroblastoma	neuroblastoma	T001 NEBLA,,,T065 NEBLA ADR TERT	NEBLA	2	TRUE	T001 NEBLA	T065 NEBLA ADR TERT
TARGET-30-PATCFL-01	neuroblastoma	neuroblastoma	T001 NEBLA	NEBLA	1	TRUE	T001 NEBLA
TARGET-30-PATDWN-01	neuroblastoma	neuroblastoma	T001 NEBLA,,,T063 NEBLA ADR NTRK1	NEBLA	2	TRUE	T001 NEBLA	T063 NEBLA ADR NTRK1
TARGET-30-PATDXC-01	neuroblastoma	neuroblastoma	T001 NEBLA,,,T065 NEBLA ADR TERT	NEBLA	2	TRUE	T001 NEBLA	T065 NEBLA ADR TERT
TARGET-30-PATDXG-01	neuroblastoma	neuroblastoma	T001 NEBLA,,,T064 NEBLA MYCN	NEBLA	2	TRUE	T001 NEBLA	T064 NEBLA MYCN
TARGET-30-PATEKG-01	neuroblastoma	neuroblastoma	T001 NEBLA,,,T062 NEBLA MES ERBB2	NEBLA	2	TRUE	T001 NEBLA	T062 NEBLA MES ERBB2
TARGET-30-PATEPF-01	neuroblastoma	neuroblastoma	T001 NEBLA,,,T065 NEBLA ADR TERT	NEBLA	2	TRUE	T001 NEBLA	T065 NEBLA ADR TERT
TARGET-30-PATESI-01	neuroblastoma	neuroblastoma	T001 NEBLA,,,T064 NEBLA MYCN	NEBLA	2	TRUE	T001 NEBLA	T064 NEBLA MYCN
TARGET-30-PATFCY-01	neuroblastoma	neuroblastoma	T001 NEBLA,,,T063 NEBLA ADR NTRK1	NEBLA	2	TRUE	T001 NEBLA	T063 NEBLA ADR NTRK1
TARGET-30-PATFXV-01	neuroblastoma	neuroblastoma	T001 NEBLA,,,T064 NEBLA MYCN	NEBLA	2	TRUE	T001 NEBLA	T064 NEBLA MYCN
TARGET-30-PATGJU-01	neuroblastoma	neuroblastoma	T001 NEBLA	NEBLA	1	TRUE	T001 NEBLA
TARGET-30-PATGLU-01	neuroblastoma	neuroblastoma	T001 NEBLA,,,T065 NEBLA ADR TERT	NEBLA	2	TRUE	T001 NEBLA	T065 NEBLA ADR TERT
TARGET-30-PATHKB-01	neuroblastoma	neuroblastoma	T001 NEBLA,,,T063 NEBLA ADR NTRK1	NEBLA	2	TRUE	T001 NEBLA	T063 NEBLA ADR NTRK1
TARGET-30-PATHVK-01	neuroblastoma	neuroblastoma	T001 NEBLA,,,T063 NEBLA ADR NTRK1	NEBLA	2	TRUE	T001 NEBLA	T063 NEBLA ADR NTRK1
TARGET-30-PATINJ-01	neuroblastoma	neuroblastoma	T001 NEBLA,,,T065 NEBLA ADR TERT	NEBLA	2	TRUE	T001 NEBLA	T065 NEBLA ADR TERT
TARGET-30-PATNKP-02	neuroblastoma	neuroblastoma	T001 NEBLA,,,T063 NEBLA ADR NTRK1	NEBLA	2	TRUE	T001 NEBLA	T063 NEBLA ADR NTRK1
TARGET-30-PATYIL-01	neuroblastoma	neuroblastoma	T001 NEBLA	NEBLA	1	TRUE	T001 NEBLA
TARGET-30-PATYIL-02	neuroblastoma	neuroblastoma	T001 NEBLA	NEBLA	1	TRUE	T001 NEBLA
TARGET-30-PAUDDK-01	neuroblastoma	neuroblastoma	T001 NEBLA,,,T063 NEBLA ADR NTRK1	NEBLA	2	TRUE	T001 NEBLA	T063 NEBLA ADR NTRK1
TARGET-30-PAUDDK-02	neuroblastoma	neuroblastoma	T001 NEBLA,,,T063 NEBLA ADR NTRK1	NEBLA	2	TRUE	T001 NEBLA	T063 NEBLA ADR NTRK1
TARGET-40-0A4HMC-01A-01R	osteosarcoma	osteosarcoma	T002 MESODM STEMlow,,,T066 MESODM STEMlow A,,,T068 OSARC,,,T071 OSARC OSSIF	OSARC	4	TRUE	T002 MESODM STEMlow	T066 MESODM STEMlow A	T068 OSARC	T071 OSARC OSSIF
TARGET-40-0A4HX8-01A-01R	osteosarcoma	osteosarcoma	T002 MESODM STEMlow,,,T066 MESODM STEMlow A,,,T068 OSARC,,,T071 OSARC OSSIF	OSARC	4	TRUE	T002 MESODM STEMlow	T066 MESODM STEMlow A	T068 OSARC	T071 OSARC OSSIF
TARGET-40-0A4HXS-01A-01R	osteosarcoma	osteosarcoma	T002 MESODM STEMlow,,,T066 MESODM STEMlow A,,,T068 OSARC,,,T072 OSARC CHOND	OSARC	4	TRUE	T002 MESODM STEMlow	T066 MESODM STEMlow A	T068 OSARC	T072 OSARC CHOND
TARGET-40-0A4HY5-01A-01R	osteosarcoma	osteosarcoma	T002 MESODM STEMlow,,,T066 MESODM STEMlow A,,,T068 OSARC,,,T072 OSARC CHOND	OSARC	4	TRUE	T002 MESODM STEMlow	T066 MESODM STEMlow A	T068 OSARC	T072 OSARC CHOND
TARGET-40-0A4I0Q-01A-01R	osteosarcoma	osteosarcoma	T002 MESODM STEMlow,,,T066 MESODM STEMlow A,,,T068 OSARC,,,T072 OSARC CHOND	OSARC	4	TRUE	T002 MESODM STEMlow	T066 MESODM STEMlow A	T068 OSARC	T072 OSARC CHOND
TARGET-40-0A4I0W-01A-01R	osteosarcoma	osteosarcoma	T002 MESODM STEMlow,,,T066 MESODM STEMlow A,,,T069 SARC STEMlow,,,T075 SARC STEMlow A,,,T077 SARC HYPOX	OSARC	5	FALSE	T002 MESODM STEMlow
TARGET-40-0A4I3S-01A-01R	osteosarcoma	osteosarcoma	T002 MESODM STEMlow,,,T066 MESODM STEMlow A,,,T068 OSARC,,,T072 OSARC CHOND	OSARC	4	TRUE	T002 MESODM STEMlow	T066 MESODM STEMlow A	T068 OSARC	T072 OSARC CHOND
TARGET-40-0A4I42-01A-01R	osteosarcoma	osteosarcoma	T002 MESODM STEMlow,,,T066 MESODM STEMlow A,,,T068 OSARC,,,T073 OSARC OSBLA	OSARC	4	TRUE	T002 MESODM STEMlow	T066 MESODM STEMlow A	T068 OSARC	T073 OSARC OSBLA
TARGET-40-0A4I48-01A-01R	osteosarcoma	osteosarcoma	T002 MESODM STEMlow,,,T066 MESODM STEMlow A,,,T068 OSARC	OSARC	3	TRUE	T002 MESODM STEMlow	T066 MESODM STEMlow A	T068 OSARC
TARGET-40-0A4I4E-01A-01R	osteosarcoma	osteosarcoma	T002 MESODM STEMlow,,,T066 MESODM STEMlow A,,,T068 OSARC,,,T072 OSARC CHOND	OSARC	4	TRUE	T002 MESODM STEMlow	T066 MESODM STEMlow A	T068 OSARC	T072 OSARC CHOND
TARGET-40-0A4I4M-01A-01R	osteosarcoma	osteosarcoma	T002 MESODM STEMlow,,,T066 MESODM STEMlow A,,,T068 OSARC,,,T071 OSARC OSSIF	OSARC	4	TRUE	T002 MESODM STEMlow	T066 MESODM STEMlow A	T068 OSARC	T071 OSARC OSSIF
TARGET-40-0A4I4O-01A-01R	osteosarcoma	osteosarcoma	T002 MESODM STEMlow,,,T066 MESODM STEMlow A,,,T068 OSARC,,,T071 OSARC OSSIF	OSARC	4	TRUE	T002 MESODM STEMlow	T066 MESODM STEMlow A	T068 OSARC	T071 OSARC OSSIF
TARGET-40-0A4I5B-01A-01R	osteosarcoma	osteosarcoma	T002 MESODM STEMlow,,,T066 MESODM STEMlow A,,,T068 OSARC,,,T071 OSARC OSSIF	OSARC	4	TRUE	T002 MESODM STEMlow	T066 MESODM STEMlow A	T068 OSARC	T071 OSARC OSSIF
TARGET-40-0A4I65-01A-01R	osteosarcoma	osteosarcoma	T002 MESODM STEMlow,,,T066 MESODM STEMlow A,,,T068 OSARC,,,T071 OSARC OSSIF	OSARC	4	TRUE	T002 MESODM STEMlow	T066 MESODM STEMlow A	T068 OSARC	T071 OSARC OSSIF
TARGET-40-0A4I6O-01A-01R	osteosarcoma	osteosarcoma	T002 MESODM STEMlow,,,T066 MESODM STEMlow A,,,T068 OSARC,,,T072 OSARC CHOND	OSARC	4	TRUE	T002 MESODM STEMlow	T066 MESODM STEMlow A	T068 OSARC	T072 OSARC CHOND
TARGET-40-0A4I8U-01A-01R	osteosarcoma	osteosarcoma	T002 MESODM STEMlow,,,T066 MESODM STEMlow A,,,T068 OSARC,,,T071 OSARC OSSIF	OSARC	4	TRUE	T002 MESODM STEMlow	T066 MESODM STEMlow A	T068 OSARC	T071 OSARC OSSIF
TARGET-40-0A4I9K-01A-01R	osteosarcoma	osteosarcoma	T002 MESODM STEMlow,,,T066 MESODM STEMlow A,,,T068 OSARC,,,T074 OSARC OSCL	OSARC	4	TRUE	T002 MESODM STEMlow	T066 MESODM STEMlow A	T068 OSARC	T074 OSARC OSCL
TARGET-40-PAKFVX-01A-01R	osteosarcoma	osteosarcoma	T002 MESODM STEMlow,,,T066 MESODM STEMlow A,,,T068 OSARC,,,T073 OSARC OSBLA	OSARC	4	TRUE	T002 MESODM STEMlow	T066 MESODM STEMlow A	T068 OSARC	T073 OSARC OSBLA
TARGET-40-PAKZZK-01A-01R	osteosarcoma	osteosarcoma	T002 MESODM STEMlow,,,T066 MESODM STEMlow A,,,T068 OSARC	OSARC	3	TRUE	T002 MESODM STEMlow	T066 MESODM STEMlow A	T068 OSARC
TARGET-40-PALECC-01A-01R	osteosarcoma	osteosarcoma	T002 MESODM STEMlow,,,T066 MESODM STEMlow A,,,T068 OSARC,,,T073 OSARC OSBLA	OSARC	4	TRUE	T002 MESODM STEMlow	T066 MESODM STEMlow A	T068 OSARC	T073 OSARC OSBLA
TARGET-40-PALHRL-01A-01R	osteosarcoma	osteosarcoma	T002 MESODM STEMlow,,,T066 MESODM STEMlow A,,,T068 OSARC,,,T071 OSARC OSSIF	OSARC	4	TRUE	T002 MESODM STEMlow	T066 MESODM STEMlow A	T068 OSARC	T071 OSARC OSSIF
TARGET-40-PALKDP-01A-01R	osteosarcoma	osteosarcoma	T002 MESODM STEMlow,,,T066 MESODM STEMlow A,,,T068 OSARC	OSARC	3	TRUE	T002 MESODM STEMlow	T066 MESODM STEMlow A	T068 OSARC
TARGET-40-PALKGN-01A-01R	osteosarcoma	osteosarcoma	T002 MESODM STEMlow,,,T066 MESODM STEMlow A,,,T068 OSARC,,,T071 OSARC OSSIF	OSARC	4	TRUE	T002 MESODM STEMlow	T066 MESODM STEMlow A	T068 OSARC	T071 OSARC OSSIF
TARGET-40-PALWWX-01A-01R	osteosarcoma	osteosarcoma	T002 MESODM STEMlow,,,T066 MESODM STEMlow A,,,T069 SARC STEMlow,,,T075 SARC STEMlow A,,,T077 SARC HYPOX	OSARC	5	FALSE	T002 MESODM STEMlow
TARGET-40-PALZGU-01A-01R	osteosarcoma	osteosarcoma	T002 MESODM STEMlow,,,T066 MESODM STEMlow A,,,T068 OSARC,,,T073 OSARC OSBLA	OSARC	4	TRUE	T002 MESODM STEMlow	T066 MESODM STEMlow A	T068 OSARC	T073 OSARC OSBLA
TARGET-40-PAMHLF-01A-01R	osteosarcoma	osteosarcoma	T002 MESODM STEMlow,,,T066 MESODM STEMlow A,,,T068 OSARC,,,T072 OSARC CHOND	OSARC	4	TRUE	T002 MESODM STEMlow	T066 MESODM STEMlow A	T068 OSARC	T072 OSARC CHOND
TARGET-40-PAMHYN-01A-01R	osteosarcoma	osteosarcoma	T002 MESODM STEMlow,,,T066 MESODM STEMlow A,,,T068 OSARC,,,T071 OSARC OSSIF	OSARC	4	TRUE	T002 MESODM STEMlow	T066 MESODM STEMlow A	T068 OSARC	T071 OSARC OSSIF
TARGET-40-PAMJXS-01A-01R	osteosarcoma	osteosarcoma	T002 MESODM STEMlow,,,T066 MESODM STEMlow A,,,T068 OSARC	OSARC	3	TRUE	T002 MESODM STEMlow	T066 MESODM STEMlow A	T068 OSARC
TARGET-40-PAMLKS-01A-01R	osteosarcoma	osteosarcoma	T002 MESODM STEMlow,,,T066 MESODM STEMlow A,,,T068 OSARC,,,T073 OSARC OSBLA	OSARC	4	TRUE	T002 MESODM STEMlow	T066 MESODM STEMlow A	T068 OSARC	T073 OSARC OSBLA
TARGET-40-PAMRHD-01A-01R	osteosarcoma	osteosarcoma	T002 MESODM STEMlow,,,T066 MESODM STEMlow A,,,T068 OSARC,,,T073 OSARC OSBLA	OSARC	4	TRUE	T002 MESODM STEMlow	T066 MESODM STEMlow A	T068 OSARC	T073 OSARC OSBLA
TARGET-40-PAMTCM-01A-01R	osteosarcoma	osteosarcoma	T002 MESODM STEMlow,,,T066 MESODM STEMlow A,,,T068 OSARC,,,T072 OSARC CHOND	OSARC	4	TRUE	T002 MESODM STEMlow	T066 MESODM STEMlow A	T068 OSARC	T072 OSARC CHOND
TARGET-40-PAMYYJ-01A-01R	osteosarcoma	osteosarcoma	T002 MESODM STEMlow,,,T066 MESODM STEMlow A,,,T068 OSARC,,,T071 OSARC OSSIF	OSARC	4	TRUE	T002 MESODM STEMlow	T066 MESODM STEMlow A	T068 OSARC	T071 OSARC OSSIF
TARGET-40-PANGPE-01A-01R	osteosarcoma	osteosarcoma	T002 MESODM STEMlow,,,T066 MESODM STEMlow A,,,T068 OSARC,,,T071 OSARC OSSIF	OSARC	4	TRUE	T002 MESODM STEMlow	T066 MESODM STEMlow A	T068 OSARC	T071 OSARC OSSIF
TARGET-40-PANGRW-01A-01R	osteosarcoma	osteosarcoma	T002 MESODM STEMlow,,,T066 MESODM STEMlow A,,,T068 OSARC,,,T071 OSARC OSSIF	OSARC	4	TRUE	T002 MESODM STEMlow	T066 MESODM STEMlow A	T068 OSARC	T071 OSARC OSSIF
TARGET-40-PANMIG-01A-01R	osteosarcoma	osteosarcoma	T002 MESODM STEMlow,,,T066 MESODM STEMlow A,,,T068 OSARC,,,T072 OSARC CHOND	OSARC	4	TRUE	T002 MESODM STEMlow	T066 MESODM STEMlow A	T068 OSARC	T072 OSARC CHOND
TARGET-40-PANPUM-01A-01R	osteosarcoma	osteosarcoma	T002 MESODM STEMlow,,,T066 MESODM STEMlow A,,,T068 OSARC,,,T072 OSARC CHOND	OSARC	4	TRUE	T002 MESODM STEMlow	T066 MESODM STEMlow A	T068 OSARC	T072 OSARC CHOND
TARGET-40-PANSEN-01A-01R	osteosarcoma	osteosarcoma	T002 MESODM STEMlow,,,T066 MESODM STEMlow A,,,T068 OSARC,,,T072 OSARC CHOND	OSARC	4	TRUE	T002 MESODM STEMlow	T066 MESODM STEMlow A	T068 OSARC	T072 OSARC CHOND
TARGET-40-PANVJJ-01A-01R	osteosarcoma	osteosarcoma	T002 MESODM STEMlow,,,T066 MESODM STEMlow A,,,T069 SARC STEMlow,,,T075 SARC STEMlow A,,,T077 SARC HYPOX	OSARC	5	FALSE	T002 MESODM STEMlow
TARGET-40-PANXSC-01A-01R	osteosarcoma	osteosarcoma	T002 MESODM STEMlow,,,T066 MESODM STEMlow A,,,T068 OSARC,,,T071 OSARC OSSIF	OSARC	4	TRUE	T002 MESODM STEMlow	T066 MESODM STEMlow A	T068 OSARC	T071 OSARC OSSIF
TARGET-40-PANZHX-01A-01R	osteosarcoma	osteosarcoma	T002 MESODM STEMlow,,,T066 MESODM STEMlow A,,,T068 OSARC,,,T074 OSARC OSCL	OSARC	4	TRUE	T002 MESODM STEMlow	T066 MESODM STEMlow A	T068 OSARC	T074 OSARC OSCL
TARGET-40-PANZZJ-01A-01R	osteosarcoma	osteosarcoma	T002 MESODM STEMlow,,,T066 MESODM STEMlow A,,,T068 OSARC,,,T072 OSARC CHOND	OSARC	4	TRUE	T002 MESODM STEMlow	T066 MESODM STEMlow A	T068 OSARC	T072 OSARC CHOND
TARGET-40-PAPFLB-01A-01R	osteosarcoma	osteosarcoma	T002 MESODM STEMlow,,,T066 MESODM STEMlow A,,,T068 OSARC,,,T071 OSARC OSSIF	OSARC	4	TRUE	T002 MESODM STEMlow	T066 MESODM STEMlow A	T068 OSARC	T071 OSARC OSSIF
TARGET-40-PAPIJR-01A-01R	osteosarcoma	osteosarcoma	T002 MESODM STEMlow,,,T066 MESODM STEMlow A,,,T068 OSARC,,,T071 OSARC OSSIF	OSARC	4	TRUE	T002 MESODM STEMlow	T066 MESODM STEMlow A	T068 OSARC	T071 OSARC OSSIF
TARGET-40-PAPKWD-01A-01R	osteosarcoma	osteosarcoma	T002 MESODM STEMlow,,,T066 MESODM STEMlow A,,,T068 OSARC,,,T073 OSARC OSBLA	OSARC	4	TRUE	T002 MESODM STEMlow	T066 MESODM STEMlow A	T068 OSARC	T073 OSARC OSBLA
TARGET-40-PAPXGT-01A-01R	osteosarcoma	osteosarcoma	T002 MESODM STEMlow,,,T066 MESODM STEMlow A,,,T068 OSARC,,,T071 OSARC OSSIF	OSARC	4	TRUE	T002 MESODM STEMlow	T066 MESODM STEMlow A	T068 OSARC	T071 OSARC OSSIF
TARGET-40-PARBGW-01A-01R	osteosarcoma	osteosarcoma	T002 MESODM STEMlow,,,T066 MESODM STEMlow A,,,T068 OSARC,,,T073 OSARC OSBLA	OSARC	4	TRUE	T002 MESODM STEMlow	T066 MESODM STEMlow A	T068 OSARC	T073 OSARC OSBLA
TARGET-40-PARDAX-01A-01R	osteosarcoma	osteosarcoma	T002 MESODM STEMlow,,,T066 MESODM STEMlow A,,,T068 OSARC,,,T073 OSARC OSBLA	OSARC	4	TRUE	T002 MESODM STEMlow	T066 MESODM STEMlow A	T068 OSARC	T073 OSARC OSBLA
TARGET-40-PARFTG-01A-01R	osteosarcoma	osteosarcoma	T002 MESODM STEMlow,,,T066 MESODM STEMlow A,,,T068 OSARC,,,T073 OSARC OSBLA	OSARC	4	TRUE	T002 MESODM STEMlow	T066 MESODM STEMlow A	T068 OSARC	T073 OSARC OSBLA
TARGET-40-PARGTM-01A-01R	osteosarcoma	osteosarcoma	T002 MESODM STEMlow,,,T066 MESODM STEMlow A,,,T068 OSARC	OSARC	3	TRUE	T002 MESODM STEMlow	T066 MESODM STEMlow A	T068 OSARC
TARGET-40-PARJXU-01A-01R	osteosarcoma	osteosarcoma	T002 MESODM STEMlow,,,T066 MESODM STEMlow A,,,T068 OSARC,,,T072 OSARC CHOND	OSARC	4	TRUE	T002 MESODM STEMlow	T066 MESODM STEMlow A	T068 OSARC	T072 OSARC CHOND
TARGET-40-PARKAF-01A-01R	osteosarcoma	osteosarcoma	T002 MESODM STEMlow,,,T066 MESODM STEMlow A,,,T068 OSARC,,,T073 OSARC OSBLA	OSARC	4	TRUE	T002 MESODM STEMlow	T066 MESODM STEMlow A	T068 OSARC	T073 OSARC OSBLA
TARGET-40-PASEBY-01A-01R	osteosarcoma	osteosarcoma	T002 MESODM STEMlow,,,T066 MESODM STEMlow A,,,T068 OSARC,,,T071 OSARC OSSIF	OSARC	4	TRUE	T002 MESODM STEMlow	T066 MESODM STEMlow A	T068 OSARC	T071 OSARC OSSIF
TARGET-40-PASEFS-01A-01R	osteosarcoma	osteosarcoma	T003 MESODM STEMhigh,,,T090 MYOGEN,,,T093 MYOGEN FUS-,,,T096 WILMS MYO	OSARC	4	FALSE	T003 MESODM STEMhigh
TARGET-40-PASFCV-01A-01R	osteosarcoma	osteosarcoma	T002 MESODM STEMlow,,,T066 MESODM STEMlow A,,,T069 SARC STEMlow,,,T075 SARC STEMlow A,,,T077 SARC HYPOX	OSARC	5	FALSE	T002 MESODM STEMlow	T066 MESODM STEMlow A
TARGET-40-PASNZV-01A-01R	osteosarcoma	osteosarcoma	T002 MESODM STEMlow,,,T066 MESODM STEMlow A,,,T068 OSARC,,,T073 OSARC OSBLA	OSARC	4	TRUE	T002 MESODM STEMlow	T066 MESODM STEMlow A	T068 OSARC	T073 OSARC OSBLA
TARGET-40-PASRNE-01A-01R	osteosarcoma	osteosarcoma	T002 MESODM STEMlow,,,T066 MESODM STEMlow A,,,T068 OSARC,,,T073 OSARC OSBLA	OSARC	4	TRUE	T002 MESODM STEMlow	T066 MESODM STEMlow A	T068 OSARC	T073 OSARC OSBLA
TARGET-40-PASSLM-01A-01R	osteosarcoma	osteosarcoma	T002 MESODM STEMlow,,,T066 MESODM STEMlow A,,,T068 OSARC,,,T071 OSARC OSSIF	OSARC	4	TRUE	T002 MESODM STEMlow	T066 MESODM STEMlow A	T068 OSARC	T071 OSARC OSSIF
TARGET-40-PASUUH-01A-01R	osteosarcoma	osteosarcoma	T002 MESODM STEMlow,,,T066 MESODM STEMlow A,,,T068 OSARC,,,T071 OSARC OSSIF	OSARC	4	TRUE	T002 MESODM STEMlow	T066 MESODM STEMlow A	T068 OSARC	T071 OSARC OSSIF
TARGET-40-PASYUK-01A-01R	osteosarcoma	osteosarcoma	T002 MESODM STEMlow,,,T066 MESODM STEMlow A,,,T069 SARC STEMlow,,,T075 SARC STEMlow A,,,T078 SARC EPITH/KIT	OSARC	5	FALSE	T002 MESODM STEMlow
TARGET-40-PATAWV-01A-01R	osteosarcoma	osteosarcoma	T002 MESODM STEMlow,,,T066 MESODM STEMlow A,,,T069 SARC STEMlow,,,T075 SARC STEMlow A,,,T077 SARC HYPOX	OSARC	5	FALSE	T002 MESODM STEMlow	T066 MESODM STEMlow A
TARGET-40-PATEEM-01A-01R	osteosarcoma	osteosarcoma	T002 MESODM STEMlow,,,T066 MESODM STEMlow A,,,T068 OSARC,,,T071 OSARC OSSIF	OSARC	4	TRUE	T002 MESODM STEMlow	T066 MESODM STEMlow A	T068 OSARC	T071 OSARC OSSIF
TARGET-40-PATJVI-01A-01R	osteosarcoma	osteosarcoma	T002 MESODM STEMlow,,,T066 MESODM STEMlow A,,,T069 SARC STEMlow,,,T075 SARC STEMlow A	OSARC	4	FALSE	T002 MESODM STEMlow
TARGET-40-PATKSS-01A-01R	osteosarcoma	osteosarcoma	T002 MESODM STEMlow,,,T066 MESODM STEMlow A,,,T068 OSARC,,,T072 OSARC CHOND	OSARC	4	TRUE	T002 MESODM STEMlow	T066 MESODM STEMlow A	T068 OSARC	T072 OSARC CHOND
TARGET-40-PATMIF-01A-01R	osteosarcoma	osteosarcoma	T002 MESODM STEMlow,,,T066 MESODM STEMlow A,,,T068 OSARC,,,T071 OSARC OSSIF	OSARC	4	TRUE	T002 MESODM STEMlow	T066 MESODM STEMlow A	T068 OSARC	T071 OSARC OSSIF
TARGET-40-PATMPU-01A-01R	osteosarcoma	osteosarcoma	T002 MESODM STEMlow,,,T066 MESODM STEMlow A,,,T068 OSARC,,,T073 OSARC OSBLA	OSARC	4	TRUE	T002 MESODM STEMlow	T066 MESODM STEMlow A	T068 OSARC	T073 OSARC OSBLA
TARGET-40-PATMXR-01A-01R	osteosarcoma	osteosarcoma	T002 MESODM STEMlow,,,T066 MESODM STEMlow A,,,T068 OSARC,,,T073 OSARC OSBLA	OSARC	4	TRUE	T002 MESODM STEMlow	T066 MESODM STEMlow A	T068 OSARC	T073 OSARC OSBLA
TARGET-40-PATPBS-01A-01R	osteosarcoma	osteosarcoma	T002 MESODM STEMlow,,,T066 MESODM STEMlow A,,,T068 OSARC	OSARC	3	TRUE	T002 MESODM STEMlow	T066 MESODM STEMlow A	T068 OSARC
TARGET-40-PATUXZ-01A-01R	osteosarcoma	osteosarcoma	T002 MESODM STEMlow,,,T066 MESODM STEMlow A,,,T068 OSARC,,,T073 OSARC OSBLA	OSARC	4	TRUE	T002 MESODM STEMlow	T066 MESODM STEMlow A	T068 OSARC	T073 OSARC OSBLA
TARGET-40-PAUBIT-01A-01R	osteosarcoma	osteosarcoma	T002 MESODM STEMlow,,,T066 MESODM STEMlow A,,,T069 SARC STEMlow,,,T075 SARC STEMlow A,,,T077 SARC HYPOX	OSARC	5	FALSE	T002 MESODM STEMlow	T066 MESODM STEMlow A
TARGET-40-PAUTWB-01A-01R	osteosarcoma	osteosarcoma	T002 MESODM STEMlow,,,T066 MESODM STEMlow A,,,T068 OSARC,,,T071 OSARC OSSIF	OSARC	4	TRUE	T002 MESODM STEMlow	T066 MESODM STEMlow A	T068 OSARC	T071 OSARC OSSIF
TARGET-40-PAUTYB-01A-01R	osteosarcoma	osteosarcoma	T002 MESODM STEMlow,,,T066 MESODM STEMlow A,,,T068 OSARC,,,T073 OSARC OSBLA	OSARC	4	TRUE	T002 MESODM STEMlow	T066 MESODM STEMlow A	T068 OSARC	T073 OSARC OSBLA
TARGET-40-PAUUML-01A-01R	osteosarcoma	osteosarcoma	T002 MESODM STEMlow,,,T066 MESODM STEMlow A,,,T068 OSARC,,,T072 OSARC CHOND	OSARC	4	TRUE	T002 MESODM STEMlow	T066 MESODM STEMlow A	T068 OSARC	T072 OSARC CHOND
TARGET-40-PAVALD-01A-01R	osteosarcoma	osteosarcoma	T002 MESODM STEMlow,,,T066 MESODM STEMlow A,,,T068 OSARC,,,T072 OSARC CHOND	OSARC	4	TRUE	T002 MESODM STEMlow	T066 MESODM STEMlow A	T068 OSARC	T072 OSARC CHOND
TARGET-40-PAVCLP-01A-01R	osteosarcoma	osteosarcoma	T002 MESODM STEMlow,,,T066 MESODM STEMlow A,,,T068 OSARC,,,T074 OSARC OSCL	OSARC	4	TRUE	T002 MESODM STEMlow	T066 MESODM STEMlow A	T068 OSARC	T074 OSARC OSCL
TARGET-50-CAAAAC-01	wilms tumor	wilms tumor	T003 MESODM STEMhigh,,,T092 WILMS,,,T118 WILMS E2F	WILMS	3	TRUE	T003 MESODM STEMhigh	T092 WILMS	T118 WILMS E2F
TARGET-50-CAAAAH-01	wilms tumor	wilms tumor	T003 MESODM STEMhigh,,,T092 WILMS,,,T115 WILMS OXYPHO	WILMS	3	TRUE	T003 MESODM STEMhigh	T092 WILMS	T115 WILMS OXYPHO
TARGET-50-CAAAAJ-01	wilms tumor	wilms tumor	T003 MESODM STEMhigh,,,T092 WILMS,,,T116 WILMS EMT	WILMS	3	TRUE	T003 MESODM STEMhigh	T092 WILMS	T116 WILMS EMT
TARGET-50-CAAAAL-01	wilms tumor	wilms tumor	T003 MESODM STEMhigh,,,T092 WILMS,,,T114 WILMS PI3K/MTOR	WILMS	3	TRUE	T003 MESODM STEMhigh	T092 WILMS	T114 WILMS PI3K/MTOR
TARGET-50-CAAAAM-01	wilms tumor	wilms tumor	T003 MESODM STEMhigh,,,T090 MYOGEN,,,T093 MYOGEN FUS-,,,T096 WILMS MYO	WILMS	4	TRUE	T003 MESODM STEMhigh	T090 MYOGEN	T093 MYOGEN FUS-	T096 WILMS MYO
TARGET-50-CAAAAO-01	wilms tumor	wilms tumor	T003 MESODM STEMhigh,,,T092 WILMS,,,T114 WILMS PI3K/MTOR	WILMS	3	TRUE	T003 MESODM STEMhigh	T092 WILMS	T114 WILMS PI3K/MTOR
TARGET-50-CAAAAR-01	wilms tumor	wilms tumor	T003 MESODM STEMhigh,,,T092 WILMS,,,T116 WILMS EMT	WILMS	3	TRUE	T003 MESODM STEMhigh	T092 WILMS	T116 WILMS EMT
TARGET-50-CAAAAS-01	wilms tumor	wilms tumor	T003 MESODM STEMhigh,,,T092 WILMS,,,T118 WILMS E2F	WILMS	3	TRUE	T003 MESODM STEMhigh	T092 WILMS	T118 WILMS E2F
TARGET-50-PADXAY-01	wilms tumor	wilms tumor	T003 MESODM STEMhigh,,,T092 WILMS,,,T115 WILMS OXYPHO	WILMS	3	TRUE	T003 MESODM STEMhigh	T092 WILMS	T115 WILMS OXYPHO
TARGET-50-PADZUB-01	wilms tumor	wilms tumor	T003 MESODM STEMhigh,,,T092 WILMS,,,T118 WILMS E2F	WILMS	3	TRUE	T003 MESODM STEMhigh	T092 WILMS	T118 WILMS E2F
TARGET-50-PAEAFB-01	wilms tumor	wilms tumor	T003 MESODM STEMhigh,,,T092 WILMS,,,T116 WILMS EMT	WILMS	3	TRUE	T003 MESODM STEMhigh	T092 WILMS	T116 WILMS EMT
TARGET-50-PAEBXA-01	wilms tumor	wilms tumor	T003 MESODM STEMhigh,,,T092 WILMS,,,T115 WILMS OXYPHO	WILMS	3	TRUE	T003 MESODM STEMhigh	T092 WILMS	T115 WILMS OXYPHO
TARGET-50-PAECJB-01	wilms tumor	wilms tumor	T003 MESODM STEMhigh,,,T092 WILMS,,,T116 WILMS EMT	WILMS	3	TRUE	T003 MESODM STEMhigh	T092 WILMS	T116 WILMS EMT
TARGET-50-PAJLIP-01	wilms tumor	wilms tumor	T003 MESODM STEMhigh,,,T092 WILMS,,,T117 WILMS KDEV	WILMS	3	TRUE	T003 MESODM STEMhigh	T092 WILMS	T117 WILMS KDEV
TARGET-50-PAJLKC-01	wilms tumor	wilms tumor	T003 MESODM STEMhigh,,,T092 WILMS,,,T118 WILMS E2F	WILMS	3	TRUE	T003 MESODM STEMhigh	T092 WILMS	T118 WILMS E2F
TARGET-50-PAJLKR-01	wilms tumor	wilms tumor	T003 MESODM STEMhigh,,,T092 WILMS,,,T118 WILMS E2F	WILMS	3	TRUE	T003 MESODM STEMhigh	T092 WILMS	T118 WILMS E2F
TARGET-50-PAJLLF-01	wilms tumor	wilms tumor	T003 MESODM STEMhigh,,,T092 WILMS,,,T115 WILMS OXYPHO	WILMS	3	TRUE	T003 MESODM STEMhigh	T092 WILMS	T115 WILMS OXYPHO
TARGET-50-PAJLNJ-01	wilms tumor	wilms tumor	T003 MESODM STEMhigh,,,T092 WILMS,,,T116 WILMS EMT	WILMS	3	TRUE	T003 MESODM STEMhigh	T092 WILMS	T116 WILMS EMT
TARGET-50-PAJLPX-01	wilms tumor	wilms tumor	T003 MESODM STEMhigh,,,T092 WILMS,,,T116 WILMS EMT	WILMS	3	TRUE	T003 MESODM STEMhigh	T092 WILMS	T116 WILMS EMT
TARGET-50-PAJLSP-01	wilms tumor	wilms tumor	T003 MESODM STEMhigh,,,T092 WILMS,,,T118 WILMS E2F	WILMS	3	TRUE	T003 MESODM STEMhigh	T092 WILMS	T118 WILMS E2F
TARGET-50-PAJLTH-01	wilms tumor	wilms tumor	T003 MESODM STEMhigh,,,T092 WILMS,,,T118 WILMS E2F	WILMS	3	TRUE	T003 MESODM STEMhigh	T092 WILMS	T118 WILMS E2F
TARGET-50-PAJLTI-01	wilms tumor	wilms tumor	T003 MESODM STEMhigh,,,T092 WILMS,,,T116 WILMS EMT	WILMS	3	TRUE	T003 MESODM STEMhigh	T092 WILMS	T116 WILMS EMT
TARGET-50-PAJLUJ-06	wilms tumor	wilms tumor	T003 MESODM STEMhigh,,,T092 WILMS,,,T116 WILMS EMT	WILMS	3	TRUE	T003 MESODM STEMhigh	T092 WILMS	T116 WILMS EMT
TARGET-50-PAJLWT-01	wilms tumor	wilms tumor	T003 MESODM STEMhigh,,,T092 WILMS,,,T116 WILMS EMT	WILMS	3	TRUE	T003 MESODM STEMhigh	T092 WILMS	T116 WILMS EMT
TARGET-50-PAJMEL-01	wilms tumor	wilms tumor	T003 MESODM STEMhigh,,,T090 MYOGEN,,,T093 MYOGEN FUS-,,,T096 WILMS MYO	WILMS	4	TRUE	T003 MESODM STEMhigh	T090 MYOGEN	T093 MYOGEN FUS-	T096 WILMS MYO
TARGET-50-PAJMEN-01	wilms tumor	wilms tumor	T003 MESODM STEMhigh,,,T092 WILMS,,,T115 WILMS OXYPHO	WILMS	3	TRUE	T003 MESODM STEMhigh	T092 WILMS	T115 WILMS OXYPHO
TARGET-50-PAJMEP-01	wilms tumor	wilms tumor	T003 MESODM STEMhigh,,,T092 WILMS,,,T118 WILMS E2F	WILMS	3	TRUE	T003 MESODM STEMhigh	T092 WILMS	T118 WILMS E2F
TARGET-50-PAJMFU-01	wilms tumor	wilms tumor	T003 MESODM STEMhigh,,,T092 WILMS,,,T114 WILMS PI3K/MTOR	WILMS	3	TRUE	T003 MESODM STEMhigh	T092 WILMS	T114 WILMS PI3K/MTOR
TARGET-50-PAJMFY-01	wilms tumor	wilms tumor	T003 MESODM STEMhigh,,,T092 WILMS,,,T114 WILMS PI3K/MTOR	WILMS	3	TRUE	T003 MESODM STEMhigh	T092 WILMS	T114 WILMS PI3K/MTOR
TARGET-50-PAJMIZ-01	wilms tumor	wilms tumor	T003 MESODM STEMhigh,,,T092 WILMS,,,T114 WILMS PI3K/MTOR	WILMS	3	TRUE	T003 MESODM STEMhigh	T092 WILMS	T114 WILMS PI3K/MTOR
TARGET-50-PAJMJT-01	wilms tumor	wilms tumor	T003 MESODM STEMhigh,,,T092 WILMS,,,T116 WILMS EMT	WILMS	3	TRUE	T003 MESODM STEMhigh	T092 WILMS	T116 WILMS EMT
TARGET-50-PAJMKI-01	wilms tumor	wilms tumor	T003 MESODM STEMhigh,,,T092 WILMS,,,T118 WILMS E2F	WILMS	3	TRUE	T003 MESODM STEMhigh	T092 WILMS	T118 WILMS E2F
TARGET-50-PAJMKJ-01	wilms tumor	wilms tumor	T003 MESODM STEMhigh,,,T092 WILMS,,,T115 WILMS OXYPHO	WILMS	3	TRUE	T003 MESODM STEMhigh	T092 WILMS	T115 WILMS OXYPHO
TARGET-50-PAJMLI-01	wilms tumor	wilms tumor	T003 MESODM STEMhigh,,,T092 WILMS,,,T116 WILMS EMT	WILMS	3	TRUE	T003 MESODM STEMhigh	T092 WILMS	T116 WILMS EMT
TARGET-50-PAJMLZ-01	wilms tumor	wilms tumor	T003 MESODM STEMhigh,,,T092 WILMS,,,T118 WILMS E2F	WILMS	3	TRUE	T003 MESODM STEMhigh	T092 WILMS	T118 WILMS E2F
TARGET-50-PAJMMY-01	wilms tumor	wilms tumor	T003 MESODM STEMhigh,,,T092 WILMS	WILMS	2	TRUE	T003 MESODM STEMhigh	T092 WILMS
TARGET-50-PAJMRL-01	wilms tumor	wilms tumor	T003 MESODM STEMhigh,,,T092 WILMS,,,T118 WILMS E2F	WILMS	3	TRUE	T003 MESODM STEMhigh	T092 WILMS	T118 WILMS E2F
TARGET-50-PAJMSE-01	wilms tumor	wilms tumor	T003 MESODM STEMhigh,,,T092 WILMS,,,T114 WILMS PI3K/MTOR	WILMS	3	TRUE	T003 MESODM STEMhigh	T092 WILMS	T114 WILMS PI3K/MTOR
TARGET-50-PAJMUF-01	wilms tumor	wilms tumor	T003 MESODM STEMhigh,,,T092 WILMS,,,T116 WILMS EMT	WILMS	3	TRUE	T003 MESODM STEMhigh	T092 WILMS	T116 WILMS EMT
TARGET-50-PAJMVC-01	wilms tumor	wilms tumor	T003 MESODM STEMhigh,,,T090 MYOGEN,,,T093 MYOGEN FUS-,,,T096 WILMS MYO	WILMS	4	TRUE	T003 MESODM STEMhigh	T090 MYOGEN	T093 MYOGEN FUS-	T096 WILMS MYO
TARGET-50-PAJMVU-01	wilms tumor	wilms tumor	T003 MESODM STEMhigh,,,T092 WILMS,,,T118 WILMS E2F	WILMS	3	TRUE	T003 MESODM STEMhigh	T092 WILMS	T118 WILMS E2F
TARGET-50-PAJMXF-01	wilms tumor	wilms tumor	T003 MESODM STEMhigh,,,T092 WILMS,,,T118 WILMS E2F	WILMS	3	TRUE	T003 MESODM STEMhigh	T092 WILMS	T118 WILMS E2F
TARGET-50-PAJNAA-01	wilms tumor	wilms tumor	T003 MESODM STEMhigh,,,T092 WILMS,,,T117 WILMS KDEV	WILMS	3	TRUE	T003 MESODM STEMhigh	T092 WILMS	T117 WILMS KDEV
TARGET-50-PAJNAV-01	wilms tumor	wilms tumor	T003 MESODM STEMhigh,,,T092 WILMS,,,T117 WILMS KDEV	WILMS	3	TRUE	T003 MESODM STEMhigh	T092 WILMS	T117 WILMS KDEV
TARGET-50-PAJNBN-01	wilms tumor	wilms tumor	T003 MESODM STEMhigh,,,T092 WILMS,,,T114 WILMS PI3K/MTOR	WILMS	3	TRUE	T003 MESODM STEMhigh	T092 WILMS	T114 WILMS PI3K/MTOR
TARGET-50-PAJNCC-01	wilms tumor	wilms tumor	T003 MESODM STEMhigh,,,T092 WILMS,,,T117 WILMS KDEV	WILMS	3	TRUE	T003 MESODM STEMhigh	T092 WILMS	T117 WILMS KDEV
TARGET-50-PAJNCJ-01	wilms tumor	wilms tumor	T003 MESODM STEMhigh,,,T092 WILMS,,,T118 WILMS E2F	WILMS	3	TRUE	T003 MESODM STEMhigh	T092 WILMS	T118 WILMS E2F
TARGET-50-PAJNCZ-01	wilms tumor	wilms tumor	T003 MESODM STEMhigh,,,T092 WILMS,,,T116 WILMS EMT	WILMS	3	TRUE	T003 MESODM STEMhigh	T092 WILMS	T116 WILMS EMT
TARGET-50-PAJNDU-01	wilms tumor	wilms tumor	T003 MESODM STEMhigh,,,T092 WILMS,,,T115 WILMS OXYPHO	WILMS	3	TRUE	T003 MESODM STEMhigh	T092 WILMS	T115 WILMS OXYPHO
TARGET-50-PAJNEC-01	wilms tumor	wilms tumor	T003 MESODM STEMhigh,,,T092 WILMS,,,T115 WILMS OXYPHO	WILMS	3	TRUE	T003 MESODM STEMhigh	T092 WILMS	T115 WILMS OXYPHO
TARGET-50-PAJNGH-01	wilms tumor	wilms tumor	T003 MESODM STEMhigh,,,T092 WILMS,,,T118 WILMS E2F	WILMS	3	TRUE	T003 MESODM STEMhigh	T092 WILMS	T118 WILMS E2F
TARGET-50-PAJNGH-02	wilms tumor	wilms tumor	T003 MESODM STEMhigh,,,T092 WILMS,,,T118 WILMS E2F	WILMS	3	TRUE	T003 MESODM STEMhigh	T092 WILMS	T118 WILMS E2F
TARGET-50-PAJNJJ-01	wilms tumor	wilms tumor	T003 MESODM STEMhigh,,,T092 WILMS,,,T117 WILMS KDEV	WILMS	3	TRUE	T003 MESODM STEMhigh	T092 WILMS	T117 WILMS KDEV
TARGET-50-PAJNLT-01	wilms tumor	wilms tumor	T003 MESODM STEMhigh,,,T092 WILMS,,,T117 WILMS KDEV	WILMS	3	TRUE	T003 MESODM STEMhigh	T092 WILMS	T117 WILMS KDEV
TARGET-50-PAJNNC-01	wilms tumor	wilms tumor	T003 MESODM STEMhigh,,,T092 WILMS,,,T116 WILMS EMT	WILMS	3	TRUE	T003 MESODM STEMhigh	T092 WILMS	T116 WILMS EMT
TARGET-50-PAJNNR-01	wilms tumor	wilms tumor	T003 MESODM STEMhigh,,,T092 WILMS,,,T115 WILMS OXYPHO	WILMS	3	TRUE	T003 MESODM STEMhigh	T092 WILMS	T115 WILMS OXYPHO
TARGET-50-PAJNRH-01	wilms tumor	wilms tumor	T003 MESODM STEMhigh,,,T092 WILMS,,,T115 WILMS OXYPHO	WILMS	3	TRUE	T003 MESODM STEMhigh	T092 WILMS	T115 WILMS OXYPHO
TARGET-50-PAJNRL-01	wilms tumor	wilms tumor	T003 MESODM STEMhigh,,,T092 WILMS,,,T118 WILMS E2F	WILMS	3	TRUE	T003 MESODM STEMhigh	T092 WILMS	T118 WILMS E2F
TARGET-50-PAJNSL-01	wilms tumor	wilms tumor	T003 MESODM STEMhigh,,,T092 WILMS,,,T117 WILMS KDEV	WILMS	3	TRUE	T003 MESODM STEMhigh	T092 WILMS	T117 WILMS KDEV
TARGET-50-PAJNTJ-01	wilms tumor	wilms tumor	T003 MESODM STEMhigh,,,T092 WILMS,,,T117 WILMS KDEV	WILMS	3	TRUE	T003 MESODM STEMhigh	T092 WILMS	T117 WILMS KDEV
TARGET-50-PAJNTJ-02	wilms tumor	wilms tumor	T003 MESODM STEMhigh,,,T092 WILMS,,,T117 WILMS KDEV	WILMS	3	TRUE	T003 MESODM STEMhigh	T092 WILMS	T117 WILMS KDEV
TARGET-50-PAJNUP-01	wilms tumor	wilms tumor	T003 MESODM STEMhigh,,,T090 MYOGEN,,,T093 MYOGEN FUS-,,,T096 WILMS MYO	WILMS	4	TRUE	T003 MESODM STEMhigh	T090 MYOGEN	T093 MYOGEN FUS-	T096 WILMS MYO
TARGET-50-PAJNUS-01	wilms tumor	wilms tumor	T003 MESODM STEMhigh,,,T092 WILMS,,,T116 WILMS EMT	WILMS	3	TRUE	T003 MESODM STEMhigh	T092 WILMS	T116 WILMS EMT
TARGET-50-PAJNVE-01	wilms tumor	wilms tumor	T003 MESODM STEMhigh,,,T092 WILMS,,,T117 WILMS KDEV	WILMS	3	TRUE	T003 MESODM STEMhigh	T092 WILMS	T117 WILMS KDEV
TARGET-50-PAJNVX-01	wilms tumor	wilms tumor	T003 MESODM STEMhigh,,,T090 MYOGEN,,,T093 MYOGEN FUS-,,,T096 WILMS MYO	WILMS	4	TRUE	T003 MESODM STEMhigh	T090 MYOGEN	T093 MYOGEN FUS-	T096 WILMS MYO
TARGET-50-PAJNYT-01	wilms tumor	wilms tumor	T003 MESODM STEMhigh,,,T090 MYOGEN,,,T093 MYOGEN FUS-,,,T096 WILMS MYO	WILMS	4	TRUE	T003 MESODM STEMhigh	T090 MYOGEN	T093 MYOGEN FUS-	T096 WILMS MYO
TARGET-50-PAJNZI-01	wilms tumor	wilms tumor	T003 MESODM STEMhigh,,,T092 WILMS	WILMS	2	TRUE	T003 MESODM STEMhigh	T092 WILMS
TARGET-50-PAJNZK-01	wilms tumor	wilms tumor	T003 MESODM STEMhigh,,,T092 WILMS,,,T117 WILMS KDEV	WILMS	3	TRUE	T003 MESODM STEMhigh	T092 WILMS	T117 WILMS KDEV
TARGET-50-PAJNZS-01	wilms tumor	wilms tumor	T003 MESODM STEMhigh,,,T092 WILMS,,,T117 WILMS KDEV	WILMS	3	TRUE	T003 MESODM STEMhigh	T092 WILMS	T117 WILMS KDEV
TARGET-50-PAJNZU-01	wilms tumor	wilms tumor	T003 MESODM STEMhigh,,,T092 WILMS,,,T116 WILMS EMT	WILMS	3	TRUE	T003 MESODM STEMhigh	T092 WILMS	T116 WILMS EMT
TARGET-50-PAJPAR-01	wilms tumor	wilms tumor	T003 MESODM STEMhigh,,,T092 WILMS,,,T117 WILMS KDEV	WILMS	3	TRUE	T003 MESODM STEMhigh	T092 WILMS	T117 WILMS KDEV
TARGET-50-PAJPAU-01	wilms tumor	wilms tumor	T003 MESODM STEMhigh,,,T092 WILMS,,,T114 WILMS PI3K/MTOR	WILMS	3	TRUE	T003 MESODM STEMhigh	T092 WILMS	T114 WILMS PI3K/MTOR
TARGET-50-PAJPCM-01	wilms tumor	wilms tumor	T003 MESODM STEMhigh,,,T092 WILMS,,,T117 WILMS KDEV	WILMS	3	TRUE	T003 MESODM STEMhigh	T092 WILMS	T117 WILMS KDEV
TARGET-50-PAJPDC-01	wilms tumor	wilms tumor	T003 MESODM STEMhigh,,,T092 WILMS,,,T116 WILMS EMT	WILMS	3	TRUE	T003 MESODM STEMhigh	T092 WILMS	T116 WILMS EMT
TARGET-50-PAJPDC-02	wilms tumor	wilms tumor	T003 MESODM STEMhigh,,,T092 WILMS,,,T115 WILMS OXYPHO	WILMS	3	TRUE	T003 MESODM STEMhigh	T092 WILMS	T115 WILMS OXYPHO
TARGET-50-PAJPDN-01	wilms tumor	wilms tumor	T003 MESODM STEMhigh,,,T092 WILMS,,,T115 WILMS OXYPHO	WILMS	3	TRUE	T003 MESODM STEMhigh	T092 WILMS	T115 WILMS OXYPHO
TARGET-50-PAJPEW-01	wilms tumor	wilms tumor	T003 MESODM STEMhigh,,,T090 MYOGEN,,,T093 MYOGEN FUS-,,,T096 WILMS MYO	WILMS	4	TRUE	T003 MESODM STEMhigh	T090 MYOGEN	T093 MYOGEN FUS-	T096 WILMS MYO
TARGET-50-PAJPGY-01	wilms tumor	wilms tumor	T003 MESODM STEMhigh,,,T092 WILMS,,,T116 WILMS EMT	WILMS	3	TRUE	T003 MESODM STEMhigh	T092 WILMS	T116 WILMS EMT
TARGET-50-PAJPHA-01	wilms tumor	wilms tumor	T003 MESODM STEMhigh,,,T092 WILMS,,,T116 WILMS EMT	WILMS	3	TRUE	T003 MESODM STEMhigh	T092 WILMS	T116 WILMS EMT
TARGET-50-PAKECR-01	wilms tumor	wilms tumor	T003 MESODM STEMhigh,,,T090 MYOGEN,,,T093 MYOGEN FUS-,,,T096 WILMS MYO	WILMS	4	TRUE	T003 MESODM STEMhigh	T090 MYOGEN	T093 MYOGEN FUS-	T096 WILMS MYO
TARGET-50-PAKFME-01	wilms tumor	wilms tumor	T003 MESODM STEMhigh,,,T092 WILMS,,,T116 WILMS EMT	WILMS	3	TRUE	T003 MESODM STEMhigh	T092 WILMS	T116 WILMS EMT
TARGET-50-PAKFYV-01	wilms tumor	wilms tumor	T003 MESODM STEMhigh,,,T092 WILMS,,,T117 WILMS KDEV	WILMS	3	TRUE	T003 MESODM STEMhigh	T092 WILMS	T117 WILMS KDEV
TARGET-50-PAKGED-01	wilms tumor	wilms tumor	T003 MESODM STEMhigh,,,T092 WILMS,,,T115 WILMS OXYPHO	WILMS	3	TRUE	T003 MESODM STEMhigh	T092 WILMS	T115 WILMS OXYPHO
TARGET-50-PAKGMU-01	wilms tumor	wilms tumor	T003 MESODM STEMhigh,,,T092 WILMS,,,T115 WILMS OXYPHO	WILMS	3	TRUE	T003 MESODM STEMhigh	T092 WILMS	T115 WILMS OXYPHO
TARGET-50-PAKGZX-01	wilms tumor	wilms tumor	T003 MESODM STEMhigh,,,T092 WILMS,,,T115 WILMS OXYPHO	WILMS	3	TRUE	T003 MESODM STEMhigh	T092 WILMS	T115 WILMS OXYPHO
TARGET-50-PAKJGM-01	wilms tumor	wilms tumor	T003 MESODM STEMhigh,,,T092 WILMS,,,T115 WILMS OXYPHO	WILMS	3	TRUE	T003 MESODM STEMhigh	T092 WILMS	T115 WILMS OXYPHO
TARGET-50-PAKKNS-01	wilms tumor	wilms tumor	T003 MESODM STEMhigh,,,T092 WILMS,,,T117 WILMS KDEV	WILMS	3	TRUE	T003 MESODM STEMhigh	T092 WILMS	T117 WILMS KDEV
TARGET-50-PAKKSE-01	wilms tumor	wilms tumor	T003 MESODM STEMhigh,,,T090 MYOGEN,,,T093 MYOGEN FUS-,,,T096 WILMS MYO	WILMS	4	TRUE	T003 MESODM STEMhigh	T090 MYOGEN	T093 MYOGEN FUS-	T096 WILMS MYO
TARGET-50-PAKMSV-01	wilms tumor	wilms tumor	T003 MESODM STEMhigh,,,T092 WILMS,,,T115 WILMS OXYPHO	WILMS	3	TRUE	T003 MESODM STEMhigh	T092 WILMS	T115 WILMS OXYPHO
TARGET-50-PAKMUB-01	wilms tumor	wilms tumor	T003 MESODM STEMhigh,,,T092 WILMS,,,T116 WILMS EMT	WILMS	3	TRUE	T003 MESODM STEMhigh	T092 WILMS	T116 WILMS EMT
TARGET-50-PAKNAL-01	wilms tumor	wilms tumor	T003 MESODM STEMhigh,,,T090 MYOGEN,,,T093 MYOGEN FUS-,,,T096 WILMS MYO	WILMS	4	TRUE	T003 MESODM STEMhigh	T090 MYOGEN	T093 MYOGEN FUS-	T096 WILMS MYO
TARGET-50-PAKNRX-01	wilms tumor	wilms tumor	T003 MESODM STEMhigh,,,T092 WILMS,,,T117 WILMS KDEV	WILMS	3	TRUE	T003 MESODM STEMhigh	T092 WILMS	T117 WILMS KDEV
TARGET-50-PAKNTW-01	wilms tumor	wilms tumor	T003 MESODM STEMhigh,,,T092 WILMS,,,T116 WILMS EMT	WILMS	3	TRUE	T003 MESODM STEMhigh	T092 WILMS	T116 WILMS EMT
TARGET-50-PAKNXS-01	wilms tumor	wilms tumor	T003 MESODM STEMhigh,,,T092 WILMS,,,T117 WILMS KDEV	WILMS	3	TRUE	T003 MESODM STEMhigh	T092 WILMS	T117 WILMS KDEV
TARGET-50-PAKPDF-01	wilms tumor	wilms tumor	T003 MESODM STEMhigh,,,T092 WILMS,,,T118 WILMS E2F	WILMS	3	TRUE	T003 MESODM STEMhigh	T092 WILMS	T118 WILMS E2F
TARGET-50-PAKRCC-01	wilms tumor	wilms tumor	T003 MESODM STEMhigh,,,T092 WILMS,,,T118 WILMS E2F	WILMS	3	TRUE	T003 MESODM STEMhigh	T092 WILMS	T118 WILMS E2F
TARGET-50-PAKRVH-01	wilms tumor	wilms tumor	T003 MESODM STEMhigh,,,T092 WILMS,,,T114 WILMS PI3K/MTOR	WILMS	3	TRUE	T003 MESODM STEMhigh	T092 WILMS	T114 WILMS PI3K/MTOR
TARGET-50-PAKRZW-01	wilms tumor	wilms tumor	T003 MESODM STEMhigh,,,T090 MYOGEN,,,T093 MYOGEN FUS-,,,T096 WILMS MYO	WILMS	4	TRUE	T003 MESODM STEMhigh	T090 MYOGEN	T093 MYOGEN FUS-	T096 WILMS MYO
TARGET-50-PAKSCC-01	wilms tumor	wilms tumor	T003 MESODM STEMhigh,,,T092 WILMS	WILMS	2	TRUE	T003 MESODM STEMhigh	T092 WILMS
TARGET-50-PAKSDG-01	wilms tumor	wilms tumor	T003 MESODM STEMhigh,,,T092 WILMS,,,T118 WILMS E2F	WILMS	3	TRUE	T003 MESODM STEMhigh	T092 WILMS	T118 WILMS E2F
TARGET-50-PAKUIT-01	wilms tumor	wilms tumor	T003 MESODM STEMhigh,,,T092 WILMS	WILMS	2	TRUE	T003 MESODM STEMhigh	T092 WILMS
TARGET-50-PAKULH-01	wilms tumor	wilms tumor	T003 MESODM STEMhigh,,,T092 WILMS,,,T115 WILMS OXYPHO	WILMS	3	TRUE	T003 MESODM STEMhigh	T092 WILMS	T115 WILMS OXYPHO
TARGET-50-PAKVET-01	wilms tumor	wilms tumor	T003 MESODM STEMhigh,,,T092 WILMS,,,T117 WILMS KDEV	WILMS	3	TRUE	T003 MESODM STEMhigh	T092 WILMS	T117 WILMS KDEV
TARGET-50-PAKWPM-01	wilms tumor	wilms tumor	T003 MESODM STEMhigh,,,T092 WILMS,,,T116 WILMS EMT	WILMS	3	TRUE	T003 MESODM STEMhigh	T092 WILMS	T116 WILMS EMT
TARGET-50-PAKXWB-01	wilms tumor	wilms tumor	T003 MESODM STEMhigh,,,T092 WILMS,,,T115 WILMS OXYPHO	WILMS	3	TRUE	T003 MESODM STEMhigh	T092 WILMS	T115 WILMS OXYPHO
TARGET-50-PAKXXF-01	wilms tumor	wilms tumor	T003 MESODM STEMhigh,,,T092 WILMS,,,T115 WILMS OXYPHO	WILMS	3	TRUE	T003 MESODM STEMhigh	T092 WILMS	T115 WILMS OXYPHO
TARGET-50-PAKYFC-01	wilms tumor	wilms tumor	T003 MESODM STEMhigh,,,T092 WILMS,,,T116 WILMS EMT	WILMS	3	TRUE	T003 MESODM STEMhigh	T092 WILMS	T116 WILMS EMT
TARGET-50-PAKYLT-01	wilms tumor	wilms tumor	T003 MESODM STEMhigh,,,T090 MYOGEN,,,T093 MYOGEN FUS-,,,T096 WILMS MYO	WILMS	4	TRUE	T003 MESODM STEMhigh	T090 MYOGEN	T093 MYOGEN FUS-	T096 WILMS MYO
TARGET-50-PAKZER-01	wilms tumor	wilms tumor	T003 MESODM STEMhigh,,,T092 WILMS,,,T116 WILMS EMT	WILMS	3	TRUE	T003 MESODM STEMhigh	T092 WILMS	T116 WILMS EMT
TARGET-50-PAKZFK-01	wilms tumor	wilms tumor	T003 MESODM STEMhigh,,,T092 WILMS,,,T115 WILMS OXYPHO	WILMS	3	TRUE	T003 MESODM STEMhigh	T092 WILMS	T115 WILMS OXYPHO
TARGET-50-PAKZHF-01	wilms tumor	wilms tumor	T003 MESODM STEMhigh,,,T092 WILMS,,,T115 WILMS OXYPHO	WILMS	3	TRUE	T003 MESODM STEMhigh	T092 WILMS	T115 WILMS OXYPHO
TARGET-50-PALDTE-01	wilms tumor	wilms tumor	T003 MESODM STEMhigh,,,T092 WILMS,,,T114 WILMS PI3K/MTOR	WILMS	3	TRUE	T003 MESODM STEMhigh	T092 WILMS	T114 WILMS PI3K/MTOR
TARGET-50-PALDWP-01	wilms tumor	wilms tumor	T003 MESODM STEMhigh,,,T092 WILMS,,,T118 WILMS E2F	WILMS	3	TRUE	T003 MESODM STEMhigh	T092 WILMS	T118 WILMS E2F
TARGET-50-PALERC-01	wilms tumor	wilms tumor	T003 MESODM STEMhigh,,,T092 WILMS,,,T117 WILMS KDEV	WILMS	3	TRUE	T003 MESODM STEMhigh	T092 WILMS	T117 WILMS KDEV
TARGET-50-PALEZT-01	wilms tumor	wilms tumor	T003 MESODM STEMhigh,,,T092 WILMS,,,T115 WILMS OXYPHO	WILMS	3	TRUE	T003 MESODM STEMhigh	T092 WILMS	T115 WILMS OXYPHO
TARGET-50-PALFME-01	wilms tumor	wilms tumor	T003 MESODM STEMhigh,,,T092 WILMS,,,T118 WILMS E2F	WILMS	3	TRUE	T003 MESODM STEMhigh	T092 WILMS	T118 WILMS E2F
TARGET-50-PALFME-02	wilms tumor	wilms tumor	T003 MESODM STEMhigh,,,T092 WILMS,,,T118 WILMS E2F	WILMS	3	TRUE	T003 MESODM STEMhigh	T092 WILMS	T118 WILMS E2F
TARGET-50-PALFRD-01	wilms tumor	wilms tumor	T003 MESODM STEMhigh,,,T092 WILMS,,,T115 WILMS OXYPHO	WILMS	3	TRUE	T003 MESODM STEMhigh	T092 WILMS	T115 WILMS OXYPHO
TARGET-50-PALGAZ-01	wilms tumor	wilms tumor	T003 MESODM STEMhigh,,,T092 WILMS	WILMS	2	TRUE	T003 MESODM STEMhigh	T092 WILMS
TARGET-50-PALGLU-01	wilms tumor	wilms tumor	T003 MESODM STEMhigh,,,T092 WILMS,,,T116 WILMS EMT	WILMS	3	TRUE	T003 MESODM STEMhigh	T092 WILMS	T116 WILMS EMT
TARGET-50-PALGVY-01	wilms tumor	wilms tumor	T003 MESODM STEMhigh,,,T092 WILMS,,,T115 WILMS OXYPHO	WILMS	3	TRUE	T003 MESODM STEMhigh	T092 WILMS	T115 WILMS OXYPHO
TARGET-50-PALJIP-01	wilms tumor	wilms tumor	T003 MESODM STEMhigh,,,T092 WILMS,,,T118 WILMS E2F	WILMS	3	TRUE	T003 MESODM STEMhigh	T092 WILMS	T118 WILMS E2F
TARGET-50-PALJIP-02	wilms tumor	wilms tumor	T003 MESODM STEMhigh,,,T092 WILMS,,,T118 WILMS E2F	WILMS	3	TRUE	T003 MESODM STEMhigh	T092 WILMS	T118 WILMS E2F
TARGET-50-PALKCW-01	wilms tumor	wilms tumor	T003 MESODM STEMhigh,,,T092 WILMS,,,T115 WILMS OXYPHO	WILMS	3	TRUE	T003 MESODM STEMhigh	T092 WILMS	T115 WILMS OXYPHO
TARGET-50-PALKRS-01	wilms tumor	wilms tumor	T003 MESODM STEMhigh,,,T092 WILMS,,,T115 WILMS OXYPHO	WILMS	3	TRUE	T003 MESODM STEMhigh	T092 WILMS	T115 WILMS OXYPHO
TARGET-50-PALLFB-01	wilms tumor	wilms tumor	T003 MESODM STEMhigh,,,T092 WILMS,,,T118 WILMS E2F	WILMS	3	TRUE	T003 MESODM STEMhigh	T092 WILMS	T118 WILMS E2F
TCGA-02-0047-01	glioblastoma multiforme	glioblastoma multiforme	T000 CNS,,,T026 CNS A,,,T028 CNS IDHwt,,,T030 GLI IDHwt,,,T034 GLI HG,,,T035 GLI HG C7/C10,,,T038 GLI HG/GBM MES/CLASS,,,T041 GLI HG/GBM NEUR	GBM	8	TRUE	T000 CNS	T026 CNS A	T028 CNS IDHwt	T030 GLI IDHwt	T034 GLI HG	T035 GLI HG C7/C10	T038 GLI HG/GBM MES/CLASS	T041 GLI HG/GBM NEUR
TCGA-02-0055-01	glioblastoma multiforme	glioblastoma multiforme	T000 CNS,,,T026 CNS A,,,T028 CNS IDHwt,,,T030 GLI IDHwt,,,T034 GLI HG,,,T035 GLI HG C7/C10,,,T038 GLI HG/GBM MES/CLASS,,,T040 GLI HG/GBM MES	GBM	8	TRUE	T000 CNS	T026 CNS A	T028 CNS IDHwt	T030 GLI IDHwt	T034 GLI HG	T035 GLI HG C7/C10	T038 GLI HG/GBM MES/CLASS	T040 GLI HG/GBM MES
TCGA-02-2483-01	glioblastoma multiforme	glioblastoma multiforme	T000 CNS,,,T026 CNS A,,,T028 CNS IDHwt,,,T030 GLI IDHwt,,,T034 GLI HG,,,T036 GLI HG PRON,,,T042 GLI HG/GBM PRON	GBM	7	TRUE	T000 CNS	T026 CNS A	T028 CNS IDHwt	T030 GLI IDHwt	T034 GLI HG	T036 GLI HG PRON	T042 GLI HG/GBM PRON
TCGA-02-2485-01	glioblastoma multiforme	glioblastoma multiforme	T000 CNS,,,T026 CNS A,,,T028 CNS IDHwt,,,T030 GLI IDHwt,,,T034 GLI HG,,,T035 GLI HG C7/C10,,,T037 GLI HG NEUR DIFFhigh	GBM	7	FALSE	T000 CNS	T026 CNS A	T028 CNS IDHwt	T030 GLI IDHwt	T034 GLI HG	T035 GLI HG C7/C10
TCGA-04-1331-01	ovarian serous cystadenocarcinoma	ovarian serous cystadenocarcinoma	T023 OV	OV	1	TRUE	T023 OV
TCGA-04-1332-01	ovarian serous cystadenocarcinoma	ovarian serous cystadenocarcinoma	T023 OV,,,T375 OV PROF,,,T379 OV PROF 1	OV	3	TRUE	T023 OV	T375 OV PROF	T379 OV PROF 1
TCGA-04-1337-01	ovarian serous cystadenocarcinoma	ovarian serous cystadenocarcinoma	T023 OV,,,T377 OV MESN,,,T386 OV MESN 3	OV	3	TRUE	T023 OV	T377 OV MESN	T386 OV MESN 3
TCGA-04-1338-01	ovarian serous cystadenocarcinoma	ovarian serous cystadenocarcinoma	T023 OV,,,T377 OV MESN,,,T386 OV MESN 3	OV	3	TRUE	T023 OV	T377 OV MESN	T386 OV MESN 3
TCGA-04-1341-01	ovarian serous cystadenocarcinoma	ovarian serous cystadenocarcinoma	T023 OV,,,T375 OV PROF,,,T379 OV PROF 1	OV	3	TRUE	T023 OV	T375 OV PROF	T379 OV PROF 1
TCGA-04-1343-01	ovarian serous cystadenocarcinoma	ovarian serous cystadenocarcinoma	T023 OV	OV	1	TRUE	T023 OV
TCGA-04-1347-01	ovarian serous cystadenocarcinoma	ovarian serous cystadenocarcinoma	T023 OV,,,T375 OV PROF,,,T380 OV PROF 2	OV	3	TRUE	T023 OV	T375 OV PROF	T380 OV PROF 2
TCGA-04-1348-01	ovarian serous cystadenocarcinoma	ovarian serous cystadenocarcinoma	T023 OV,,,T376 OV DIFF,,,T382 OV DIFF 2	OV	3	TRUE	T023 OV	T376 OV DIFF	T382 OV DIFF 2
TCGA-04-1350-01	ovarian serous cystadenocarcinoma	ovarian serous cystadenocarcinoma	T023 OV,,,T375 OV PROF	OV	2	TRUE	T023 OV	T375 OV PROF
TCGA-04-1356-01	ovarian serous cystadenocarcinoma	ovarian serous cystadenocarcinoma	T023 OV	OV	1	TRUE	T023 OV
TCGA-04-1357-01	ovarian serous cystadenocarcinoma	ovarian serous cystadenocarcinoma	T023 OV,,,T376 OV DIFF,,,T382 OV DIFF 2	OV	3	TRUE	T023 OV	T376 OV DIFF	T382 OV DIFF 2
TCGA-04-1361-01	ovarian serous cystadenocarcinoma	ovarian serous cystadenocarcinoma	T023 OV,,,T376 OV DIFF	OV	2	TRUE	T023 OV	T376 OV DIFF
TCGA-04-1362-01	ovarian serous cystadenocarcinoma	ovarian serous cystadenocarcinoma	T023 OV,,,T376 OV DIFF,,,T381 OV DIFF 1	OV	3	TRUE	T023 OV	T376 OV DIFF	T381 OV DIFF 1
TCGA-04-1364-01	ovarian serous cystadenocarcinoma	ovarian serous cystadenocarcinoma	T023 OV,,,T375 OV PROF,,,T380 OV PROF 2	OV	3	TRUE	T023 OV	T375 OV PROF	T380 OV PROF 2
TCGA-04-1365-01	ovarian serous cystadenocarcinoma	ovarian serous cystadenocarcinoma	T023 OV,,,T376 OV DIFF,,,T381 OV DIFF 1	OV	3	TRUE	T023 OV	T376 OV DIFF	T381 OV DIFF 1
TCGA-04-1514-01	ovarian serous cystadenocarcinoma	ovarian serous cystadenocarcinoma	T023 OV,,,T375 OV PROF,,,T380 OV PROF 2	OV	3	TRUE	T023 OV	T375 OV PROF	T380 OV PROF 2
TCGA-04-1517-01	ovarian serous cystadenocarcinoma	ovarian serous cystadenocarcinoma	T023 OV,,,T376 OV DIFF,,,T383 OV DIFF 3	OV	3	TRUE	T023 OV	T376 OV DIFF	T383 OV DIFF 3
TCGA-04-1519-01	ovarian serous cystadenocarcinoma	ovarian serous cystadenocarcinoma	T023 OV,,,T375 OV PROF	OV	2	TRUE	T023 OV	T375 OV PROF
TCGA-04-1530-01	ovarian serous cystadenocarcinoma	ovarian serous cystadenocarcinoma	T023 OV,,,T377 OV MESN,,,T386 OV MESN 3	OV	3	TRUE	T023 OV	T377 OV MESN	T386 OV MESN 3
TCGA-04-1536-01	ovarian serous cystadenocarcinoma	ovarian serous cystadenocarcinoma	T023 OV,,,T376 OV DIFF,,,T382 OV DIFF 2	OV	3	TRUE	T023 OV	T376 OV DIFF	T382 OV DIFF 2
TCGA-04-1542-01	ovarian serous cystadenocarcinoma	ovarian serous cystadenocarcinoma	T023 OV,,,T375 OV PROF,,,T379 OV PROF 1	OV	3	TRUE	T023 OV	T375 OV PROF	T379 OV PROF 1
TCGA-04-1648-01	ovarian serous cystadenocarcinoma	ovarian serous cystadenocarcinoma	T023 OV,,,T376 OV DIFF,,,T381 OV DIFF 1	OV	3	TRUE	T023 OV	T376 OV DIFF	T381 OV DIFF 1
TCGA-04-1651-01	ovarian serous cystadenocarcinoma	ovarian serous cystadenocarcinoma	T023 OV,,,T376 OV DIFF	OV	2	TRUE	T023 OV	T376 OV DIFF
TCGA-04-1655-01	ovarian serous cystadenocarcinoma	ovarian serous cystadenocarcinoma	T023 OV,,,T375 OV PROF	OV	2	TRUE	T023 OV	T375 OV PROF
TCGA-05-4244-01	lung adenocarcinoma	lung adenocarcinoma	T011 LUAD,,,T217 LUAD TRU+PI,,,T219 LUAD TRU+PI 1,,,T221 LUAD TRU 2,,,T225 LUAD TRU 5	LUAD	5	TRUE	T011 LUAD	T217 LUAD TRU+PI	T219 LUAD TRU+PI 1	T221 LUAD TRU 2	T225 LUAD TRU 5
TCGA-05-4250-01	lung adenocarcinoma	lung adenocarcinoma	T011 LUAD,,,T217 LUAD TRU+PI,,,T219 LUAD TRU+PI 1,,,T223 LUAD PI 2,,,T228 LUAD PI 5	LUAD	5	TRUE	T011 LUAD	T217 LUAD TRU+PI	T219 LUAD TRU+PI 1	T223 LUAD PI 2	T228 LUAD PI 5
TCGA-05-4382-01	lung adenocarcinoma	lung adenocarcinoma	T011 LUAD,,,T217 LUAD TRU+PI,,,T219 LUAD TRU+PI 1,,,T222 LUAD PI 1,,,T226 LUAD PI 3	LUAD	5	TRUE	T011 LUAD	T217 LUAD TRU+PI	T219 LUAD TRU+PI 1	T222 LUAD PI 1	T226 LUAD PI 3
TCGA-05-4384-01	lung adenocarcinoma	lung adenocarcinoma	T011 LUAD,,,T218 LUAD PP,,,T232 LUAD TRU 3	LUAD	3	TRUE	T011 LUAD	T218 LUAD PP	T232 LUAD TRU 3
TCGA-05-4389-01	lung adenocarcinoma	lung adenocarcinoma	T011 LUAD,,,T218 LUAD PP,,,T231 LUAD PP 2	LUAD	3	TRUE	T011 LUAD	T218 LUAD PP	T231 LUAD PP 2
TCGA-05-4390-01	lung adenocarcinoma	lung adenocarcinoma	T011 LUAD,,,T218 LUAD PP,,,T230 LUAD PP 1	LUAD	3	TRUE	T011 LUAD	T218 LUAD PP	T230 LUAD PP 1
TCGA-05-4395-01	lung adenocarcinoma	lung adenocarcinoma	T011 LUAD,,,T218 LUAD PP,,,T231 LUAD PP 2	LUAD	3	TRUE	T011 LUAD	T218 LUAD PP	T231 LUAD PP 2
TCGA-05-4396-01	lung adenocarcinoma	lung adenocarcinoma	T011 LUAD,,,T218 LUAD PP,,,T232 LUAD TRU 3	LUAD	3	TRUE	T011 LUAD	T218 LUAD PP	T232 LUAD TRU 3
TCGA-05-4397-01	lung adenocarcinoma	lung adenocarcinoma	T011 LUAD,,,T218 LUAD PP,,,T231 LUAD PP 2	LUAD	3	TRUE	T011 LUAD	T218 LUAD PP	T231 LUAD PP 2
TCGA-05-4398-01	lung adenocarcinoma	lung adenocarcinoma	T011 LUAD,,,T217 LUAD TRU+PI,,,T219 LUAD TRU+PI 1,,,T223 LUAD PI 2,,,T229 LUAD PI 6	LUAD	5	TRUE	T011 LUAD	T217 LUAD TRU+PI	T219 LUAD TRU+PI 1	T223 LUAD PI 2	T229 LUAD PI 6
TCGA-05-4402-01	lung adenocarcinoma	lung adenocarcinoma	T011 LUAD,,,T217 LUAD TRU+PI,,,T219 LUAD TRU+PI 1,,,T222 LUAD PI 1,,,T227 LUAD PI 4	LUAD	5	TRUE	T011 LUAD	T217 LUAD TRU+PI	T219 LUAD TRU+PI 1	T222 LUAD PI 1	T227 LUAD PI 4
TCGA-05-4403-01	lung adenocarcinoma	lung adenocarcinoma	T011 LUAD,,,T217 LUAD TRU+PI,,,T220 LUAD TRU 1	LUAD	3	TRUE	T011 LUAD	T217 LUAD TRU+PI	T220 LUAD TRU 1
TCGA-05-4405-01	lung adenocarcinoma	lung adenocarcinoma	T011 LUAD,,,T217 LUAD TRU+PI,,,T219 LUAD TRU+PI 1	LUAD	3	TRUE	T011 LUAD	T217 LUAD TRU+PI	T219 LUAD TRU+PI 1
TCGA-05-4410-01	lung adenocarcinoma	lung adenocarcinoma	T011 LUAD,,,T217 LUAD TRU+PI,,,T219 LUAD TRU+PI 1	LUAD	3	TRUE	T011 LUAD	T217 LUAD TRU+PI	T219 LUAD TRU+PI 1
TCGA-05-4415-01	lung adenocarcinoma	lung adenocarcinoma	T011 LUAD,,,T218 LUAD PP,,,T231 LUAD PP 2	LUAD	3	TRUE	T011 LUAD	T218 LUAD PP	T231 LUAD PP 2
TCGA-05-4417-01	lung adenocarcinoma	lung adenocarcinoma	T011 LUAD,,,T218 LUAD PP,,,T230 LUAD PP 1	LUAD	3	TRUE	T011 LUAD	T218 LUAD PP	T230 LUAD PP 1
TCGA-05-4418-01	lung adenocarcinoma	lung adenocarcinoma	T011 LUAD,,,T218 LUAD PP,,,T231 LUAD PP 2	LUAD	3	TRUE	T011 LUAD	T218 LUAD PP	T231 LUAD PP 2
TCGA-05-4420-01	lung adenocarcinoma	lung adenocarcinoma	T011 LUAD,,,T218 LUAD PP,,,T230 LUAD PP 1	LUAD	3	TRUE	T011 LUAD	T218 LUAD PP	T230 LUAD PP 1
TCGA-05-4422-01	lung adenocarcinoma	lung adenocarcinoma	T011 LUAD,,,T218 LUAD PP,,,T232 LUAD TRU 3	LUAD	3	TRUE	T011 LUAD	T218 LUAD PP	T232 LUAD TRU 3
TCGA-05-4424-01	lung adenocarcinoma	lung adenocarcinoma	T011 LUAD,,,T218 LUAD PP,,,T231 LUAD PP 2	LUAD	3	TRUE	T011 LUAD	T218 LUAD PP	T231 LUAD PP 2
TCGA-05-4425-01	lung adenocarcinoma	lung adenocarcinoma	T011 LUAD,,,T217 LUAD TRU+PI,,,T219 LUAD TRU+PI 1,,,T221 LUAD TRU 2,,,T225 LUAD TRU 5	LUAD	5	TRUE	T011 LUAD	T217 LUAD TRU+PI	T219 LUAD TRU+PI 1	T221 LUAD TRU 2	T225 LUAD TRU 5
TCGA-05-4426-01	lung adenocarcinoma	lung adenocarcinoma	T011 LUAD,,,T217 LUAD TRU+PI,,,T219 LUAD TRU+PI 1,,,T221 LUAD TRU 2,,,T225 LUAD TRU 5	LUAD	5	TRUE	T011 LUAD	T217 LUAD TRU+PI	T219 LUAD TRU+PI 1	T221 LUAD TRU 2	T225 LUAD TRU 5
TCGA-05-4427-01	lung adenocarcinoma	lung adenocarcinoma	T011 LUAD,,,T217 LUAD TRU+PI,,,T219 LUAD TRU+PI 1	LUAD	3	TRUE	T011 LUAD	T217 LUAD TRU+PI	T219 LUAD TRU+PI 1
TCGA-05-4430-01	lung adenocarcinoma	lung adenocarcinoma	T011 LUAD,,,T217 LUAD TRU+PI,,,T219 LUAD TRU+PI 1,,,T222 LUAD PI 1,,,T227 LUAD PI 4	LUAD	5	TRUE	T011 LUAD	T217 LUAD TRU+PI	T219 LUAD TRU+PI 1	T222 LUAD PI 1	T227 LUAD PI 4
TCGA-05-4432-01	lung adenocarcinoma	lung adenocarcinoma	T011 LUAD,,,T218 LUAD PP,,,T230 LUAD PP 1	LUAD	3	TRUE	T011 LUAD	T218 LUAD PP	T230 LUAD PP 1
TCGA-05-4433-01	lung adenocarcinoma	lung adenocarcinoma	T011 LUAD,,,T217 LUAD TRU+PI,,,T220 LUAD TRU 1	LUAD	3	TRUE	T011 LUAD	T217 LUAD TRU+PI	T220 LUAD TRU 1
TCGA-05-4434-01	lung adenocarcinoma	lung adenocarcinoma	T011 LUAD,,,T218 LUAD PP,,,T231 LUAD PP 2	LUAD	3	TRUE	T011 LUAD	T218 LUAD PP	T231 LUAD PP 2
TCGA-05-5420-01	lung adenocarcinoma	lung adenocarcinoma	T011 LUAD,,,T218 LUAD PP,,,T231 LUAD PP 2	LUAD	3	TRUE	T011 LUAD	T218 LUAD PP	T231 LUAD PP 2
TCGA-05-5423-01	lung adenocarcinoma	lung adenocarcinoma	T011 LUAD,,,T217 LUAD TRU+PI,,,T219 LUAD TRU+PI 1,,,T221 LUAD TRU 2,,,T225 LUAD TRU 5	LUAD	5	TRUE	T011 LUAD	T217 LUAD TRU+PI	T219 LUAD TRU+PI 1	T221 LUAD TRU 2	T225 LUAD TRU 5
TCGA-05-5425-01	lung adenocarcinoma	lung adenocarcinoma	T011 LUAD,,,T218 LUAD PP,,,T231 LUAD PP 2	LUAD	3	TRUE	T011 LUAD	T218 LUAD PP	T231 LUAD PP 2
TCGA-05-5428-01	lung adenocarcinoma	lung adenocarcinoma	T011 LUAD,,,T217 LUAD TRU+PI,,,T219 LUAD TRU+PI 1	LUAD	3	TRUE	T011 LUAD	T217 LUAD TRU+PI	T219 LUAD TRU+PI 1
TCGA-05-5429-01	lung adenocarcinoma	lung adenocarcinoma	T017 PAAD,,,T333 PAAD ,,,T335 PAAD NON-EX,,,T338 PAAD NON-IMG,,,T340 PAAD PROG	LUAD	5	FALSE	T011 LUAD
TCGA-05-5715-01	lung adenocarcinoma	lung adenocarcinoma	T011 LUAD,,,T217 LUAD TRU+PI,,,T219 LUAD TRU+PI 1,,,T221 LUAD TRU 2,,,T225 LUAD TRU 5	LUAD	5	TRUE	T011 LUAD	T217 LUAD TRU+PI	T219 LUAD TRU+PI 1	T221 LUAD TRU 2	T225 LUAD TRU 5
TCGA-06-0125-01	glioblastoma multiforme	glioblastoma multiforme	T000 CNS,,,T026 CNS A,,,T028 CNS IDHwt,,,T030 GLI IDHwt,,,T034 GLI HG,,,T035 GLI HG C7/C10,,,T038 GLI HG/GBM MES/CLASS,,,T039 GLI HG/GBM CLASS	GBM	8	TRUE	T000 CNS	T026 CNS A	T028 CNS IDHwt	T030 GLI IDHwt	T034 GLI HG	T035 GLI HG C7/C10	T038 GLI HG/GBM MES/CLASS	T039 GLI HG/GBM CLASS
TCGA-06-0125-02	glioblastoma multiforme	glioblastoma multiforme	T000 CNS,,,T026 CNS A,,,T028 CNS IDHwt,,,T030 GLI IDHwt,,,T034 GLI HG,,,T035 GLI HG C7/C10,,,T038 GLI HG/GBM MES/CLASS	GBM	7	TRUE	T000 CNS	T026 CNS A	T028 CNS IDHwt	T030 GLI IDHwt	T034 GLI HG	T035 GLI HG C7/C10	T038 GLI HG/GBM MES/CLASS
TCGA-06-0129-01	glioblastoma multiforme	glioblastoma multiforme	T000 CNS,,,T026 CNS A,,,T029 CNS IDHmut,,,T045 GLI IDHmut noCODEL,,,T056 GLI IDHmut noCODEL MES	GBM	5	FALSE	T000 CNS	T026 CNS A
TCGA-06-0130-01	glioblastoma multiforme	glioblastoma multiforme	T000 CNS,,,T026 CNS A,,,T028 CNS IDHwt,,,T030 GLI IDHwt,,,T034 GLI HG,,,T035 GLI HG C7/C10,,,T038 GLI HG/GBM MES/CLASS,,,T040 GLI HG/GBM MES	GBM	8	TRUE	T000 CNS	T026 CNS A	T028 CNS IDHwt	T030 GLI IDHwt	T034 GLI HG	T035 GLI HG C7/C10	T038 GLI HG/GBM MES/CLASS	T040 GLI HG/GBM MES
TCGA-06-0132-01	glioblastoma multiforme	glioblastoma multiforme	T000 CNS,,,T026 CNS A,,,T028 CNS IDHwt,,,T030 GLI IDHwt,,,T034 GLI HG,,,T035 GLI HG C7/C10,,,T038 GLI HG/GBM MES/CLASS,,,T041 GLI HG/GBM NEUR	GBM	8	TRUE	T000 CNS	T026 CNS A	T028 CNS IDHwt	T030 GLI IDHwt	T034 GLI HG	T035 GLI HG C7/C10	T038 GLI HG/GBM MES/CLASS	T041 GLI HG/GBM NEUR
TCGA-06-0138-01	glioblastoma multiforme	glioblastoma multiforme	T000 CNS,,,T026 CNS A,,,T028 CNS IDHwt,,,T030 GLI IDHwt,,,T034 GLI HG,,,T035 GLI HG C7/C10,,,T038 GLI HG/GBM MES/CLASS,,,T041 GLI HG/GBM NEUR	GBM	8	TRUE	T000 CNS	T026 CNS A	T028 CNS IDHwt	T030 GLI IDHwt	T034 GLI HG	T035 GLI HG C7/C10	T038 GLI HG/GBM MES/CLASS	T041 GLI HG/GBM NEUR
TCGA-06-0139-01	glioblastoma multiforme	glioblastoma multiforme	T000 CNS,,,T026 CNS A,,,T028 CNS IDHwt,,,T030 GLI IDHwt,,,T034 GLI HG,,,T035 GLI HG C7/C10,,,T038 GLI HG/GBM MES/CLASS,,,T040 GLI HG/GBM MES	GBM	8	TRUE	T000 CNS	T026 CNS A	T028 CNS IDHwt	T030 GLI IDHwt	T034 GLI HG	T035 GLI HG C7/C10	T038 GLI HG/GBM MES/CLASS	T040 GLI HG/GBM MES
TCGA-06-0141-01	glioblastoma multiforme	glioblastoma multiforme	T000 CNS,,,T026 CNS A,,,T028 CNS IDHwt,,,T030 GLI IDHwt,,,T034 GLI HG,,,T035 GLI HG C7/C10,,,T038 GLI HG/GBM MES/CLASS	GBM	7	TRUE	T000 CNS	T026 CNS A	T028 CNS IDHwt	T030 GLI IDHwt	T034 GLI HG	T035 GLI HG C7/C10	T038 GLI HG/GBM MES/CLASS
TCGA-06-0152-02	glioblastoma multiforme	glioblastoma multiforme	T000 CNS,,,T026 CNS A,,,T028 CNS IDHwt,,,T030 GLI IDHwt,,,T034 GLI HG,,,T035 GLI HG C7/C10,,,T038 GLI HG/GBM MES/CLASS,,,T039 GLI HG/GBM CLASS	GBM	8	TRUE	T000 CNS	T026 CNS A	T028 CNS IDHwt	T030 GLI IDHwt	T034 GLI HG	T035 GLI HG C7/C10	T038 GLI HG/GBM MES/CLASS	T039 GLI HG/GBM CLASS
TCGA-06-0156-01	glioblastoma multiforme	glioblastoma multiforme	T000 CNS,,,T026 CNS A,,,T028 CNS IDHwt,,,T030 GLI IDHwt,,,T034 GLI HG,,,T035 GLI HG C7/C10,,,T038 GLI HG/GBM MES/CLASS,,,T041 GLI HG/GBM NEUR	GBM	8	TRUE	T000 CNS	T026 CNS A	T028 CNS IDHwt	T030 GLI IDHwt	T034 GLI HG	T035 GLI HG C7/C10	T038 GLI HG/GBM MES/CLASS	T041 GLI HG/GBM NEUR
TCGA-06-0157-01	glioblastoma multiforme	glioblastoma multiforme	T000 CNS,,,T026 CNS A,,,T028 CNS IDHwt,,,T030 GLI IDHwt,,,T034 GLI HG,,,T035 GLI HG C7/C10,,,T037 GLI HG NEUR DIFFhigh	GBM	7	FALSE	T000 CNS	T026 CNS A	T028 CNS IDHwt	T030 GLI IDHwt	T034 GLI HG	T035 GLI HG C7/C10
TCGA-06-0158-01	glioblastoma multiforme	glioblastoma multiforme	T000 CNS,,,T026 CNS A,,,T028 CNS IDHwt,,,T030 GLI IDHwt,,,T034 GLI HG,,,T035 GLI HG C7/C10,,,T037 GLI HG NEUR DIFFhigh	GBM	7	FALSE	T000 CNS	T026 CNS A	T028 CNS IDHwt	T030 GLI IDHwt	T034 GLI HG	T035 GLI HG C7/C10
TCGA-06-0168-01	glioblastoma multiforme	glioblastoma multiforme	T000 CNS,,,T026 CNS A,,,T028 CNS IDHwt,,,T030 GLI IDHwt,,,T034 GLI HG,,,T035 GLI HG C7/C10,,,T038 GLI HG/GBM MES/CLASS,,,T041 GLI HG/GBM NEUR	GBM	8	TRUE	T000 CNS	T026 CNS A	T028 CNS IDHwt	T030 GLI IDHwt	T034 GLI HG	T035 GLI HG C7/C10	T038 GLI HG/GBM MES/CLASS	T041 GLI HG/GBM NEUR
TCGA-06-0171-02	glioblastoma multiforme	glioblastoma multiforme	T000 CNS,,,T026 CNS A,,,T028 CNS IDHwt,,,T030 GLI IDHwt,,,T034 GLI HG,,,T035 GLI HG C7/C10,,,T038 GLI HG/GBM MES/CLASS,,,T040 GLI HG/GBM MES	GBM	8	TRUE	T000 CNS	T026 CNS A	T028 CNS IDHwt	T030 GLI IDHwt	T034 GLI HG	T035 GLI HG C7/C10	T038 GLI HG/GBM MES/CLASS	T040 GLI HG/GBM MES
TCGA-06-0174-01	glioblastoma multiforme	glioblastoma multiforme	T000 CNS,,,T026 CNS A,,,T028 CNS IDHwt,,,T030 GLI IDHwt,,,T034 GLI HG,,,T036 GLI HG PRON,,,T042 GLI HG/GBM PRON	GBM	7	TRUE	T000 CNS	T026 CNS A	T028 CNS IDHwt	T030 GLI IDHwt	T034 GLI HG	T036 GLI HG PRON	T042 GLI HG/GBM PRON
TCGA-06-0178-01	glioblastoma multiforme	glioblastoma multiforme	T000 CNS,,,T026 CNS A,,,T028 CNS IDHwt,,,T030 GLI IDHwt,,,T034 GLI HG,,,T036 GLI HG PRON,,,T042 GLI HG/GBM PRON	GBM	7	TRUE	T000 CNS	T026 CNS A	T028 CNS IDHwt	T030 GLI IDHwt	T034 GLI HG	T036 GLI HG PRON	T042 GLI HG/GBM PRON
TCGA-06-0184-01	glioblastoma multiforme	glioblastoma multiforme	T000 CNS,,,T026 CNS A,,,T028 CNS IDHwt,,,T030 GLI IDHwt,,,T034 GLI HG,,,T035 GLI HG C7/C10,,,T037 GLI HG NEUR DIFFhigh	GBM	7	FALSE	T000 CNS	T026 CNS A	T028 CNS IDHwt	T030 GLI IDHwt	T034 GLI HG	T035 GLI HG C7/C10
TCGA-06-0187-01	glioblastoma multiforme	glioblastoma multiforme	T000 CNS,,,T026 CNS A,,,T028 CNS IDHwt,,,T030 GLI IDHwt,,,T034 GLI HG,,,T035 GLI HG C7/C10,,,T038 GLI HG/GBM MES/CLASS,,,T039 GLI HG/GBM CLASS	GBM	8	TRUE	T000 CNS	T026 CNS A	T028 CNS IDHwt	T030 GLI IDHwt	T034 GLI HG	T035 GLI HG C7/C10	T038 GLI HG/GBM MES/CLASS	T039 GLI HG/GBM CLASS
TCGA-06-0190-01	glioblastoma multiforme	glioblastoma multiforme	T000 CNS,,,T026 CNS A,,,T028 CNS IDHwt,,,T030 GLI IDHwt,,,T034 GLI HG,,,T035 GLI HG C7/C10,,,T038 GLI HG/GBM MES/CLASS,,,T040 GLI HG/GBM MES	GBM	8	TRUE	T000 CNS	T026 CNS A	T028 CNS IDHwt	T030 GLI IDHwt	T034 GLI HG	T035 GLI HG C7/C10	T038 GLI HG/GBM MES/CLASS	T040 GLI HG/GBM MES
TCGA-06-0190-02	glioblastoma multiforme	glioblastoma multiforme	T002 MESODM STEMlow,,,T066 MESODM STEMlow A,,,T069 SARC STEMlow,,,T075 SARC STEMlow A,,,T078 SARC EPITH/KIT	GBM	5	FALSE	T000 CNS
TCGA-06-0210-01	glioblastoma multiforme	glioblastoma multiforme	T000 CNS,,,T026 CNS A,,,T028 CNS IDHwt,,,T030 GLI IDHwt,,,T034 GLI HG,,,T035 GLI HG C7/C10,,,T038 GLI HG/GBM MES/CLASS,,,T040 GLI HG/GBM MES	GBM	8	TRUE	T000 CNS	T026 CNS A	T028 CNS IDHwt	T030 GLI IDHwt	T034 GLI HG	T035 GLI HG C7/C10	T038 GLI HG/GBM MES/CLASS	T040 GLI HG/GBM MES
TCGA-06-0210-02	glioblastoma multiforme	glioblastoma multiforme	T000 CNS,,,T026 CNS A,,,T028 CNS IDHwt,,,T030 GLI IDHwt,,,T034 GLI HG,,,T035 GLI HG C7/C10,,,T038 GLI HG/GBM MES/CLASS,,,T041 GLI HG/GBM NEUR	GBM	8	TRUE	T000 CNS	T026 CNS A	T028 CNS IDHwt	T030 GLI IDHwt	T034 GLI HG	T035 GLI HG C7/C10	T038 GLI HG/GBM MES/CLASS	T041 GLI HG/GBM NEUR
TCGA-06-0211-01	glioblastoma multiforme	glioblastoma multiforme	T000 CNS,,,T026 CNS A,,,T028 CNS IDHwt,,,T030 GLI IDHwt,,,T034 GLI HG,,,T035 GLI HG C7/C10,,,T038 GLI HG/GBM MES/CLASS,,,T039 GLI HG/GBM CLASS	GBM	8	TRUE	T000 CNS	T026 CNS A	T028 CNS IDHwt	T030 GLI IDHwt	T034 GLI HG	T035 GLI HG C7/C10	T038 GLI HG/GBM MES/CLASS	T039 GLI HG/GBM CLASS
TCGA-06-0211-02	glioblastoma multiforme	glioblastoma multiforme	T000 CNS,,,T026 CNS A,,,T028 CNS IDHwt,,,T030 GLI IDHwt,,,T034 GLI HG,,,T035 GLI HG C7/C10,,,T038 GLI HG/GBM MES/CLASS,,,T040 GLI HG/GBM MES	GBM	8	TRUE	T000 CNS	T026 CNS A	T028 CNS IDHwt	T030 GLI IDHwt	T034 GLI HG	T035 GLI HG C7/C10	T038 GLI HG/GBM MES/CLASS	T040 GLI HG/GBM MES
TCGA-06-0219-01	glioblastoma multiforme	glioblastoma multiforme	T000 CNS,,,T026 CNS A,,,T028 CNS IDHwt,,,T030 GLI IDHwt,,,T034 GLI HG,,,T035 GLI HG C7/C10,,,T037 GLI HG NEUR DIFFhigh	GBM	7	FALSE	T000 CNS	T026 CNS A	T028 CNS IDHwt	T030 GLI IDHwt	T034 GLI HG	T035 GLI HG C7/C10
TCGA-06-0221-02	glioblastoma multiforme	glioblastoma multiforme	T000 CNS,,,T026 CNS A,,,T029 CNS IDHmut,,,T044 GLI IDHmut CODEL,,,T047 GLI IDHmut CODEL A,,,T048 GLI IDHmut MULTICELL NET,,,T051 GLI IDHmut MULTICELL NET ASTROC	GBM	7	FALSE	T000 CNS	T026 CNS A
TCGA-06-0238-01	glioblastoma multiforme	glioblastoma multiforme	T000 CNS,,,T026 CNS A,,,T028 CNS IDHwt,,,T030 GLI IDHwt,,,T034 GLI HG,,,T036 GLI HG PRON,,,T042 GLI HG/GBM PRON	GBM	7	TRUE	T000 CNS	T026 CNS A	T028 CNS IDHwt	T030 GLI IDHwt	T034 GLI HG	T036 GLI HG PRON	T042 GLI HG/GBM PRON
TCGA-06-0644-01	glioblastoma multiforme	glioblastoma multiforme	T000 CNS,,,T026 CNS A,,,T028 CNS IDHwt,,,T030 GLI IDHwt,,,T034 GLI HG,,,T035 GLI HG C7/C10,,,T038 GLI HG/GBM MES/CLASS,,,T040 GLI HG/GBM MES	GBM	8	TRUE	T000 CNS	T026 CNS A	T028 CNS IDHwt	T030 GLI IDHwt	T034 GLI HG	T035 GLI HG C7/C10	T038 GLI HG/GBM MES/CLASS	T040 GLI HG/GBM MES
TCGA-06-0645-01	glioblastoma multiforme	glioblastoma multiforme	T000 CNS,,,T026 CNS A,,,T028 CNS IDHwt,,,T030 GLI IDHwt,,,T034 GLI HG,,,T035 GLI HG C7/C10,,,T038 GLI HG/GBM MES/CLASS,,,T041 GLI HG/GBM NEUR	GBM	8	TRUE	T000 CNS	T026 CNS A	T028 CNS IDHwt	T030 GLI IDHwt	T034 GLI HG	T035 GLI HG C7/C10	T038 GLI HG/GBM MES/CLASS	T041 GLI HG/GBM NEUR
TCGA-06-0646-01	glioblastoma multiforme	glioblastoma multiforme	T000 CNS,,,T026 CNS A,,,T028 CNS IDHwt,,,T030 GLI IDHwt,,,T034 GLI HG,,,T035 GLI HG C7/C10,,,T038 GLI HG/GBM MES/CLASS,,,T041 GLI HG/GBM NEUR	GBM	8	TRUE	T000 CNS	T026 CNS A	T028 CNS IDHwt	T030 GLI IDHwt	T034 GLI HG	T035 GLI HG C7/C10	T038 GLI HG/GBM MES/CLASS	T041 GLI HG/GBM NEUR
TCGA-06-0649-01	glioblastoma multiforme	glioblastoma multiforme	T000 CNS,,,T026 CNS A,,,T028 CNS IDHwt,,,T030 GLI IDHwt,,,T034 GLI HG,,,T035 GLI HG C7/C10,,,T038 GLI HG/GBM MES/CLASS,,,T041 GLI HG/GBM NEUR	GBM	8	TRUE	T000 CNS	T026 CNS A	T028 CNS IDHwt	T030 GLI IDHwt	T034 GLI HG	T035 GLI HG C7/C10	T038 GLI HG/GBM MES/CLASS	T041 GLI HG/GBM NEUR
TCGA-06-0686-01	glioblastoma multiforme	glioblastoma multiforme	T000 CNS,,,T026 CNS A,,,T028 CNS IDHwt,,,T030 GLI IDHwt,,,T034 GLI HG,,,T036 GLI HG PRON,,,T042 GLI HG/GBM PRON	GBM	7	TRUE	T000 CNS	T026 CNS A	T028 CNS IDHwt	T030 GLI IDHwt	T034 GLI HG	T036 GLI HG PRON	T042 GLI HG/GBM PRON
TCGA-06-0743-01	glioblastoma multiforme	glioblastoma multiforme	T000 CNS,,,T026 CNS A,,,T028 CNS IDHwt,,,T030 GLI IDHwt,,,T034 GLI HG,,,T035 GLI HG C7/C10,,,T037 GLI HG NEUR DIFFhigh	GBM	7	FALSE	T000 CNS	T026 CNS A	T028 CNS IDHwt	T030 GLI IDHwt	T034 GLI HG	T035 GLI HG C7/C10
TCGA-06-0744-01	glioblastoma multiforme	glioblastoma multiforme	T000 CNS,,,T026 CNS A,,,T028 CNS IDHwt,,,T030 GLI IDHwt,,,T034 GLI HG,,,T035 GLI HG C7/C10,,,T037 GLI HG NEUR DIFFhigh	GBM	7	FALSE	T000 CNS	T026 CNS A	T028 CNS IDHwt	T030 GLI IDHwt	T034 GLI HG	T035 GLI HG C7/C10
TCGA-06-0745-01	glioblastoma multiforme	glioblastoma multiforme	T000 CNS,,,T026 CNS A,,,T028 CNS IDHwt,,,T030 GLI IDHwt,,,T034 GLI HG,,,T035 GLI HG C7/C10,,,T038 GLI HG/GBM MES/CLASS,,,T041 GLI HG/GBM NEUR	GBM	8	TRUE	T000 CNS	T026 CNS A	T028 CNS IDHwt	T030 GLI IDHwt	T034 GLI HG	T035 GLI HG C7/C10	T038 GLI HG/GBM MES/CLASS	T041 GLI HG/GBM NEUR
TCGA-06-0747-01	glioblastoma multiforme	glioblastoma multiforme	T000 CNS,,,T026 CNS A,,,T028 CNS IDHwt,,,T030 GLI IDHwt,,,T034 GLI HG,,,T035 GLI HG C7/C10,,,T038 GLI HG/GBM MES/CLASS,,,T039 GLI HG/GBM CLASS	GBM	8	TRUE	T000 CNS	T026 CNS A	T028 CNS IDHwt	T030 GLI IDHwt	T034 GLI HG	T035 GLI HG C7/C10	T038 GLI HG/GBM MES/CLASS	T039 GLI HG/GBM CLASS
TCGA-06-0749-01	glioblastoma multiforme	glioblastoma multiforme	T000 CNS,,,T026 CNS A,,,T028 CNS IDHwt,,,T030 GLI IDHwt,,,T034 GLI HG,,,T035 GLI HG C7/C10,,,T037 GLI HG NEUR DIFFhigh	GBM	7	FALSE	T000 CNS	T026 CNS A	T028 CNS IDHwt	T030 GLI IDHwt	T034 GLI HG	T035 GLI HG C7/C10
TCGA-06-0750-01	glioblastoma multiforme	glioblastoma multiforme	T000 CNS,,,T026 CNS A,,,T028 CNS IDHwt,,,T030 GLI IDHwt,,,T034 GLI HG,,,T035 GLI HG C7/C10,,,T038 GLI HG/GBM MES/CLASS,,,T041 GLI HG/GBM NEUR	GBM	8	TRUE	T000 CNS	T026 CNS A	T028 CNS IDHwt	T030 GLI IDHwt	T034 GLI HG	T035 GLI HG C7/C10	T038 GLI HG/GBM MES/CLASS	T041 GLI HG/GBM NEUR
TCGA-06-0878-01	glioblastoma multiforme	glioblastoma multiforme	T000 CNS,,,T026 CNS A,,,T028 CNS IDHwt,,,T030 GLI IDHwt,,,T034 GLI HG,,,T035 GLI HG C7/C10,,,T038 GLI HG/GBM MES/CLASS,,,T040 GLI HG/GBM MES	GBM	8	TRUE	T000 CNS	T026 CNS A	T028 CNS IDHwt	T030 GLI IDHwt	T034 GLI HG	T035 GLI HG C7/C10	T038 GLI HG/GBM MES/CLASS	T040 GLI HG/GBM MES
TCGA-06-0882-01	glioblastoma multiforme	glioblastoma multiforme	T000 CNS,,,T026 CNS A,,,T028 CNS IDHwt,,,T030 GLI IDHwt,,,T034 GLI HG,,,T035 GLI HG C7/C10,,,T038 GLI HG/GBM MES/CLASS,,,T041 GLI HG/GBM NEUR	GBM	8	TRUE	T000 CNS	T026 CNS A	T028 CNS IDHwt	T030 GLI IDHwt	T034 GLI HG	T035 GLI HG C7/C10	T038 GLI HG/GBM MES/CLASS	T041 GLI HG/GBM NEUR
TCGA-06-1804-01	glioblastoma multiforme	glioblastoma multiforme	T000 CNS,,,T026 CNS A,,,T028 CNS IDHwt,,,T030 GLI IDHwt,,,T034 GLI HG,,,T035 GLI HG C7/C10,,,T037 GLI HG NEUR DIFFhigh	GBM	7	FALSE	T000 CNS	T026 CNS A	T028 CNS IDHwt	T030 GLI IDHwt	T034 GLI HG	T035 GLI HG C7/C10
TCGA-06-2557-01	glioblastoma multiforme	glioblastoma multiforme	T000 CNS,,,T026 CNS A,,,T028 CNS IDHwt,,,T030 GLI IDHwt,,,T034 GLI HG,,,T035 GLI HG C7/C10,,,T037 GLI HG NEUR DIFFhigh	GBM	7	FALSE	T000 CNS	T026 CNS A	T028 CNS IDHwt	T030 GLI IDHwt	T034 GLI HG	T035 GLI HG C7/C10
TCGA-06-2558-01	glioblastoma multiforme	glioblastoma multiforme	T000 CNS,,,T026 CNS A,,,T028 CNS IDHwt,,,T030 GLI IDHwt,,,T034 GLI HG,,,T036 GLI HG PRON,,,T042 GLI HG/GBM PRON	GBM	7	TRUE	T000 CNS	T026 CNS A	T028 CNS IDHwt	T030 GLI IDHwt	T034 GLI HG	T036 GLI HG PRON	T042 GLI HG/GBM PRON
TCGA-06-2559-01	glioblastoma multiforme	glioblastoma multiforme	T000 CNS,,,T026 CNS A,,,T028 CNS IDHwt,,,T030 GLI IDHwt,,,T034 GLI HG,,,T035 GLI HG C7/C10,,,T037 GLI HG NEUR DIFFhigh	GBM	7	FALSE	T000 CNS	T026 CNS A	T028 CNS IDHwt	T030 GLI IDHwt	T034 GLI HG	T035 GLI HG C7/C10
TCGA-06-2561-01	glioblastoma multiforme	glioblastoma multiforme	T000 CNS,,,T026 CNS A,,,T028 CNS IDHwt,,,T030 GLI IDHwt,,,T034 GLI HG,,,T035 GLI HG C7/C10,,,T038 GLI HG/GBM MES/CLASS,,,T041 GLI HG/GBM NEUR	GBM	8	TRUE	T000 CNS	T026 CNS A	T028 CNS IDHwt	T030 GLI IDHwt	T034 GLI HG	T035 GLI HG C7/C10	T038 GLI HG/GBM MES/CLASS	T041 GLI HG/GBM NEUR
TCGA-06-2562-01	glioblastoma multiforme	glioblastoma multiforme	T000 CNS,,,T026 CNS A,,,T028 CNS IDHwt,,,T030 GLI IDHwt,,,T034 GLI HG,,,T035 GLI HG C7/C10,,,T038 GLI HG/GBM MES/CLASS,,,T040 GLI HG/GBM MES	GBM	8	TRUE	T000 CNS	T026 CNS A	T028 CNS IDHwt	T030 GLI IDHwt	T034 GLI HG	T035 GLI HG C7/C10	T038 GLI HG/GBM MES/CLASS	T040 GLI HG/GBM MES
TCGA-06-2563-01	glioblastoma multiforme	glioblastoma multiforme	T000 CNS,,,T026 CNS A,,,T028 CNS IDHwt,,,T030 GLI IDHwt,,,T034 GLI HG,,,T035 GLI HG C7/C10,,,T038 GLI HG/GBM MES/CLASS,,,T039 GLI HG/GBM CLASS	GBM	8	TRUE	T000 CNS	T026 CNS A	T028 CNS IDHwt	T030 GLI IDHwt	T034 GLI HG	T035 GLI HG C7/C10	T038 GLI HG/GBM MES/CLASS	T039 GLI HG/GBM CLASS
TCGA-06-2564-01	glioblastoma multiforme	glioblastoma multiforme	T000 CNS,,,T026 CNS A,,,T028 CNS IDHwt,,,T030 GLI IDHwt,,,T034 GLI HG,,,T035 GLI HG C7/C10,,,T037 GLI HG NEUR DIFFhigh	GBM	7	FALSE	T000 CNS	T026 CNS A	T028 CNS IDHwt	T030 GLI IDHwt	T034 GLI HG	T035 GLI HG C7/C10
TCGA-06-2565-01	glioblastoma multiforme	glioblastoma multiforme	T000 CNS,,,T026 CNS A,,,T028 CNS IDHwt,,,T030 GLI IDHwt,,,T034 GLI HG,,,T035 GLI HG C7/C10,,,T038 GLI HG/GBM MES/CLASS,,,T039 GLI HG/GBM CLASS	GBM	8	TRUE	T000 CNS	T026 CNS A	T028 CNS IDHwt	T030 GLI IDHwt	T034 GLI HG	T035 GLI HG C7/C10	T038 GLI HG/GBM MES/CLASS	T039 GLI HG/GBM CLASS
TCGA-06-2567-01	glioblastoma multiforme	glioblastoma multiforme	T000 CNS,,,T026 CNS A,,,T028 CNS IDHwt,,,T030 GLI IDHwt,,,T034 GLI HG,,,T035 GLI HG C7/C10,,,T038 GLI HG/GBM MES/CLASS,,,T041 GLI HG/GBM NEUR	GBM	8	TRUE	T000 CNS	T026 CNS A	T028 CNS IDHwt	T030 GLI IDHwt	T034 GLI HG	T035 GLI HG C7/C10	T038 GLI HG/GBM MES/CLASS	T041 GLI HG/GBM NEUR
TCGA-06-2569-01	glioblastoma multiforme	glioblastoma multiforme	T003 MESODM STEMhigh,,,T091 MESODM STEMhigh A,,,T103 SARC NF1low,,,T110 SARC NF1mut	GBM	4	FALSE	T000 CNS
TCGA-06-2570-01	glioblastoma multiforme	glioblastoma multiforme	T000 CNS,,,T026 CNS A,,,T028 CNS IDHwt,,,T030 GLI IDHwt,,,T034 GLI HG,,,T036 GLI HG PRON,,,T042 GLI HG/GBM PRON	GBM	7	TRUE	T000 CNS	T026 CNS A	T028 CNS IDHwt	T030 GLI IDHwt	T034 GLI HG	T036 GLI HG PRON	T042 GLI HG/GBM PRON
TCGA-06-5408-01	glioblastoma multiforme	glioblastoma multiforme	T000 CNS,,,T026 CNS A,,,T028 CNS IDHwt,,,T030 GLI IDHwt,,,T034 GLI HG,,,T035 GLI HG C7/C10,,,T038 GLI HG/GBM MES/CLASS,,,T039 GLI HG/GBM CLASS	GBM	8	TRUE	T000 CNS	T026 CNS A	T028 CNS IDHwt	T030 GLI IDHwt	T034 GLI HG	T035 GLI HG C7/C10	T038 GLI HG/GBM MES/CLASS	T039 GLI HG/GBM CLASS
TCGA-06-5410-01	glioblastoma multiforme	glioblastoma multiforme	T000 CNS,,,T026 CNS A,,,T028 CNS IDHwt,,,T030 GLI IDHwt,,,T034 GLI HG,,,T035 GLI HG C7/C10,,,T038 GLI HG/GBM MES/CLASS,,,T040 GLI HG/GBM MES	GBM	8	TRUE	T000 CNS	T026 CNS A	T028 CNS IDHwt	T030 GLI IDHwt	T034 GLI HG	T035 GLI HG C7/C10	T038 GLI HG/GBM MES/CLASS	T040 GLI HG/GBM MES
TCGA-06-5411-01	glioblastoma multiforme	glioblastoma multiforme	T000 CNS,,,T026 CNS A,,,T028 CNS IDHwt,,,T030 GLI IDHwt,,,T034 GLI HG,,,T036 GLI HG PRON,,,T042 GLI HG/GBM PRON	GBM	7	TRUE	T000 CNS	T026 CNS A	T028 CNS IDHwt	T030 GLI IDHwt	T034 GLI HG	T036 GLI HG PRON	T042 GLI HG/GBM PRON
TCGA-06-5412-01	glioblastoma multiforme	glioblastoma multiforme	T000 CNS,,,T026 CNS A,,,T028 CNS IDHwt,,,T030 GLI IDHwt,,,T034 GLI HG,,,T035 GLI HG C7/C10,,,T038 GLI HG/GBM MES/CLASS,,,T040 GLI HG/GBM MES	GBM	8	TRUE	T000 CNS	T026 CNS A	T028 CNS IDHwt	T030 GLI IDHwt	T034 GLI HG	T035 GLI HG C7/C10	T038 GLI HG/GBM MES/CLASS	T040 GLI HG/GBM MES
TCGA-06-5413-01	glioblastoma multiforme	glioblastoma multiforme	T000 CNS,,,T026 CNS A,,,T028 CNS IDHwt,,,T030 GLI IDHwt,,,T034 GLI HG,,,T035 GLI HG C7/C10,,,T038 GLI HG/GBM MES/CLASS,,,T041 GLI HG/GBM NEUR	GBM	8	TRUE	T000 CNS	T026 CNS A	T028 CNS IDHwt	T030 GLI IDHwt	T034 GLI HG	T035 GLI HG C7/C10	T038 GLI HG/GBM MES/CLASS	T041 GLI HG/GBM NEUR
TCGA-06-5414-01	glioblastoma multiforme	glioblastoma multiforme	T000 CNS,,,T026 CNS A,,,T028 CNS IDHwt,,,T030 GLI IDHwt,,,T034 GLI HG,,,T035 GLI HG C7/C10,,,T038 GLI HG/GBM MES/CLASS,,,T039 GLI HG/GBM CLASS	GBM	8	TRUE	T000 CNS	T026 CNS A	T028 CNS IDHwt	T030 GLI IDHwt	T034 GLI HG	T035 GLI HG C7/C10	T038 GLI HG/GBM MES/CLASS	T039 GLI HG/GBM CLASS
TCGA-06-5415-01	glioblastoma multiforme	glioblastoma multiforme	T000 CNS,,,T026 CNS A,,,T028 CNS IDHwt,,,T030 GLI IDHwt,,,T034 GLI HG,,,T035 GLI HG C7/C10,,,T037 GLI HG NEUR DIFFhigh	GBM	7	FALSE	T000 CNS	T026 CNS A	T028 CNS IDHwt	T030 GLI IDHwt	T034 GLI HG	T035 GLI HG C7/C10
TCGA-06-5416-01	glioblastoma multiforme	glioblastoma multiforme	T000 CNS,,,T026 CNS A,,,T028 CNS IDHwt,,,T030 GLI IDHwt,,,T034 GLI HG,,,T036 GLI HG PRON,,,T042 GLI HG/GBM PRON	GBM	7	TRUE	T000 CNS	T026 CNS A	T028 CNS IDHwt	T030 GLI IDHwt	T034 GLI HG	T036 GLI HG PRON	T042 GLI HG/GBM PRON
TCGA-06-5417-01	glioblastoma multiforme	glioblastoma multiforme	T000 CNS,,,T026 CNS A,,,T029 CNS IDHmut,,,T045 GLI IDHmut noCODEL,,,T056 GLI IDHmut noCODEL MES	GBM	5	FALSE	T000 CNS	T026 CNS A
TCGA-06-5418-01	glioblastoma multiforme	glioblastoma multiforme	T000 CNS,,,T026 CNS A,,,T028 CNS IDHwt,,,T030 GLI IDHwt,,,T034 GLI HG,,,T035 GLI HG C7/C10,,,T038 GLI HG/GBM MES/CLASS	GBM	7	TRUE	T000 CNS	T026 CNS A	T028 CNS IDHwt	T030 GLI IDHwt	T034 GLI HG	T035 GLI HG C7/C10	T038 GLI HG/GBM MES/CLASS
TCGA-06-5856-01	glioblastoma multiforme	glioblastoma multiforme	T000 CNS,,,T026 CNS A,,,T028 CNS IDHwt,,,T030 GLI IDHwt,,,T034 GLI HG,,,T035 GLI HG C7/C10,,,T038 GLI HG/GBM MES/CLASS,,,T039 GLI HG/GBM CLASS	GBM	8	TRUE	T000 CNS	T026 CNS A	T028 CNS IDHwt	T030 GLI IDHwt	T034 GLI HG	T035 GLI HG C7/C10	T038 GLI HG/GBM MES/CLASS	T039 GLI HG/GBM CLASS
TCGA-06-5858-01	glioblastoma multiforme	glioblastoma multiforme	T000 CNS,,,T026 CNS A,,,T028 CNS IDHwt,,,T030 GLI IDHwt,,,T034 GLI HG,,,T035 GLI HG C7/C10,,,T038 GLI HG/GBM MES/CLASS,,,T041 GLI HG/GBM NEUR	GBM	8	TRUE	T000 CNS	T026 CNS A	T028 CNS IDHwt	T030 GLI IDHwt	T034 GLI HG	T035 GLI HG C7/C10	T038 GLI HG/GBM MES/CLASS	T041 GLI HG/GBM NEUR
TCGA-06-5859-01	glioblastoma multiforme	glioblastoma multiforme	T000 CNS,,,T026 CNS A,,,T028 CNS IDHwt,,,T030 GLI IDHwt,,,T034 GLI HG,,,T035 GLI HG C7/C10,,,T037 GLI HG NEUR DIFFhigh	GBM	7	FALSE	T000 CNS	T026 CNS A	T028 CNS IDHwt	T030 GLI IDHwt	T034 GLI HG	T035 GLI HG C7/C10
TCGA-08-0386-01	glioblastoma multiforme	glioblastoma multiforme	T000 CNS,,,T026 CNS A,,,T028 CNS IDHwt,,,T030 GLI IDHwt,,,T034 GLI HG,,,T035 GLI HG C7/C10,,,T037 GLI HG NEUR DIFFhigh	GBM	7	FALSE	T000 CNS	T026 CNS A	T028 CNS IDHwt	T030 GLI IDHwt	T034 GLI HG	T035 GLI HG C7/C10
TCGA-09-0364-01	ovarian serous cystadenocarcinoma	ovarian serous cystadenocarcinoma	T023 OV,,,T375 OV PROF,,,T380 OV PROF 2	OV	3	TRUE	T023 OV	T375 OV PROF	T380 OV PROF 2
TCGA-09-0366-01	ovarian serous cystadenocarcinoma	ovarian serous cystadenocarcinoma	T023 OV,,,T376 OV DIFF,,,T382 OV DIFF 2	OV	3	TRUE	T023 OV	T376 OV DIFF	T382 OV DIFF 2
TCGA-09-0367-01	ovarian serous cystadenocarcinoma	ovarian serous cystadenocarcinoma	T023 OV,,,T376 OV DIFF,,,T382 OV DIFF 2	OV	3	TRUE	T023 OV	T376 OV DIFF	T382 OV DIFF 2
TCGA-09-0369-01	ovarian serous cystadenocarcinoma	ovarian serous cystadenocarcinoma	T023 OV,,,T377 OV MESN,,,T384 OV MESN 1	OV	3	TRUE	T023 OV	T377 OV MESN	T384 OV MESN 1
TCGA-09-1659-01	ovarian serous cystadenocarcinoma	ovarian serous cystadenocarcinoma	T023 OV,,,T376 OV DIFF,,,T382 OV DIFF 2	OV	3	TRUE	T023 OV	T376 OV DIFF	T382 OV DIFF 2
TCGA-09-1661-01	ovarian serous cystadenocarcinoma	ovarian serous cystadenocarcinoma	T023 OV,,,T375 OV PROF,,,T379 OV PROF 1	OV	3	TRUE	T023 OV	T375 OV PROF	T379 OV PROF 1
TCGA-09-1662-01	ovarian serous cystadenocarcinoma	ovarian serous cystadenocarcinoma	T023 OV,,,T378 OV IMMR,,,T389 OV IMMR 2	OV	3	TRUE	T023 OV	T378 OV IMMR	T389 OV IMMR 2
TCGA-09-1665-01	ovarian serous cystadenocarcinoma	ovarian serous cystadenocarcinoma	T023 OV	OV	1	TRUE	T023 OV
TCGA-09-1666-01	ovarian serous cystadenocarcinoma	ovarian serous cystadenocarcinoma	T023 OV,,,T376 OV DIFF,,,T383 OV DIFF 3	OV	3	TRUE	T023 OV	T376 OV DIFF	T383 OV DIFF 3
TCGA-09-1667-01	ovarian serous cystadenocarcinoma	ovarian serous cystadenocarcinoma	T023 OV	OV	1	TRUE	T023 OV
TCGA-09-1668-01	ovarian serous cystadenocarcinoma	ovarian serous cystadenocarcinoma	T023 OV,,,T378 OV IMMR,,,T388 OV IMMR 1	OV	3	TRUE	T023 OV	T378 OV IMMR	T388 OV IMMR 1
TCGA-09-1669-01	ovarian serous cystadenocarcinoma	ovarian serous cystadenocarcinoma	T023 OV,,,T375 OV PROF,,,T379 OV PROF 1	OV	3	TRUE	T023 OV	T375 OV PROF	T379 OV PROF 1
TCGA-09-1670-01	ovarian serous cystadenocarcinoma	ovarian serous cystadenocarcinoma	T023 OV,,,T376 OV DIFF,,,T383 OV DIFF 3	OV	3	TRUE	T023 OV	T376 OV DIFF	T383 OV DIFF 3
TCGA-09-1673-01	ovarian serous cystadenocarcinoma	ovarian serous cystadenocarcinoma	T023 OV,,,T375 OV PROF,,,T380 OV PROF 2	OV	3	TRUE	T023 OV	T375 OV PROF	T380 OV PROF 2
TCGA-09-1674-01	ovarian serous cystadenocarcinoma	ovarian serous cystadenocarcinoma	T023 OV,,,T375 OV PROF,,,T380 OV PROF 2	OV	3	TRUE	T023 OV	T375 OV PROF	T380 OV PROF 2
TCGA-09-2044-01	ovarian serous cystadenocarcinoma	ovarian serous cystadenocarcinoma	T023 OV,,,T376 OV DIFF,,,T383 OV DIFF 3	OV	3	TRUE	T023 OV	T376 OV DIFF	T383 OV DIFF 3
TCGA-09-2045-01	ovarian serous cystadenocarcinoma	ovarian serous cystadenocarcinoma	T023 OV,,,T376 OV DIFF,,,T382 OV DIFF 2	OV	3	TRUE	T023 OV	T376 OV DIFF	T382 OV DIFF 2
TCGA-09-2048-01	ovarian serous cystadenocarcinoma	ovarian serous cystadenocarcinoma	T023 OV,,,T375 OV PROF,,,T380 OV PROF 2	OV	3	TRUE	T023 OV	T375 OV PROF	T380 OV PROF 2
TCGA-09-2051-01	ovarian serous cystadenocarcinoma	ovarian serous cystadenocarcinoma	T023 OV,,,T376 OV DIFF,,,T382 OV DIFF 2	OV	3	TRUE	T023 OV	T376 OV DIFF	T382 OV DIFF 2
TCGA-09-2053-01	ovarian serous cystadenocarcinoma	ovarian serous cystadenocarcinoma	T023 OV,,,T375 OV PROF,,,T379 OV PROF 1	OV	3	TRUE	T023 OV	T375 OV PROF	T379 OV PROF 1
TCGA-09-2054-01	ovarian serous cystadenocarcinoma	ovarian serous cystadenocarcinoma	T023 OV,,,T377 OV MESN,,,T384 OV MESN 1	OV	3	TRUE	T023 OV	T377 OV MESN	T384 OV MESN 1
TCGA-09-2056-01	ovarian serous cystadenocarcinoma	ovarian serous cystadenocarcinoma	T023 OV,,,T378 OV IMMR,,,T389 OV IMMR 2	OV	3	TRUE	T023 OV	T378 OV IMMR	T389 OV IMMR 2
TCGA-10-0926-01	ovarian serous cystadenocarcinoma	ovarian serous cystadenocarcinoma	T023 OV,,,T375 OV PROF	OV	2	TRUE	T023 OV	T375 OV PROF
TCGA-10-0927-01	ovarian serous cystadenocarcinoma	ovarian serous cystadenocarcinoma	T023 OV,,,T375 OV PROF	OV	2	TRUE	T023 OV	T375 OV PROF
TCGA-10-0928-01	ovarian serous cystadenocarcinoma	ovarian serous cystadenocarcinoma	T023 OV,,,T375 OV PROF,,,T379 OV PROF 1	OV	3	TRUE	T023 OV	T375 OV PROF	T379 OV PROF 1
TCGA-10-0931-01	ovarian serous cystadenocarcinoma	ovarian serous cystadenocarcinoma	T023 OV,,,T376 OV DIFF,,,T382 OV DIFF 2	OV	3	TRUE	T023 OV	T376 OV DIFF	T382 OV DIFF 2
TCGA-10-0933-01	ovarian serous cystadenocarcinoma	ovarian serous cystadenocarcinoma	T023 OV	OV	1	TRUE	T023 OV
TCGA-10-0934-01	ovarian serous cystadenocarcinoma	ovarian serous cystadenocarcinoma	T022 UCEC/CECC,,,T366 UCEC/UCS,,,T369 UCEC HORM,,,T374 UCEC HORM non-CN-low	OV	4	FALSE	T023 OV
TCGA-10-0936-01	ovarian serous cystadenocarcinoma	ovarian serous cystadenocarcinoma	T023 OV,,,T376 OV DIFF,,,T381 OV DIFF 1	OV	3	TRUE	T023 OV	T376 OV DIFF	T381 OV DIFF 1
TCGA-10-0937-01	ovarian serous cystadenocarcinoma	ovarian serous cystadenocarcinoma	T023 OV,,,T376 OV DIFF,,,T382 OV DIFF 2	OV	3	TRUE	T023 OV	T376 OV DIFF	T382 OV DIFF 2
TCGA-10-0938-01	ovarian serous cystadenocarcinoma	ovarian serous cystadenocarcinoma	T023 OV,,,T375 OV PROF,,,T380 OV PROF 2	OV	3	TRUE	T023 OV	T375 OV PROF	T380 OV PROF 2
TCGA-12-0616-01	glioblastoma multiforme	glioblastoma multiforme	T000 CNS,,,T026 CNS A,,,T028 CNS IDHwt,,,T030 GLI IDHwt,,,T034 GLI HG,,,T036 GLI HG PRON,,,T042 GLI HG/GBM PRON	GBM	7	TRUE	T000 CNS	T026 CNS A	T028 CNS IDHwt	T030 GLI IDHwt	T034 GLI HG	T036 GLI HG PRON	T042 GLI HG/GBM PRON
TCGA-12-0618-01	glioblastoma multiforme	glioblastoma multiforme	T000 CNS,,,T026 CNS A,,,T028 CNS IDHwt,,,T030 GLI IDHwt,,,T034 GLI HG,,,T036 GLI HG PRON,,,T042 GLI HG/GBM PRON	GBM	7	TRUE	T000 CNS	T026 CNS A	T028 CNS IDHwt	T030 GLI IDHwt	T034 GLI HG	T036 GLI HG PRON	T042 GLI HG/GBM PRON
TCGA-12-0619-01	glioblastoma multiforme	glioblastoma multiforme	T000 CNS,,,T026 CNS A,,,T028 CNS IDHwt,,,T030 GLI IDHwt,,,T034 GLI HG,,,T035 GLI HG C7/C10,,,T038 GLI HG/GBM MES/CLASS,,,T040 GLI HG/GBM MES	GBM	8	TRUE	T000 CNS	T026 CNS A	T028 CNS IDHwt	T030 GLI IDHwt	T034 GLI HG	T035 GLI HG C7/C10	T038 GLI HG/GBM MES/CLASS	T040 GLI HG/GBM MES
TCGA-12-0821-01	glioblastoma multiforme	glioblastoma multiforme	T000 CNS,,,T026 CNS A,,,T028 CNS IDHwt,,,T030 GLI IDHwt,,,T034 GLI HG,,,T035 GLI HG C7/C10,,,T038 GLI HG/GBM MES/CLASS,,,T041 GLI HG/GBM NEUR	GBM	8	TRUE	T000 CNS	T026 CNS A	T028 CNS IDHwt	T030 GLI IDHwt	T034 GLI HG	T035 GLI HG C7/C10	T038 GLI HG/GBM MES/CLASS	T041 GLI HG/GBM NEUR
TCGA-12-1597-01	glioblastoma multiforme	glioblastoma multiforme	T000 CNS,,,T026 CNS A,,,T028 CNS IDHwt,,,T030 GLI IDHwt,,,T034 GLI HG,,,T036 GLI HG PRON,,,T042 GLI HG/GBM PRON	GBM	7	TRUE	T000 CNS	T026 CNS A	T028 CNS IDHwt	T030 GLI IDHwt	T034 GLI HG	T036 GLI HG PRON	T042 GLI HG/GBM PRON
TCGA-12-3650-01	glioblastoma multiforme	glioblastoma multiforme	T000 CNS,,,T026 CNS A,,,T028 CNS IDHwt,,,T030 GLI IDHwt,,,T034 GLI HG,,,T035 GLI HG C7/C10,,,T037 GLI HG NEUR DIFFhigh	GBM	7	FALSE	T000 CNS	T026 CNS A	T028 CNS IDHwt	T030 GLI IDHwt	T034 GLI HG	T035 GLI HG C7/C10
TCGA-12-3652-01	glioblastoma multiforme	glioblastoma multiforme	T000 CNS,,,T026 CNS A,,,T028 CNS IDHwt,,,T030 GLI IDHwt,,,T034 GLI HG,,,T035 GLI HG C7/C10,,,T038 GLI HG/GBM MES/CLASS,,,T039 GLI HG/GBM CLASS	GBM	8	TRUE	T000 CNS	T026 CNS A	T028 CNS IDHwt	T030 GLI IDHwt	T034 GLI HG	T035 GLI HG C7/C10	T038 GLI HG/GBM MES/CLASS	T039 GLI HG/GBM CLASS
TCGA-12-3653-01	glioblastoma multiforme	glioblastoma multiforme	T000 CNS,,,T026 CNS A,,,T028 CNS IDHwt,,,T030 GLI IDHwt,,,T034 GLI HG,,,T035 GLI HG C7/C10,,,T038 GLI HG/GBM MES/CLASS,,,T039 GLI HG/GBM CLASS	GBM	8	TRUE	T000 CNS	T026 CNS A	T028 CNS IDHwt	T030 GLI IDHwt	T034 GLI HG	T035 GLI HG C7/C10	T038 GLI HG/GBM MES/CLASS	T039 GLI HG/GBM CLASS
TCGA-12-5295-01	glioblastoma multiforme	glioblastoma multiforme	T000 CNS,,,T026 CNS A,,,T028 CNS IDHwt,,,T030 GLI IDHwt,,,T034 GLI HG,,,T035 GLI HG C7/C10,,,T038 GLI HG/GBM MES/CLASS,,,T039 GLI HG/GBM CLASS	GBM	8	TRUE	T000 CNS	T026 CNS A	T028 CNS IDHwt	T030 GLI IDHwt	T034 GLI HG	T035 GLI HG C7/C10	T038 GLI HG/GBM MES/CLASS	T039 GLI HG/GBM CLASS
TCGA-12-5299-01	glioblastoma multiforme	glioblastoma multiforme	T000 CNS,,,T026 CNS A,,,T028 CNS IDHwt,,,T030 GLI IDHwt,,,T034 GLI HG,,,T035 GLI HG C7/C10,,,T038 GLI HG/GBM MES/CLASS,,,T039 GLI HG/GBM CLASS	GBM	8	TRUE	T000 CNS	T026 CNS A	T028 CNS IDHwt	T030 GLI IDHwt	T034 GLI HG	T035 GLI HG C7/C10	T038 GLI HG/GBM MES/CLASS	T039 GLI HG/GBM CLASS
TCGA-13-0714-01	ovarian serous cystadenocarcinoma	ovarian serous cystadenocarcinoma	T023 OV,,,T377 OV MESN	OV	2	TRUE	T023 OV	T377 OV MESN
TCGA-13-0720-01	ovarian serous cystadenocarcinoma	ovarian serous cystadenocarcinoma	T023 OV,,,T376 OV DIFF	OV	2	TRUE	T023 OV	T376 OV DIFF
TCGA-13-0724-01	ovarian serous cystadenocarcinoma	ovarian serous cystadenocarcinoma	T023 OV	OV	1	TRUE	T023 OV
TCGA-13-0725-01	ovarian serous cystadenocarcinoma	ovarian serous cystadenocarcinoma	T023 OV	OV	1	TRUE	T023 OV
TCGA-13-0726-01	ovarian serous cystadenocarcinoma	ovarian serous cystadenocarcinoma	T023 OV,,,T378 OV IMMR,,,T389 OV IMMR 2	OV	3	TRUE	T023 OV	T378 OV IMMR	T389 OV IMMR 2
TCGA-13-0727-01	ovarian serous cystadenocarcinoma	ovarian serous cystadenocarcinoma	T023 OV,,,T375 OV PROF,,,T379 OV PROF 1	OV	3	TRUE	T023 OV	T375 OV PROF	T379 OV PROF 1
TCGA-13-0730-01	ovarian serous cystadenocarcinoma	ovarian serous cystadenocarcinoma	T003 MESODM STEMhigh,,,T091 MESODM STEMhigh A,,,T103 SARC NF1low,,,T111 UCS	OV	4	FALSE	T023 OV
TCGA-13-0760-01	ovarian serous cystadenocarcinoma	ovarian serous cystadenocarcinoma	T023 OV,,,T376 OV DIFF,,,T382 OV DIFF 2	OV	3	TRUE	T023 OV	T376 OV DIFF	T382 OV DIFF 2
TCGA-13-0762-01	ovarian serous cystadenocarcinoma	ovarian serous cystadenocarcinoma	T023 OV,,,T375 OV PROF,,,T379 OV PROF 1	OV	3	TRUE	T023 OV	T375 OV PROF	T379 OV PROF 1
TCGA-13-0765-01	ovarian serous cystadenocarcinoma	ovarian serous cystadenocarcinoma	T023 OV,,,T376 OV DIFF,,,T382 OV DIFF 2	OV	3	TRUE	T023 OV	T376 OV DIFF	T382 OV DIFF 2
TCGA-13-0766-01	ovarian serous cystadenocarcinoma	ovarian serous cystadenocarcinoma	T023 OV,,,T376 OV DIFF,,,T382 OV DIFF 2	OV	3	TRUE	T023 OV	T376 OV DIFF	T382 OV DIFF 2
TCGA-13-0768-01	ovarian serous cystadenocarcinoma	ovarian serous cystadenocarcinoma	T023 OV,,,T377 OV MESN,,,T385 OV MESN 2	OV	3	TRUE	T023 OV	T377 OV MESN	T385 OV MESN 2
TCGA-13-0795-01	ovarian serous cystadenocarcinoma	ovarian serous cystadenocarcinoma	T023 OV,,,T376 OV DIFF,,,T382 OV DIFF 2	OV	3	TRUE	T023 OV	T376 OV DIFF	T382 OV DIFF 2
TCGA-13-0797-01	ovarian serous cystadenocarcinoma	ovarian serous cystadenocarcinoma	T023 OV,,,T376 OV DIFF	OV	2	TRUE	T023 OV	T376 OV DIFF
TCGA-13-0799-01	ovarian serous cystadenocarcinoma	ovarian serous cystadenocarcinoma	T023 OV,,,T376 OV DIFF	OV	2	TRUE	T023 OV	T376 OV DIFF
TCGA-13-0800-01	ovarian serous cystadenocarcinoma	ovarian serous cystadenocarcinoma	T023 OV,,,T375 OV PROF,,,T380 OV PROF 2	OV	3	TRUE	T023 OV	T375 OV PROF	T380 OV PROF 2
TCGA-13-0801-01	ovarian serous cystadenocarcinoma	ovarian serous cystadenocarcinoma	T023 OV,,,T376 OV DIFF,,,T382 OV DIFF 2	OV	3	TRUE	T023 OV	T376 OV DIFF	T382 OV DIFF 2
TCGA-13-0804-01	ovarian serous cystadenocarcinoma	ovarian serous cystadenocarcinoma	T023 OV,,,T376 OV DIFF,,,T382 OV DIFF 2	OV	3	TRUE	T023 OV	T376 OV DIFF	T382 OV DIFF 2
TCGA-13-0883-01	ovarian serous cystadenocarcinoma	ovarian serous cystadenocarcinoma	T023 OV	OV	1	TRUE	T023 OV
TCGA-13-0884-01	ovarian serous cystadenocarcinoma	ovarian serous cystadenocarcinoma	T023 OV,,,T378 OV IMMR,,,T388 OV IMMR 1	OV	3	TRUE	T023 OV	T378 OV IMMR	T388 OV IMMR 1
TCGA-13-0885-01	ovarian serous cystadenocarcinoma	ovarian serous cystadenocarcinoma	T023 OV,,,T376 OV DIFF,,,T382 OV DIFF 2	OV	3	TRUE	T023 OV	T376 OV DIFF	T382 OV DIFF 2
TCGA-13-0886-01	ovarian serous cystadenocarcinoma	ovarian serous cystadenocarcinoma	T023 OV	OV	1	TRUE	T023 OV
TCGA-13-0887-01	ovarian serous cystadenocarcinoma	ovarian serous cystadenocarcinoma	T023 OV,,,T376 OV DIFF,,,T382 OV DIFF 2	OV	3	TRUE	T023 OV	T376 OV DIFF	T382 OV DIFF 2
TCGA-13-0888-01	ovarian serous cystadenocarcinoma	ovarian serous cystadenocarcinoma	T023 OV,,,T375 OV PROF,,,T380 OV PROF 2	OV	3	TRUE	T023 OV	T375 OV PROF	T380 OV PROF 2
TCGA-13-0890-01	ovarian serous cystadenocarcinoma	ovarian serous cystadenocarcinoma	T023 OV,,,T377 OV MESN,,,T386 OV MESN 3	OV	3	TRUE	T023 OV	T377 OV MESN	T386 OV MESN 3
TCGA-13-0891-01	ovarian serous cystadenocarcinoma	ovarian serous cystadenocarcinoma	T023 OV,,,T376 OV DIFF,,,T382 OV DIFF 2	OV	3	TRUE	T023 OV	T376 OV DIFF	T382 OV DIFF 2
TCGA-13-0893-01	ovarian serous cystadenocarcinoma	ovarian serous cystadenocarcinoma	T023 OV,,,T378 OV IMMR,,,T388 OV IMMR 1	OV	3	TRUE	T023 OV	T378 OV IMMR	T388 OV IMMR 1
TCGA-13-0897-01	ovarian serous cystadenocarcinoma	ovarian serous cystadenocarcinoma	T023 OV,,,T378 OV IMMR,,,T389 OV IMMR 2	OV	3	TRUE	T023 OV	T378 OV IMMR	T389 OV IMMR 2
TCGA-13-0899-01	ovarian serous cystadenocarcinoma	ovarian serous cystadenocarcinoma	T023 OV,,,T375 OV PROF,,,T379 OV PROF 1	OV	3	TRUE	T023 OV	T375 OV PROF	T379 OV PROF 1
TCGA-13-0900-01	ovarian serous cystadenocarcinoma	ovarian serous cystadenocarcinoma	T023 OV,,,T377 OV MESN,,,T386 OV MESN 3	OV	3	TRUE	T023 OV	T377 OV MESN	T386 OV MESN 3
TCGA-13-0901-01	ovarian serous cystadenocarcinoma	ovarian serous cystadenocarcinoma	T023 OV	OV	1	TRUE	T023 OV
TCGA-13-0905-01	ovarian serous cystadenocarcinoma	ovarian serous cystadenocarcinoma	T023 OV,,,T376 OV DIFF,,,T382 OV DIFF 2	OV	3	TRUE	T023 OV	T376 OV DIFF	T382 OV DIFF 2
TCGA-13-0906-01	ovarian serous cystadenocarcinoma	ovarian serous cystadenocarcinoma	T023 OV,,,T375 OV PROF,,,T379 OV PROF 1	OV	3	TRUE	T023 OV	T375 OV PROF	T379 OV PROF 1
TCGA-13-0908-01	ovarian serous cystadenocarcinoma	ovarian serous cystadenocarcinoma	T023 OV,,,T377 OV MESN	OV	2	TRUE	T023 OV	T377 OV MESN
TCGA-13-0911-01	ovarian serous cystadenocarcinoma	ovarian serous cystadenocarcinoma	T023 OV	OV	1	TRUE	T023 OV
TCGA-13-0913-02	ovarian serous cystadenocarcinoma	ovarian serous cystadenocarcinoma	T023 OV	OV	1	TRUE	T023 OV
TCGA-13-0916-01	ovarian serous cystadenocarcinoma	ovarian serous cystadenocarcinoma	T023 OV,,,T376 OV DIFF	OV	2	TRUE	T023 OV	T376 OV DIFF
TCGA-13-0919-01	ovarian serous cystadenocarcinoma	ovarian serous cystadenocarcinoma	T023 OV	OV	1	TRUE	T023 OV
TCGA-13-0920-01	ovarian serous cystadenocarcinoma	ovarian serous cystadenocarcinoma	T023 OV,,,T375 OV PROF	OV	2	TRUE	T023 OV	T375 OV PROF
TCGA-13-0923-01	ovarian serous cystadenocarcinoma	ovarian serous cystadenocarcinoma	T023 OV,,,T376 OV DIFF,,,T382 OV DIFF 2	OV	3	TRUE	T023 OV	T376 OV DIFF	T382 OV DIFF 2
TCGA-13-0924-01	ovarian serous cystadenocarcinoma	ovarian serous cystadenocarcinoma	T023 OV,,,T376 OV DIFF,,,T382 OV DIFF 2	OV	3	TRUE	T023 OV	T376 OV DIFF	T382 OV DIFF 2
TCGA-13-1403-01	ovarian serous cystadenocarcinoma	ovarian serous cystadenocarcinoma	T023 OV	OV	1	TRUE	T023 OV
TCGA-13-1404-01	ovarian serous cystadenocarcinoma	ovarian serous cystadenocarcinoma	T023 OV,,,T378 OV IMMR,,,T388 OV IMMR 1	OV	3	TRUE	T023 OV	T378 OV IMMR	T388 OV IMMR 1
TCGA-13-1405-01	ovarian serous cystadenocarcinoma	ovarian serous cystadenocarcinoma	T023 OV,,,T378 OV IMMR,,,T389 OV IMMR 2	OV	3	TRUE	T023 OV	T378 OV IMMR	T389 OV IMMR 2
TCGA-13-1407-01	ovarian serous cystadenocarcinoma	ovarian serous cystadenocarcinoma	T023 OV,,,T375 OV PROF,,,T380 OV PROF 2	OV	3	TRUE	T023 OV	T375 OV PROF	T380 OV PROF 2
TCGA-13-1408-01	ovarian serous cystadenocarcinoma	ovarian serous cystadenocarcinoma	T023 OV,,,T377 OV MESN,,,T386 OV MESN 3	OV	3	TRUE	T023 OV	T377 OV MESN	T386 OV MESN 3
TCGA-13-1409-01	ovarian serous cystadenocarcinoma	ovarian serous cystadenocarcinoma	T023 OV,,,T375 OV PROF	OV	2	TRUE	T023 OV	T375 OV PROF
TCGA-13-1410-01	ovarian serous cystadenocarcinoma	ovarian serous cystadenocarcinoma	T023 OV	OV	1	TRUE	T023 OV
TCGA-13-1411-01	ovarian serous cystadenocarcinoma	ovarian serous cystadenocarcinoma	T023 OV,,,T377 OV MESN	OV	2	TRUE	T023 OV	T377 OV MESN
TCGA-13-1477-01	ovarian serous cystadenocarcinoma	ovarian serous cystadenocarcinoma	T023 OV,,,T375 OV PROF,,,T379 OV PROF 1	OV	3	TRUE	T023 OV	T375 OV PROF	T379 OV PROF 1
TCGA-13-1481-01	ovarian serous cystadenocarcinoma	ovarian serous cystadenocarcinoma	T023 OV,,,T377 OV MESN,,,T386 OV MESN 3	OV	3	TRUE	T023 OV	T377 OV MESN	T386 OV MESN 3
TCGA-13-1482-01	ovarian serous cystadenocarcinoma	ovarian serous cystadenocarcinoma	T023 OV,,,T377 OV MESN	OV	2	TRUE	T023 OV	T377 OV MESN
TCGA-13-1483-01	ovarian serous cystadenocarcinoma	ovarian serous cystadenocarcinoma	T023 OV,,,T378 OV IMMR,,,T388 OV IMMR 1	OV	3	TRUE	T023 OV	T378 OV IMMR	T388 OV IMMR 1
TCGA-13-1485-01	ovarian serous cystadenocarcinoma	ovarian serous cystadenocarcinoma	T023 OV	OV	1	TRUE	T023 OV
TCGA-13-1487-01	ovarian serous cystadenocarcinoma	ovarian serous cystadenocarcinoma	T023 OV,,,T377 OV MESN,,,T386 OV MESN 3	OV	3	TRUE	T023 OV	T377 OV MESN	T386 OV MESN 3
TCGA-13-1488-01	ovarian serous cystadenocarcinoma	ovarian serous cystadenocarcinoma	T023 OV,,,T376 OV DIFF,,,T382 OV DIFF 2	OV	3	TRUE	T023 OV	T376 OV DIFF	T382 OV DIFF 2
TCGA-13-1489-01	ovarian serous cystadenocarcinoma	ovarian serous cystadenocarcinoma	T023 OV,,,T376 OV DIFF,,,T381 OV DIFF 1	OV	3	TRUE	T023 OV	T376 OV DIFF	T381 OV DIFF 1
TCGA-13-1489-02	ovarian serous cystadenocarcinoma	ovarian serous cystadenocarcinoma	T023 OV,,,T376 OV DIFF	OV	2	TRUE	T023 OV	T376 OV DIFF
TCGA-13-1492-01	ovarian serous cystadenocarcinoma	ovarian serous cystadenocarcinoma	T023 OV	OV	1	TRUE	T023 OV
TCGA-13-1495-01	ovarian serous cystadenocarcinoma	ovarian serous cystadenocarcinoma	T023 OV,,,T378 OV IMMR,,,T388 OV IMMR 1	OV	3	TRUE	T023 OV	T378 OV IMMR	T388 OV IMMR 1
TCGA-13-1496-01	ovarian serous cystadenocarcinoma	ovarian serous cystadenocarcinoma	T023 OV	OV	1	TRUE	T023 OV
TCGA-13-1497-01	ovarian serous cystadenocarcinoma	ovarian serous cystadenocarcinoma	T023 OV	OV	1	TRUE	T023 OV
TCGA-13-1498-01	ovarian serous cystadenocarcinoma	ovarian serous cystadenocarcinoma	T023 OV,,,T376 OV DIFF,,,T382 OV DIFF 2	OV	3	TRUE	T023 OV	T376 OV DIFF	T382 OV DIFF 2
TCGA-13-1499-01	ovarian serous cystadenocarcinoma	ovarian serous cystadenocarcinoma	T023 OV,,,T377 OV MESN,,,T384 OV MESN 1	OV	3	TRUE	T023 OV	T377 OV MESN	T384 OV MESN 1
TCGA-13-1501-01	ovarian serous cystadenocarcinoma	ovarian serous cystadenocarcinoma	T023 OV	OV	1	TRUE	T023 OV
TCGA-13-1505-01	ovarian serous cystadenocarcinoma	ovarian serous cystadenocarcinoma	T023 OV,,,T377 OV MESN,,,T384 OV MESN 1	OV	3	TRUE	T023 OV	T377 OV MESN	T384 OV MESN 1
TCGA-13-1506-01	ovarian serous cystadenocarcinoma	ovarian serous cystadenocarcinoma	T023 OV,,,T376 OV DIFF,,,T381 OV DIFF 1	OV	3	TRUE	T023 OV	T376 OV DIFF	T381 OV DIFF 1
TCGA-13-1507-01	ovarian serous cystadenocarcinoma	ovarian serous cystadenocarcinoma	T023 OV	OV	1	TRUE	T023 OV
TCGA-13-1509-01	ovarian serous cystadenocarcinoma	ovarian serous cystadenocarcinoma	T023 OV	OV	1	TRUE	T023 OV
TCGA-13-1510-01	ovarian serous cystadenocarcinoma	ovarian serous cystadenocarcinoma	T023 OV,,,T376 OV DIFF,,,T382 OV DIFF 2	OV	3	TRUE	T023 OV	T376 OV DIFF	T382 OV DIFF 2
TCGA-13-1511-01	ovarian serous cystadenocarcinoma	ovarian serous cystadenocarcinoma	T023 OV,,,T378 OV IMMR,,,T388 OV IMMR 1	OV	3	TRUE	T023 OV	T378 OV IMMR	T388 OV IMMR 1
TCGA-13-1512-01	ovarian serous cystadenocarcinoma	ovarian serous cystadenocarcinoma	T023 OV	OV	1	TRUE	T023 OV
TCGA-13-2060-01	ovarian serous cystadenocarcinoma	ovarian serous cystadenocarcinoma	T023 OV	OV	1	TRUE	T023 OV
TCGA-13-A5FT-01	ovarian serous cystadenocarcinoma	ovarian serous cystadenocarcinoma	T023 OV,,,T375 OV PROF,,,T379 OV PROF 1	OV	3	TRUE	T023 OV	T375 OV PROF	T379 OV PROF 1
TCGA-14-0736-02	glioblastoma multiforme	glioblastoma multiforme	T000 CNS,,,T026 CNS A,,,T028 CNS IDHwt,,,T030 GLI IDHwt,,,T034 GLI HG,,,T035 GLI HG C7/C10,,,T038 GLI HG/GBM MES/CLASS,,,T041 GLI HG/GBM NEUR	GBM	8	TRUE	T000 CNS	T026 CNS A	T028 CNS IDHwt	T030 GLI IDHwt	T034 GLI HG	T035 GLI HG C7/C10	T038 GLI HG/GBM MES/CLASS	T041 GLI HG/GBM NEUR
TCGA-14-0781-01	glioblastoma multiforme	glioblastoma multiforme	T000 CNS,,,T026 CNS A,,,T028 CNS IDHwt,,,T030 GLI IDHwt,,,T034 GLI HG,,,T035 GLI HG C7/C10,,,T038 GLI HG/GBM MES/CLASS,,,T040 GLI HG/GBM MES	GBM	8	TRUE	T000 CNS	T026 CNS A	T028 CNS IDHwt	T030 GLI IDHwt	T034 GLI HG	T035 GLI HG C7/C10	T038 GLI HG/GBM MES/CLASS	T040 GLI HG/GBM MES
TCGA-14-0787-01	glioblastoma multiforme	glioblastoma multiforme	T000 CNS,,,T026 CNS A,,,T028 CNS IDHwt,,,T030 GLI IDHwt,,,T034 GLI HG,,,T035 GLI HG C7/C10,,,T038 GLI HG/GBM MES/CLASS,,,T039 GLI HG/GBM CLASS	GBM	8	TRUE	T000 CNS	T026 CNS A	T028 CNS IDHwt	T030 GLI IDHwt	T034 GLI HG	T035 GLI HG C7/C10	T038 GLI HG/GBM MES/CLASS	T039 GLI HG/GBM CLASS
TCGA-14-0789-01	glioblastoma multiforme	glioblastoma multiforme	T000 CNS,,,T026 CNS A,,,T028 CNS IDHwt,,,T030 GLI IDHwt,,,T034 GLI HG,,,T035 GLI HG C7/C10,,,T038 GLI HG/GBM MES/CLASS,,,T040 GLI HG/GBM MES	GBM	8	TRUE	T000 CNS	T026 CNS A	T028 CNS IDHwt	T030 GLI IDHwt	T034 GLI HG	T035 GLI HG C7/C10	T038 GLI HG/GBM MES/CLASS	T040 GLI HG/GBM MES
TCGA-14-0790-01	glioblastoma multiforme	glioblastoma multiforme	T000 CNS,,,T026 CNS A,,,T028 CNS IDHwt,,,T030 GLI IDHwt,,,T034 GLI HG,,,T035 GLI HG C7/C10,,,T037 GLI HG NEUR DIFFhigh	GBM	7	FALSE	T000 CNS	T026 CNS A	T028 CNS IDHwt	T030 GLI IDHwt	T034 GLI HG	T035 GLI HG C7/C10	T037 GLI HG NEUR DIFFhigh
TCGA-14-0817-01	glioblastoma multiforme	glioblastoma multiforme	T000 CNS,,,T026 CNS A,,,T028 CNS IDHwt,,,T030 GLI IDHwt,,,T034 GLI HG,,,T035 GLI HG C7/C10,,,T038 GLI HG/GBM MES/CLASS	GBM	7	TRUE	T000 CNS	T026 CNS A	T028 CNS IDHwt	T030 GLI IDHwt	T034 GLI HG	T035 GLI HG C7/C10	T038 GLI HG/GBM MES/CLASS
TCGA-14-0871-01	glioblastoma multiforme	glioblastoma multiforme	T003 MESODM STEMhigh,,,T091 MESODM STEMhigh A,,,T103 SARC NF1low,,,T110 SARC NF1mut	GBM	4	FALSE	T000 CNS
TCGA-14-1034-01	glioblastoma multiforme	glioblastoma multiforme	T000 CNS,,,T026 CNS A,,,T028 CNS IDHwt,,,T030 GLI IDHwt,,,T034 GLI HG,,,T035 GLI HG C7/C10,,,T038 GLI HG/GBM MES/CLASS,,,T040 GLI HG/GBM MES	GBM	8	TRUE	T000 CNS	T026 CNS A	T028 CNS IDHwt	T030 GLI IDHwt	T034 GLI HG	T035 GLI HG C7/C10	T038 GLI HG/GBM MES/CLASS	T040 GLI HG/GBM MES
TCGA-14-1034-02	glioblastoma multiforme	glioblastoma multiforme	T000 CNS,,,T026 CNS A,,,T028 CNS IDHwt,,,T030 GLI IDHwt,,,T034 GLI HG,,,T035 GLI HG C7/C10,,,T038 GLI HG/GBM MES/CLASS,,,T039 GLI HG/GBM CLASS	GBM	8	TRUE	T000 CNS	T026 CNS A	T028 CNS IDHwt	T030 GLI IDHwt	T034 GLI HG	T035 GLI HG C7/C10	T038 GLI HG/GBM MES/CLASS	T039 GLI HG/GBM CLASS
TCGA-14-1402-02	glioblastoma multiforme	glioblastoma multiforme	T000 CNS,,,T026 CNS A,,,T028 CNS IDHwt,,,T030 GLI IDHwt,,,T034 GLI HG,,,T035 GLI HG C7/C10,,,T038 GLI HG/GBM MES/CLASS	GBM	7	TRUE	T000 CNS	T026 CNS A	T028 CNS IDHwt	T030 GLI IDHwt	T034 GLI HG	T035 GLI HG C7/C10	T038 GLI HG/GBM MES/CLASS
TCGA-14-1823-01	glioblastoma multiforme	glioblastoma multiforme	T000 CNS,,,T026 CNS A,,,T028 CNS IDHwt,,,T030 GLI IDHwt,,,T034 GLI HG,,,T035 GLI HG C7/C10,,,T038 GLI HG/GBM MES/CLASS	GBM	7	TRUE	T000 CNS	T026 CNS A	T028 CNS IDHwt	T030 GLI IDHwt	T034 GLI HG	T035 GLI HG C7/C10	T038 GLI HG/GBM MES/CLASS
TCGA-14-1825-01	glioblastoma multiforme	glioblastoma multiforme	T000 CNS,,,T026 CNS A,,,T028 CNS IDHwt,,,T030 GLI IDHwt,,,T034 GLI HG,,,T036 GLI HG PRON,,,T042 GLI HG/GBM PRON	GBM	7	TRUE	T000 CNS	T026 CNS A	T028 CNS IDHwt	T030 GLI IDHwt	T034 GLI HG	T036 GLI HG PRON	T042 GLI HG/GBM PRON
TCGA-14-1829-01	glioblastoma multiforme	glioblastoma multiforme	T000 CNS,,,T026 CNS A,,,T028 CNS IDHwt,,,T030 GLI IDHwt,,,T034 GLI HG,,,T035 GLI HG C7/C10,,,T038 GLI HG/GBM MES/CLASS	GBM	7	TRUE	T000 CNS	T026 CNS A	T028 CNS IDHwt	T030 GLI IDHwt	T034 GLI HG	T035 GLI HG C7/C10	T038 GLI HG/GBM MES/CLASS
TCGA-14-2554-01	glioblastoma multiforme	glioblastoma multiforme	T000 CNS,,,T026 CNS A,,,T028 CNS IDHwt,,,T030 GLI IDHwt,,,T034 GLI HG,,,T035 GLI HG C7/C10,,,T038 GLI HG/GBM MES/CLASS	GBM	7	TRUE	T000 CNS	T026 CNS A	T028 CNS IDHwt	T030 GLI IDHwt	T034 GLI HG	T035 GLI HG C7/C10	T038 GLI HG/GBM MES/CLASS
TCGA-15-0742-01	glioblastoma multiforme	glioblastoma multiforme	T000 CNS,,,T026 CNS A,,,T028 CNS IDHwt,,,T030 GLI IDHwt,,,T034 GLI HG,,,T035 GLI HG C7/C10,,,T038 GLI HG/GBM MES/CLASS,,,T039 GLI HG/GBM CLASS	GBM	8	TRUE	T000 CNS	T026 CNS A	T028 CNS IDHwt	T030 GLI IDHwt	T034 GLI HG	T035 GLI HG C7/C10	T038 GLI HG/GBM MES/CLASS	T039 GLI HG/GBM CLASS
TCGA-15-1444-01	glioblastoma multiforme	glioblastoma multiforme	T000 CNS,,,T026 CNS A,,,T029 CNS IDHmut,,,T045 GLI IDHmut noCODEL,,,T056 GLI IDHmut noCODEL MES	GBM	5	FALSE	T000 CNS	T026 CNS A
TCGA-16-0846-01	glioblastoma multiforme	glioblastoma multiforme	T000 CNS,,,T026 CNS A,,,T028 CNS IDHwt,,,T030 GLI IDHwt,,,T034 GLI HG,,,T036 GLI HG PRON,,,T042 GLI HG/GBM PRON	GBM	7	TRUE	T000 CNS	T026 CNS A	T028 CNS IDHwt	T030 GLI IDHwt	T034 GLI HG	T036 GLI HG PRON	T042 GLI HG/GBM PRON
TCGA-16-1045-01	glioblastoma multiforme	glioblastoma multiforme	T000 CNS,,,T026 CNS A,,,T028 CNS IDHwt,,,T030 GLI IDHwt,,,T034 GLI HG,,,T035 GLI HG C7/C10,,,T038 GLI HG/GBM MES/CLASS,,,T041 GLI HG/GBM NEUR	GBM	8	TRUE	T000 CNS	T026 CNS A	T028 CNS IDHwt	T030 GLI IDHwt	T034 GLI HG	T035 GLI HG C7/C10	T038 GLI HG/GBM MES/CLASS	T041 GLI HG/GBM NEUR
TCGA-18-3407-01	lung squamous cell carcinoma	lung squamous cell carcinoma	T012 SCC/BLCA,,,T233 SCC,,,T235 LUSC,,,T241 LUSC CL,,,T248 LUSC CL 1	LUSC	5	TRUE	T012 SCC/BLCA	T233 SCC	T235 LUSC	T241 LUSC CL	T248 LUSC CL 1
TCGA-18-3408-01	lung squamous cell carcinoma	lung squamous cell carcinoma	T012 SCC/BLCA,,,T233 SCC,,,T235 LUSC,,,T241 LUSC CL,,,T248 LUSC CL 1	LUSC	5	TRUE	T012 SCC/BLCA	T233 SCC	T235 LUSC	T241 LUSC CL	T248 LUSC CL 1
TCGA-18-3409-01	lung squamous cell carcinoma	lung squamous cell carcinoma	T012 SCC/BLCA,,,T233 SCC,,,T235 LUSC,,,T239 LUSC BAS+SEC,,,T245 LUSC MIX	LUSC	5	TRUE	T012 SCC/BLCA	T233 SCC	T235 LUSC	T239 LUSC BAS+SEC	T245 LUSC MIX
TCGA-18-3410-01	lung squamous cell carcinoma	lung squamous cell carcinoma	T012 SCC/BLCA,,,T233 SCC,,,T235 LUSC,,,T240 LUSC SEC	LUSC	4	TRUE	T012 SCC/BLCA	T233 SCC	T235 LUSC	T240 LUSC SEC
TCGA-18-3411-01	lung squamous cell carcinoma	lung squamous cell carcinoma	T012 SCC/BLCA,,,T233 SCC,,,T235 LUSC,,,T241 LUSC CL,,,T249 LUSC CL 2	LUSC	5	TRUE	T012 SCC/BLCA	T233 SCC	T235 LUSC	T241 LUSC CL	T249 LUSC CL 2
TCGA-18-3412-01	lung squamous cell carcinoma	lung squamous cell carcinoma	T012 SCC/BLCA,,,T233 SCC,,,T235 LUSC,,,T241 LUSC CL,,,T248 LUSC CL 1	LUSC	5	TRUE	T012 SCC/BLCA	T233 SCC	T235 LUSC	T241 LUSC CL	T248 LUSC CL 1
TCGA-18-3414-01	lung squamous cell carcinoma	lung squamous cell carcinoma	T012 SCC/BLCA,,,T233 SCC,,,T235 LUSC,,,T239 LUSC BAS+SEC,,,T246 LUSC SEC	LUSC	5	TRUE	T012 SCC/BLCA	T233 SCC	T235 LUSC	T239 LUSC BAS+SEC	T246 LUSC SEC
TCGA-18-3415-01	lung squamous cell carcinoma	lung squamous cell carcinoma	T012 SCC/BLCA,,,T233 SCC,,,T235 LUSC,,,T241 LUSC CL,,,T249 LUSC CL 2	LUSC	5	TRUE	T012 SCC/BLCA	T233 SCC	T235 LUSC	T241 LUSC CL	T249 LUSC CL 2
TCGA-18-3416-01	lung squamous cell carcinoma	lung squamous cell carcinoma	T012 SCC/BLCA,,,T233 SCC,,,T235 LUSC,,,T242 LUSC CL/HNSC	LUSC	4	TRUE	T012 SCC/BLCA	T233 SCC	T235 LUSC	T242 LUSC CL/HNSC
TCGA-18-3417-01	lung squamous cell carcinoma	lung squamous cell carcinoma	T012 SCC/BLCA,,,T233 SCC,,,T235 LUSC,,,T239 LUSC BAS+SEC,,,T245 LUSC MIX	LUSC	5	TRUE	T012 SCC/BLCA	T233 SCC	T235 LUSC	T239 LUSC BAS+SEC	T245 LUSC MIX
TCGA-18-3419-01	lung squamous cell carcinoma	lung squamous cell carcinoma	T012 SCC/BLCA,,,T233 SCC,,,T235 LUSC,,,T239 LUSC BAS+SEC,,,T246 LUSC SEC	LUSC	5	TRUE	T012 SCC/BLCA	T233 SCC	T235 LUSC	T239 LUSC BAS+SEC	T246 LUSC SEC
TCGA-18-3421-01	lung squamous cell carcinoma	lung squamous cell carcinoma	T012 SCC/BLCA,,,T233 SCC,,,T235 LUSC,,,T239 LUSC BAS+SEC,,,T247 LUSC BAS	LUSC	5	TRUE	T012 SCC/BLCA	T233 SCC	T235 LUSC	T239 LUSC BAS+SEC	T247 LUSC BAS
TCGA-18-4083-01	lung squamous cell carcinoma	lung squamous cell carcinoma	T012 SCC/BLCA,,,T233 SCC,,,T235 LUSC,,,T241 LUSC CL,,,T248 LUSC CL 1	LUSC	5	TRUE	T012 SCC/BLCA	T233 SCC	T235 LUSC	T241 LUSC CL	T248 LUSC CL 1
TCGA-18-4086-01	lung squamous cell carcinoma	lung squamous cell carcinoma	T012 SCC/BLCA,,,T233 SCC,,,T235 LUSC,,,T242 LUSC CL/HNSC	LUSC	4	TRUE	T012 SCC/BLCA	T233 SCC	T235 LUSC	T242 LUSC CL/HNSC
TCGA-18-4721-01	lung squamous cell carcinoma	lung squamous cell carcinoma	T012 SCC/BLCA,,,T233 SCC,,,T235 LUSC,,,T241 LUSC CL,,,T249 LUSC CL 2	LUSC	5	TRUE	T012 SCC/BLCA	T233 SCC	T235 LUSC	T241 LUSC CL	T249 LUSC CL 2
TCGA-18-5592-01	lung squamous cell carcinoma	lung squamous cell carcinoma	T012 SCC/BLCA,,,T233 SCC,,,T235 LUSC,,,T242 LUSC CL/HNSC	LUSC	4	TRUE	T012 SCC/BLCA	T233 SCC	T235 LUSC	T242 LUSC CL/HNSC
TCGA-18-5595-01	lung squamous cell carcinoma	lung squamous cell carcinoma	T012 SCC/BLCA,,,T233 SCC,,,T235 LUSC,,,T241 LUSC CL,,,T248 LUSC CL 1	LUSC	5	TRUE	T012 SCC/BLCA	T233 SCC	T235 LUSC	T241 LUSC CL	T248 LUSC CL 1
TCGA-19-0957-02	glioblastoma multiforme	glioblastoma multiforme	T000 CNS,,,T026 CNS A,,,T028 CNS IDHwt,,,T030 GLI IDHwt,,,T034 GLI HG,,,T036 GLI HG PRON,,,T042 GLI HG/GBM PRON	GBM	7	TRUE	T000 CNS	T026 CNS A	T028 CNS IDHwt	T030 GLI IDHwt	T034 GLI HG	T036 GLI HG PRON	T042 GLI HG/GBM PRON
TCGA-19-1389-02	glioblastoma multiforme	glioblastoma multiforme	T000 CNS,,,T026 CNS A,,,T028 CNS IDHwt,,,T030 GLI IDHwt,,,T034 GLI HG,,,T035 GLI HG C7/C10,,,T038 GLI HG/GBM MES/CLASS,,,T040 GLI HG/GBM MES	GBM	8	TRUE	T000 CNS	T026 CNS A	T028 CNS IDHwt	T030 GLI IDHwt	T034 GLI HG	T035 GLI HG C7/C10	T038 GLI HG/GBM MES/CLASS	T040 GLI HG/GBM MES
TCGA-19-1390-01	glioblastoma multiforme	glioblastoma multiforme	T000 CNS,,,T026 CNS A,,,T028 CNS IDHwt,,,T030 GLI IDHwt,,,T034 GLI HG,,,T036 GLI HG PRON,,,T042 GLI HG/GBM PRON	GBM	7	TRUE	T000 CNS	T026 CNS A	T028 CNS IDHwt	T030 GLI IDHwt	T034 GLI HG	T036 GLI HG PRON	T042 GLI HG/GBM PRON
TCGA-19-1787-01	glioblastoma multiforme	glioblastoma multiforme	T000 CNS,,,T026 CNS A,,,T028 CNS IDHwt,,,T030 GLI IDHwt,,,T034 GLI HG,,,T035 GLI HG C7/C10,,,T038 GLI HG/GBM MES/CLASS,,,T041 GLI HG/GBM NEUR	GBM	8	TRUE	T000 CNS	T026 CNS A	T028 CNS IDHwt	T030 GLI IDHwt	T034 GLI HG	T035 GLI HG C7/C10	T038 GLI HG/GBM MES/CLASS	T041 GLI HG/GBM NEUR
TCGA-19-2619-01	glioblastoma multiforme	glioblastoma multiforme	T000 CNS,,,T026 CNS A,,,T028 CNS IDHwt,,,T030 GLI IDHwt,,,T034 GLI HG,,,T035 GLI HG C7/C10,,,T038 GLI HG/GBM MES/CLASS,,,T039 GLI HG/GBM CLASS	GBM	8	TRUE	T000 CNS	T026 CNS A	T028 CNS IDHwt	T030 GLI IDHwt	T034 GLI HG	T035 GLI HG C7/C10	T038 GLI HG/GBM MES/CLASS	T039 GLI HG/GBM CLASS
TCGA-19-2620-01	glioblastoma multiforme	glioblastoma multiforme	T000 CNS,,,T026 CNS A,,,T028 CNS IDHwt,,,T030 GLI IDHwt,,,T034 GLI HG,,,T035 GLI HG C7/C10,,,T037 GLI HG NEUR DIFFhigh	GBM	7	FALSE	T000 CNS	T026 CNS A	T028 CNS IDHwt	T030 GLI IDHwt	T034 GLI HG	T035 GLI HG C7/C10
TCGA-19-2624-01	glioblastoma multiforme	glioblastoma multiforme	T000 CNS,,,T026 CNS A,,,T028 CNS IDHwt,,,T030 GLI IDHwt,,,T034 GLI HG,,,T036 GLI HG PRON,,,T042 GLI HG/GBM PRON	GBM	7	TRUE	T000 CNS	T026 CNS A	T028 CNS IDHwt	T030 GLI IDHwt	T034 GLI HG	T036 GLI HG PRON	T042 GLI HG/GBM PRON
TCGA-19-2625-01	glioblastoma multiforme	glioblastoma multiforme	T000 CNS,,,T026 CNS A,,,T028 CNS IDHwt,,,T030 GLI IDHwt,,,T034 GLI HG,,,T035 GLI HG C7/C10,,,T038 GLI HG/GBM MES/CLASS	GBM	7	TRUE	T000 CNS	T026 CNS A	T028 CNS IDHwt	T030 GLI IDHwt	T034 GLI HG	T035 GLI HG C7/C10	T038 GLI HG/GBM MES/CLASS
TCGA-19-2629-01	glioblastoma multiforme	glioblastoma multiforme	T000 CNS,,,T026 CNS A,,,T029 CNS IDHmut,,,T045 GLI IDHmut noCODEL,,,T056 GLI IDHmut noCODEL MES	GBM	5	FALSE	T000 CNS	T026 CNS A
TCGA-19-4065-01	glioblastoma multiforme	glioblastoma multiforme	T000 CNS,,,T026 CNS A,,,T028 CNS IDHwt,,,T030 GLI IDHwt,,,T034 GLI HG,,,T035 GLI HG C7/C10,,,T038 GLI HG/GBM MES/CLASS,,,T040 GLI HG/GBM MES	GBM	8	TRUE	T000 CNS	T026 CNS A	T028 CNS IDHwt	T030 GLI IDHwt	T034 GLI HG	T035 GLI HG C7/C10	T038 GLI HG/GBM MES/CLASS	T040 GLI HG/GBM MES
TCGA-19-4065-02	glioblastoma multiforme	glioblastoma multiforme	T000 CNS,,,T026 CNS A,,,T028 CNS IDHwt,,,T030 GLI IDHwt,,,T034 GLI HG,,,T035 GLI HG C7/C10,,,T038 GLI HG/GBM MES/CLASS,,,T041 GLI HG/GBM NEUR	GBM	8	TRUE	T000 CNS	T026 CNS A	T028 CNS IDHwt	T030 GLI IDHwt	T034 GLI HG	T035 GLI HG C7/C10	T038 GLI HG/GBM MES/CLASS	T041 GLI HG/GBM NEUR
TCGA-19-5960-01	glioblastoma multiforme	glioblastoma multiforme	T000 CNS,,,T026 CNS A,,,T028 CNS IDHwt,,,T030 GLI IDHwt,,,T034 GLI HG,,,T035 GLI HG C7/C10,,,T037 GLI HG NEUR DIFFhigh	GBM	7	FALSE	T000 CNS	T026 CNS A	T028 CNS IDHwt	T030 GLI IDHwt	T034 GLI HG	T035 GLI HG C7/C10
TCGA-20-0987-01	ovarian serous cystadenocarcinoma	ovarian serous cystadenocarcinoma	T023 OV,,,T376 OV DIFF,,,T382 OV DIFF 2	OV	3	TRUE	T023 OV	T376 OV DIFF	T382 OV DIFF 2
TCGA-20-0991-01	ovarian serous cystadenocarcinoma	ovarian serous cystadenocarcinoma	T023 OV,,,T376 OV DIFF,,,T382 OV DIFF 2	OV	3	TRUE	T023 OV	T376 OV DIFF	T382 OV DIFF 2
TCGA-20-1682-01	ovarian serous cystadenocarcinoma	ovarian serous cystadenocarcinoma	T023 OV	OV	1	TRUE	T023 OV
TCGA-20-1683-01	ovarian serous cystadenocarcinoma	ovarian serous cystadenocarcinoma	T023 OV,,,T377 OV MESN	OV	2	TRUE	T023 OV	T377 OV MESN
TCGA-20-1684-01	ovarian serous cystadenocarcinoma	ovarian serous cystadenocarcinoma	T023 OV,,,T376 OV DIFF	OV	2	TRUE	T023 OV	T376 OV DIFF
TCGA-20-1685-01	ovarian serous cystadenocarcinoma	ovarian serous cystadenocarcinoma	T023 OV,,,T376 OV DIFF	OV	2	TRUE	T023 OV	T376 OV DIFF
TCGA-20-1686-01	ovarian serous cystadenocarcinoma	ovarian serous cystadenocarcinoma	T023 OV,,,T376 OV DIFF	OV	2	TRUE	T023 OV	T376 OV DIFF
TCGA-20-1687-01	ovarian serous cystadenocarcinoma	ovarian serous cystadenocarcinoma	T023 OV,,,T378 OV IMMR,,,T389 OV IMMR 2	OV	3	TRUE	T023 OV	T378 OV IMMR	T389 OV IMMR 2
TCGA-21-1070-01	lung squamous cell carcinoma	lung squamous cell carcinoma	T012 SCC/BLCA,,,T233 SCC,,,T235 LUSC,,,T239 LUSC BAS+SEC,,,T247 LUSC BAS	LUSC	5	TRUE	T012 SCC/BLCA	T233 SCC	T235 LUSC	T239 LUSC BAS+SEC	T247 LUSC BAS
TCGA-21-1071-01	lung squamous cell carcinoma	lung squamous cell carcinoma	T012 SCC/BLCA,,,T233 SCC,,,T235 LUSC,,,T241 LUSC CL,,,T249 LUSC CL 2	LUSC	5	TRUE	T012 SCC/BLCA	T233 SCC	T235 LUSC	T241 LUSC CL	T249 LUSC CL 2
TCGA-21-1072-01	lung squamous cell carcinoma	lung squamous cell carcinoma	T012 SCC/BLCA,,,T233 SCC,,,T235 LUSC,,,T242 LUSC CL/HNSC	LUSC	4	TRUE	T012 SCC/BLCA	T233 SCC	T235 LUSC	T242 LUSC CL/HNSC
TCGA-21-1075-01	lung squamous cell carcinoma	lung squamous cell carcinoma	T012 SCC/BLCA,,,T233 SCC,,,T235 LUSC,,,T241 LUSC CL,,,T248 LUSC CL 1	LUSC	5	TRUE	T012 SCC/BLCA	T233 SCC	T235 LUSC	T241 LUSC CL	T248 LUSC CL 1
TCGA-21-1076-01	lung squamous cell carcinoma	lung squamous cell carcinoma	T012 SCC/BLCA,,,T233 SCC,,,T235 LUSC,,,T241 LUSC CL,,,T248 LUSC CL 1	LUSC	5	TRUE	T012 SCC/BLCA	T233 SCC	T235 LUSC	T241 LUSC CL	T248 LUSC CL 1
TCGA-21-1077-01	lung squamous cell carcinoma	lung squamous cell carcinoma	T012 SCC/BLCA,,,T233 SCC,,,T235 LUSC,,,T241 LUSC CL,,,T248 LUSC CL 1	LUSC	5	TRUE	T012 SCC/BLCA	T233 SCC	T235 LUSC	T241 LUSC CL	T248 LUSC CL 1
TCGA-21-1078-01	lung squamous cell carcinoma	lung squamous cell carcinoma	T012 SCC/BLCA,,,T234 BLCA LUM,,,T270 BLCA LUM-PAP,,,T272 BLCA LUM-PAP 1	LUSC	4	FALSE	T012 SCC/BLCA
TCGA-21-1079-01	lung squamous cell carcinoma	lung squamous cell carcinoma	T012 SCC/BLCA,,,T233 SCC,,,T236 HNSC/ESCC,,,T252 HNSC/ESCC2,,,T257 HNSC BAS	LUSC	5	FALSE	T012 SCC/BLCA
TCGA-21-1080-01	lung squamous cell carcinoma	lung squamous cell carcinoma	T012 SCC/BLCA,,,T233 SCC,,,T235 LUSC,,,T239 LUSC BAS+SEC,,,T246 LUSC SEC	LUSC	5	TRUE	T012 SCC/BLCA	T233 SCC	T235 LUSC	T239 LUSC BAS+SEC	T246 LUSC SEC
TCGA-21-1081-01	lung squamous cell carcinoma	lung squamous cell carcinoma	T012 SCC/BLCA,,,T233 SCC,,,T235 LUSC,,,T239 LUSC BAS+SEC,,,T246 LUSC SEC	LUSC	5	TRUE	T012 SCC/BLCA	T233 SCC	T235 LUSC	T239 LUSC BAS+SEC	T246 LUSC SEC
TCGA-21-1082-01	lung squamous cell carcinoma	lung squamous cell carcinoma	T012 SCC/BLCA,,,T233 SCC,,,T235 LUSC,,,T239 LUSC BAS+SEC,,,T246 LUSC SEC	LUSC	5	TRUE	T012 SCC/BLCA	T233 SCC	T235 LUSC	T239 LUSC BAS+SEC	T246 LUSC SEC
TCGA-21-1083-01	lung squamous cell carcinoma	lung squamous cell carcinoma	T012 SCC/BLCA,,,T233 SCC,,,T235 LUSC,,,T244 LUSC PRI 2	LUSC	4	TRUE	T012 SCC/BLCA	T233 SCC	T235 LUSC	T244 LUSC PRI 2
TCGA-21-5782-01	lung squamous cell carcinoma	lung squamous cell carcinoma	T012 SCC/BLCA,,,T233 SCC,,,T235 LUSC,,,T239 LUSC BAS+SEC,,,T246 LUSC SEC	LUSC	5	TRUE	T012 SCC/BLCA	T233 SCC	T235 LUSC	T239 LUSC BAS+SEC	T246 LUSC SEC
TCGA-21-5783-01	lung squamous cell carcinoma	lung squamous cell carcinoma	T012 SCC/BLCA,,,T233 SCC,,,T235 LUSC,,,T239 LUSC BAS+SEC,,,T245 LUSC MIX	LUSC	5	TRUE	T012 SCC/BLCA	T233 SCC	T235 LUSC	T239 LUSC BAS+SEC	T245 LUSC MIX
TCGA-21-5784-01	lung squamous cell carcinoma	lung squamous cell carcinoma	T012 SCC/BLCA,,,T233 SCC,,,T235 LUSC,,,T239 LUSC BAS+SEC,,,T247 LUSC BAS	LUSC	5	TRUE	T012 SCC/BLCA	T233 SCC	T235 LUSC	T239 LUSC BAS+SEC	T247 LUSC BAS
TCGA-21-5786-01	lung squamous cell carcinoma	lung squamous cell carcinoma	T012 SCC/BLCA,,,T233 SCC,,,T235 LUSC,,,T239 LUSC BAS+SEC,,,T245 LUSC MIX	LUSC	5	TRUE	T012 SCC/BLCA	T233 SCC	T235 LUSC	T239 LUSC BAS+SEC	T245 LUSC MIX
TCGA-21-5787-01	lung squamous cell carcinoma	lung squamous cell carcinoma	T011 LUAD,,,T218 LUAD PP,,,T231 LUAD PP 2	LUSC	3	FALSE	T012 SCC/BLCA
TCGA-21-A5DI-01	lung squamous cell carcinoma	lung squamous cell carcinoma	T012 SCC/BLCA,,,T233 SCC,,,T235 LUSC,,,T239 LUSC BAS+SEC,,,T247 LUSC BAS	LUSC	5	TRUE	T012 SCC/BLCA	T233 SCC	T235 LUSC	T239 LUSC BAS+SEC	T247 LUSC BAS
TCGA-22-0940-01	lung squamous cell carcinoma	lung squamous cell carcinoma	T012 SCC/BLCA,,,T233 SCC,,,T235 LUSC,,,T239 LUSC BAS+SEC,,,T245 LUSC MIX	LUSC	5	TRUE	T012 SCC/BLCA	T233 SCC	T235 LUSC	T239 LUSC BAS+SEC	T245 LUSC MIX
TCGA-22-0944-01	lung squamous cell carcinoma	lung squamous cell carcinoma	T012 SCC/BLCA,,,T233 SCC,,,T235 LUSC,,,T241 LUSC CL,,,T248 LUSC CL 1	LUSC	5	TRUE	T012 SCC/BLCA	T233 SCC	T235 LUSC	T241 LUSC CL	T248 LUSC CL 1
TCGA-22-1000-01	lung squamous cell carcinoma	lung squamous cell carcinoma	T012 SCC/BLCA,,,T233 SCC,,,T235 LUSC,,,T239 LUSC BAS+SEC,,,T245 LUSC MIX	LUSC	5	TRUE	T012 SCC/BLCA	T233 SCC	T235 LUSC	T239 LUSC BAS+SEC	T245 LUSC MIX
TCGA-22-1002-01	lung squamous cell carcinoma	lung squamous cell carcinoma	T012 SCC/BLCA,,,T233 SCC,,,T235 LUSC,,,T239 LUSC BAS+SEC,,,T245 LUSC MIX	LUSC	5	TRUE	T012 SCC/BLCA	T233 SCC	T235 LUSC	T239 LUSC BAS+SEC	T245 LUSC MIX
TCGA-22-1005-01	lung squamous cell carcinoma	lung squamous cell carcinoma	T011 LUAD,,,T218 LUAD PP,,,T231 LUAD PP 2	LUSC	3	FALSE	T012 SCC/BLCA
TCGA-22-1011-01	lung squamous cell carcinoma	lung squamous cell carcinoma	T012 SCC/BLCA,,,T233 SCC,,,T235 LUSC,,,T239 LUSC BAS+SEC,,,T246 LUSC SEC	LUSC	5	TRUE	T012 SCC/BLCA	T233 SCC	T235 LUSC	T239 LUSC BAS+SEC	T246 LUSC SEC
TCGA-22-1012-01	lung squamous cell carcinoma	lung squamous cell carcinoma	T012 SCC/BLCA,,,T233 SCC,,,T235 LUSC,,,T241 LUSC CL,,,T248 LUSC CL 1	LUSC	5	TRUE	T012 SCC/BLCA	T233 SCC	T235 LUSC	T241 LUSC CL	T248 LUSC CL 1
TCGA-22-1016-01	lung squamous cell carcinoma	lung squamous cell carcinoma	T012 SCC/BLCA,,,T233 SCC,,,T235 LUSC,,,T239 LUSC BAS+SEC,,,T245 LUSC MIX	LUSC	5	TRUE	T012 SCC/BLCA	T233 SCC	T235 LUSC	T239 LUSC BAS+SEC	T245 LUSC MIX
TCGA-22-1017-01	lung squamous cell carcinoma	lung squamous cell carcinoma	T011 LUAD,,,T217 LUAD TRU+PI,,,T219 LUAD TRU+PI 1	LUSC	3	FALSE	T012 SCC/BLCA
TCGA-22-4591-01	lung squamous cell carcinoma	lung squamous cell carcinoma	T012 SCC/BLCA,,,T233 SCC,,,T235 LUSC	LUSC	3	TRUE	T012 SCC/BLCA	T233 SCC	T235 LUSC
TCGA-22-4593-01	lung squamous cell carcinoma	lung squamous cell carcinoma	T012 SCC/BLCA,,,T233 SCC,,,T235 LUSC,,,T239 LUSC BAS+SEC,,,T245 LUSC MIX	LUSC	5	TRUE	T012 SCC/BLCA	T233 SCC	T235 LUSC	T239 LUSC BAS+SEC	T245 LUSC MIX
TCGA-22-4594-01	lung squamous cell carcinoma	lung squamous cell carcinoma	T011 LUAD,,,T218 LUAD PP,,,T230 LUAD PP 1	LUSC	3	FALSE	T012 SCC/BLCA
TCGA-22-4595-01	lung squamous cell carcinoma	lung squamous cell carcinoma	T012 SCC/BLCA,,,T233 SCC,,,T235 LUSC,,,T239 LUSC BAS+SEC,,,T245 LUSC MIX	LUSC	5	TRUE	T012 SCC/BLCA	T233 SCC	T235 LUSC	T239 LUSC BAS+SEC	T245 LUSC MIX
TCGA-22-4596-01	lung squamous cell carcinoma	lung squamous cell carcinoma	T011 LUAD,,,T217 LUAD TRU+PI,,,T219 LUAD TRU+PI 1	LUSC	3	FALSE	T012 SCC/BLCA
TCGA-22-4599-01	lung squamous cell carcinoma	lung squamous cell carcinoma	T012 SCC/BLCA,,,T233 SCC,,,T235 LUSC,,,T241 LUSC CL,,,T249 LUSC CL 2	LUSC	5	TRUE	T012 SCC/BLCA	T233 SCC	T235 LUSC	T241 LUSC CL	T249 LUSC CL 2
TCGA-22-4601-01	lung squamous cell carcinoma	lung squamous cell carcinoma	T012 SCC/BLCA,,,T233 SCC,,,T235 LUSC,,,T241 LUSC CL,,,T248 LUSC CL 1	LUSC	5	TRUE	T012 SCC/BLCA	T233 SCC	T235 LUSC	T241 LUSC CL	T248 LUSC CL 1
TCGA-22-4604-01	lung squamous cell carcinoma	lung squamous cell carcinoma	T012 SCC/BLCA,,,T233 SCC,,,T235 LUSC,,,T242 LUSC CL/HNSC	LUSC	4	TRUE	T012 SCC/BLCA	T233 SCC	T235 LUSC	T242 LUSC CL/HNSC
TCGA-22-4605-01	lung squamous cell carcinoma	lung squamous cell carcinoma	T012 SCC/BLCA,,,T233 SCC,,,T235 LUSC,,,T241 LUSC CL,,,T248 LUSC CL 1	LUSC	5	TRUE	T012 SCC/BLCA	T233 SCC	T235 LUSC	T241 LUSC CL	T248 LUSC CL 1
TCGA-22-4607-01	lung squamous cell carcinoma	lung squamous cell carcinoma	T012 SCC/BLCA,,,T233 SCC,,,T235 LUSC,,,T239 LUSC BAS+SEC,,,T247 LUSC BAS	LUSC	5	TRUE	T012 SCC/BLCA	T233 SCC	T235 LUSC	T239 LUSC BAS+SEC	T247 LUSC BAS
TCGA-22-4609-01	lung squamous cell carcinoma	lung squamous cell carcinoma	T012 SCC/BLCA,,,T233 SCC,,,T235 LUSC,,,T241 LUSC CL,,,T248 LUSC CL 1	LUSC	5	TRUE	T012 SCC/BLCA	T233 SCC	T235 LUSC	T241 LUSC CL	T248 LUSC CL 1
TCGA-22-4613-01	lung squamous cell carcinoma	lung squamous cell carcinoma	T012 SCC/BLCA,,,T233 SCC,,,T235 LUSC,,,T241 LUSC CL,,,T248 LUSC CL 1	LUSC	5	TRUE	T012 SCC/BLCA	T233 SCC	T235 LUSC	T241 LUSC CL	T248 LUSC CL 1
TCGA-22-5471-01	lung squamous cell carcinoma	lung squamous cell carcinoma	T012 SCC/BLCA,,,T233 SCC,,,T235 LUSC,,,T242 LUSC CL/HNSC	LUSC	4	TRUE	T012 SCC/BLCA	T233 SCC	T235 LUSC	T242 LUSC CL/HNSC
TCGA-22-5472-01	lung squamous cell carcinoma	lung squamous cell carcinoma	T012 SCC/BLCA,,,T233 SCC,,,T235 LUSC,,,T239 LUSC BAS+SEC,,,T247 LUSC BAS	LUSC	5	TRUE	T012 SCC/BLCA	T233 SCC	T235 LUSC	T239 LUSC BAS+SEC	T247 LUSC BAS
TCGA-22-5473-01	lung squamous cell carcinoma	lung squamous cell carcinoma	T012 SCC/BLCA,,,T233 SCC,,,T235 LUSC,,,T241 LUSC CL,,,T248 LUSC CL 1	LUSC	5	TRUE	T012 SCC/BLCA	T233 SCC	T235 LUSC	T241 LUSC CL	T248 LUSC CL 1
TCGA-22-5474-01	lung squamous cell carcinoma	lung squamous cell carcinoma	T012 SCC/BLCA,,,T233 SCC,,,T235 LUSC,,,T241 LUSC CL,,,T249 LUSC CL 2	LUSC	5	TRUE	T012 SCC/BLCA	T233 SCC	T235 LUSC	T241 LUSC CL	T249 LUSC CL 2
TCGA-22-5477-01	lung squamous cell carcinoma	lung squamous cell carcinoma	T012 SCC/BLCA,,,T233 SCC,,,T235 LUSC,,,T241 LUSC CL,,,T249 LUSC CL 2	LUSC	5	TRUE	T012 SCC/BLCA	T233 SCC	T235 LUSC	T241 LUSC CL	T249 LUSC CL 2
TCGA-22-5478-01	lung squamous cell carcinoma	lung squamous cell carcinoma	T012 SCC/BLCA,,,T233 SCC,,,T235 LUSC,,,T239 LUSC BAS+SEC,,,T245 LUSC MIX	LUSC	5	TRUE	T012 SCC/BLCA	T233 SCC	T235 LUSC	T239 LUSC BAS+SEC	T245 LUSC MIX
TCGA-22-5479-01	lung squamous cell carcinoma	lung squamous cell carcinoma	T012 SCC/BLCA,,,T233 SCC,,,T235 LUSC,,,T242 LUSC CL/HNSC	LUSC	4	TRUE	T012 SCC/BLCA	T233 SCC	T235 LUSC	T242 LUSC CL/HNSC
TCGA-22-5480-01	lung squamous cell carcinoma	lung squamous cell carcinoma	T012 SCC/BLCA,,,T233 SCC,,,T235 LUSC,,,T240 LUSC SEC	LUSC	4	TRUE	T012 SCC/BLCA	T233 SCC	T235 LUSC	T240 LUSC SEC
TCGA-22-5481-01	lung squamous cell carcinoma	lung squamous cell carcinoma	T012 SCC/BLCA,,,T233 SCC,,,T235 LUSC,,,T244 LUSC PRI 2	LUSC	4	TRUE	T012 SCC/BLCA	T233 SCC	T235 LUSC	T244 LUSC PRI 2
TCGA-22-5482-01	lung squamous cell carcinoma	lung squamous cell carcinoma	T012 SCC/BLCA,,,T233 SCC,,,T235 LUSC,,,T242 LUSC CL/HNSC	LUSC	4	TRUE	T012 SCC/BLCA	T233 SCC	T235 LUSC	T242 LUSC CL/HNSC
TCGA-22-5483-01	lung squamous cell carcinoma	lung squamous cell carcinoma	T012 SCC/BLCA,,,T233 SCC,,,T235 LUSC,,,T243 LUSC PRI 1	LUSC	4	TRUE	T012 SCC/BLCA	T233 SCC	T235 LUSC	T243 LUSC PRI 1
TCGA-22-5485-01	lung squamous cell carcinoma	lung squamous cell carcinoma	T012 SCC/BLCA,,,T233 SCC,,,T235 LUSC,,,T241 LUSC CL,,,T248 LUSC CL 1	LUSC	5	TRUE	T012 SCC/BLCA	T233 SCC	T235 LUSC	T241 LUSC CL	T248 LUSC CL 1
TCGA-22-5489-01	lung squamous cell carcinoma	lung squamous cell carcinoma	T012 SCC/BLCA,,,T233 SCC,,,T235 LUSC,,,T240 LUSC SEC	LUSC	4	TRUE	T012 SCC/BLCA	T233 SCC	T235 LUSC	T240 LUSC SEC
TCGA-22-5491-01	lung squamous cell carcinoma	lung squamous cell carcinoma	T012 SCC/BLCA,,,T233 SCC,,,T236 HNSC/ESCC,,,T252 HNSC/ESCC2,,,T258 HNSC CL+ATYP	LUSC	5	FALSE	T012 SCC/BLCA
TCGA-22-5492-01	lung squamous cell carcinoma	lung squamous cell carcinoma	T012 SCC/BLCA,,,T233 SCC,,,T235 LUSC,,,T239 LUSC BAS+SEC,,,T245 LUSC MIX	LUSC	5	TRUE	T012 SCC/BLCA	T233 SCC	T235 LUSC	T239 LUSC BAS+SEC	T245 LUSC MIX
TCGA-22-A5C4-01	lung squamous cell carcinoma	lung squamous cell carcinoma	T012 SCC/BLCA,,,T233 SCC,,,T235 LUSC,,,T239 LUSC BAS+SEC,,,T245 LUSC MIX	LUSC	5	TRUE	T012 SCC/BLCA	T233 SCC	T235 LUSC	T239 LUSC BAS+SEC	T245 LUSC MIX
TCGA-23-1021-01	ovarian serous cystadenocarcinoma	ovarian serous cystadenocarcinoma	T023 OV,,,T376 OV DIFF,,,T383 OV DIFF 3	OV	3	TRUE	T023 OV	T376 OV DIFF	T383 OV DIFF 3
TCGA-23-1022-01	ovarian serous cystadenocarcinoma	ovarian serous cystadenocarcinoma	T023 OV,,,T375 OV PROF,,,T379 OV PROF 1	OV	3	TRUE	T023 OV	T375 OV PROF	T379 OV PROF 1
TCGA-23-1023-01	ovarian serous cystadenocarcinoma	ovarian serous cystadenocarcinoma	T023 OV,,,T377 OV MESN,,,T385 OV MESN 2	OV	3	TRUE	T023 OV	T377 OV MESN	T385 OV MESN 2
TCGA-23-1024-01	ovarian serous cystadenocarcinoma	ovarian serous cystadenocarcinoma	T023 OV,,,T376 OV DIFF,,,T383 OV DIFF 3	OV	3	TRUE	T023 OV	T376 OV DIFF	T383 OV DIFF 3
TCGA-23-1026-01	ovarian serous cystadenocarcinoma	ovarian serous cystadenocarcinoma	T023 OV,,,T378 OV IMMR,,,T389 OV IMMR 2	OV	3	TRUE	T023 OV	T378 OV IMMR	T389 OV IMMR 2
TCGA-23-1027-01	ovarian serous cystadenocarcinoma	ovarian serous cystadenocarcinoma	T023 OV,,,T378 OV IMMR,,,T389 OV IMMR 2	OV	3	TRUE	T023 OV	T378 OV IMMR	T389 OV IMMR 2
TCGA-23-1028-01	ovarian serous cystadenocarcinoma	ovarian serous cystadenocarcinoma	T023 OV,,,T376 OV DIFF,,,T382 OV DIFF 2	OV	3	TRUE	T023 OV	T376 OV DIFF	T382 OV DIFF 2
TCGA-23-1029-01	ovarian serous cystadenocarcinoma	ovarian serous cystadenocarcinoma	T023 OV,,,T376 OV DIFF	OV	2	TRUE	T023 OV	T376 OV DIFF
TCGA-23-1030-01	ovarian serous cystadenocarcinoma	ovarian serous cystadenocarcinoma	T023 OV,,,T375 OV PROF,,,T379 OV PROF 1	OV	3	TRUE	T023 OV	T375 OV PROF	T379 OV PROF 1
TCGA-23-1032-01	ovarian serous cystadenocarcinoma	ovarian serous cystadenocarcinoma	T023 OV,,,T376 OV DIFF	OV	2	TRUE	T023 OV	T376 OV DIFF
TCGA-23-1107-01	ovarian serous cystadenocarcinoma	ovarian serous cystadenocarcinoma	T023 OV,,,T376 OV DIFF,,,T382 OV DIFF 2	OV	3	TRUE	T023 OV	T376 OV DIFF	T382 OV DIFF 2
TCGA-23-1109-01	ovarian serous cystadenocarcinoma	ovarian serous cystadenocarcinoma	T023 OV,,,T378 OV IMMR,,,T388 OV IMMR 1	OV	3	TRUE	T023 OV	T378 OV IMMR	T388 OV IMMR 1
TCGA-23-1110-01	ovarian serous cystadenocarcinoma	ovarian serous cystadenocarcinoma	T023 OV,,,T375 OV PROF,,,T380 OV PROF 2	OV	3	TRUE	T023 OV	T375 OV PROF	T380 OV PROF 2
TCGA-23-1111-01	ovarian serous cystadenocarcinoma	ovarian serous cystadenocarcinoma	T023 OV,,,T376 OV DIFF	OV	2	TRUE	T023 OV	T376 OV DIFF
TCGA-23-1113-01	ovarian serous cystadenocarcinoma	ovarian serous cystadenocarcinoma	T023 OV,,,T375 OV PROF,,,T379 OV PROF 1	OV	3	TRUE	T023 OV	T375 OV PROF	T379 OV PROF 1
TCGA-23-1114-01	ovarian serous cystadenocarcinoma	ovarian serous cystadenocarcinoma	T023 OV,,,T375 OV PROF,,,T380 OV PROF 2	OV	3	TRUE	T023 OV	T375 OV PROF	T380 OV PROF 2
TCGA-23-1116-01	ovarian serous cystadenocarcinoma	ovarian serous cystadenocarcinoma	T023 OV,,,T377 OV MESN,,,T385 OV MESN 2	OV	3	TRUE	T023 OV	T377 OV MESN	T385 OV MESN 2
TCGA-23-1118-01	ovarian serous cystadenocarcinoma	ovarian serous cystadenocarcinoma	T023 OV,,,T376 OV DIFF,,,T382 OV DIFF 2	OV	3	TRUE	T023 OV	T376 OV DIFF	T382 OV DIFF 2
TCGA-23-1119-01	ovarian serous cystadenocarcinoma	ovarian serous cystadenocarcinoma	T023 OV	OV	1	TRUE	T023 OV
TCGA-23-1120-01	ovarian serous cystadenocarcinoma	ovarian serous cystadenocarcinoma	T023 OV	OV	1	TRUE	T023 OV
TCGA-23-1122-01	ovarian serous cystadenocarcinoma	ovarian serous cystadenocarcinoma	T023 OV,,,T375 OV PROF,,,T379 OV PROF 1	OV	3	TRUE	T023 OV	T375 OV PROF	T379 OV PROF 1
TCGA-23-1123-01	ovarian serous cystadenocarcinoma	ovarian serous cystadenocarcinoma	T023 OV,,,T376 OV DIFF,,,T383 OV DIFF 3	OV	3	TRUE	T023 OV	T376 OV DIFF	T383 OV DIFF 3
TCGA-23-1809-01	ovarian serous cystadenocarcinoma	ovarian serous cystadenocarcinoma	T023 OV,,,T375 OV PROF,,,T379 OV PROF 1	OV	3	TRUE	T023 OV	T375 OV PROF	T379 OV PROF 1
TCGA-23-2077-01	ovarian serous cystadenocarcinoma	ovarian serous cystadenocarcinoma	T023 OV,,,T376 OV DIFF,,,T383 OV DIFF 3	OV	3	TRUE	T023 OV	T376 OV DIFF	T383 OV DIFF 3
TCGA-23-2078-01	ovarian serous cystadenocarcinoma	ovarian serous cystadenocarcinoma	T023 OV,,,T377 OV MESN,,,T386 OV MESN 3	OV	3	TRUE	T023 OV	T377 OV MESN	T386 OV MESN 3
TCGA-23-2081-01	ovarian serous cystadenocarcinoma	ovarian serous cystadenocarcinoma	T023 OV,,,T378 OV IMMR,,,T389 OV IMMR 2	OV	3	TRUE	T023 OV	T378 OV IMMR	T389 OV IMMR 2
TCGA-23-2084-01	ovarian serous cystadenocarcinoma	ovarian serous cystadenocarcinoma	T023 OV,,,T378 OV IMMR,,,T388 OV IMMR 1	OV	3	TRUE	T023 OV	T378 OV IMMR	T388 OV IMMR 1
TCGA-24-0966-01	ovarian serous cystadenocarcinoma	ovarian serous cystadenocarcinoma	T023 OV,,,T376 OV DIFF,,,T381 OV DIFF 1	OV	3	TRUE	T023 OV	T376 OV DIFF	T381 OV DIFF 1
TCGA-24-0968-01	ovarian serous cystadenocarcinoma	ovarian serous cystadenocarcinoma	T023 OV,,,T376 OV DIFF,,,T382 OV DIFF 2	OV	3	TRUE	T023 OV	T376 OV DIFF	T382 OV DIFF 2
TCGA-24-0970-01	ovarian serous cystadenocarcinoma	ovarian serous cystadenocarcinoma	T023 OV,,,T377 OV MESN,,,T386 OV MESN 3	OV	3	TRUE	T023 OV	T377 OV MESN	T386 OV MESN 3
TCGA-24-0975-01	ovarian serous cystadenocarcinoma	ovarian serous cystadenocarcinoma	T023 OV,,,T377 OV MESN,,,T385 OV MESN 2	OV	3	TRUE	T023 OV	T377 OV MESN	T385 OV MESN 2
TCGA-24-0979-01	ovarian serous cystadenocarcinoma	ovarian serous cystadenocarcinoma	T023 OV,,,T376 OV DIFF,,,T381 OV DIFF 1	OV	3	TRUE	T023 OV	T376 OV DIFF	T381 OV DIFF 1
TCGA-24-0982-01	ovarian serous cystadenocarcinoma	ovarian serous cystadenocarcinoma	T023 OV,,,T375 OV PROF,,,T379 OV PROF 1	OV	3	TRUE	T023 OV	T375 OV PROF	T379 OV PROF 1
TCGA-24-1103-01	ovarian serous cystadenocarcinoma	ovarian serous cystadenocarcinoma	T023 OV,,,T376 OV DIFF,,,T381 OV DIFF 1	OV	3	TRUE	T023 OV	T376 OV DIFF	T381 OV DIFF 1
TCGA-24-1104-01	ovarian serous cystadenocarcinoma	ovarian serous cystadenocarcinoma	T023 OV,,,T376 OV DIFF,,,T382 OV DIFF 2	OV	3	TRUE	T023 OV	T376 OV DIFF	T382 OV DIFF 2
TCGA-24-1105-01	ovarian serous cystadenocarcinoma	ovarian serous cystadenocarcinoma	T023 OV	OV	1	TRUE	T023 OV
TCGA-24-1413-01	ovarian serous cystadenocarcinoma	ovarian serous cystadenocarcinoma	T023 OV,,,T376 OV DIFF,,,T381 OV DIFF 1	OV	3	TRUE	T023 OV	T376 OV DIFF	T381 OV DIFF 1
TCGA-24-1416-01	ovarian serous cystadenocarcinoma	ovarian serous cystadenocarcinoma	T023 OV,,,T376 OV DIFF,,,T381 OV DIFF 1	OV	3	TRUE	T023 OV	T376 OV DIFF	T381 OV DIFF 1
TCGA-24-1417-01	ovarian serous cystadenocarcinoma	ovarian serous cystadenocarcinoma	T023 OV,,,T378 OV IMMR,,,T388 OV IMMR 1	OV	3	TRUE	T023 OV	T378 OV IMMR	T388 OV IMMR 1
TCGA-24-1418-01	ovarian serous cystadenocarcinoma	ovarian serous cystadenocarcinoma	T023 OV,,,T377 OV MESN,,,T384 OV MESN 1	OV	3	TRUE	T023 OV	T377 OV MESN	T384 OV MESN 1
TCGA-24-1419-01	ovarian serous cystadenocarcinoma	ovarian serous cystadenocarcinoma	T023 OV	OV	1	TRUE	T023 OV
TCGA-24-1422-01	ovarian serous cystadenocarcinoma	ovarian serous cystadenocarcinoma	T023 OV,,,T377 OV MESN,,,T387 OV MESN 4	OV	3	TRUE	T023 OV	T377 OV MESN	T387 OV MESN 4
TCGA-24-1423-01	ovarian serous cystadenocarcinoma	ovarian serous cystadenocarcinoma	T023 OV,,,T376 OV DIFF,,,T381 OV DIFF 1	OV	3	TRUE	T023 OV	T376 OV DIFF	T381 OV DIFF 1
TCGA-24-1424-01	ovarian serous cystadenocarcinoma	ovarian serous cystadenocarcinoma	T023 OV,,,T377 OV MESN,,,T384 OV MESN 1	OV	3	TRUE	T023 OV	T377 OV MESN	T384 OV MESN 1
TCGA-24-1425-01	ovarian serous cystadenocarcinoma	ovarian serous cystadenocarcinoma	T023 OV,,,T377 OV MESN,,,T385 OV MESN 2	OV	3	TRUE	T023 OV	T377 OV MESN	T385 OV MESN 2
TCGA-24-1426-01	ovarian serous cystadenocarcinoma	ovarian serous cystadenocarcinoma	T023 OV,,,T375 OV PROF,,,T379 OV PROF 1	OV	3	TRUE	T023 OV	T375 OV PROF	T379 OV PROF 1
TCGA-24-1427-01	ovarian serous cystadenocarcinoma	ovarian serous cystadenocarcinoma	T023 OV,,,T377 OV MESN,,,T385 OV MESN 2	OV	3	TRUE	T023 OV	T377 OV MESN	T385 OV MESN 2
TCGA-24-1428-01	ovarian serous cystadenocarcinoma	ovarian serous cystadenocarcinoma	T023 OV,,,T376 OV DIFF,,,T382 OV DIFF 2	OV	3	TRUE	T023 OV	T376 OV DIFF	T382 OV DIFF 2
TCGA-24-1430-01	ovarian serous cystadenocarcinoma	ovarian serous cystadenocarcinoma	T023 OV,,,T375 OV PROF	OV	2	TRUE	T023 OV	T375 OV PROF
TCGA-24-1431-01	ovarian serous cystadenocarcinoma	ovarian serous cystadenocarcinoma	T023 OV	OV	1	TRUE	T023 OV
TCGA-24-1434-01	ovarian serous cystadenocarcinoma	ovarian serous cystadenocarcinoma	T023 OV,,,T377 OV MESN,,,T385 OV MESN 2	OV	3	TRUE	T023 OV	T377 OV MESN	T385 OV MESN 2
TCGA-24-1435-01	ovarian serous cystadenocarcinoma	ovarian serous cystadenocarcinoma	T023 OV,,,T378 OV IMMR,,,T388 OV IMMR 1	OV	3	TRUE	T023 OV	T378 OV IMMR	T388 OV IMMR 1
TCGA-24-1436-01	ovarian serous cystadenocarcinoma	ovarian serous cystadenocarcinoma	T023 OV	OV	1	TRUE	T023 OV
TCGA-24-1463-01	ovarian serous cystadenocarcinoma	ovarian serous cystadenocarcinoma	T023 OV,,,T377 OV MESN	OV	2	TRUE	T023 OV	T377 OV MESN
TCGA-24-1464-01	ovarian serous cystadenocarcinoma	ovarian serous cystadenocarcinoma	T023 OV,,,T376 OV DIFF,,,T382 OV DIFF 2	OV	3	TRUE	T023 OV	T376 OV DIFF	T382 OV DIFF 2
TCGA-24-1467-01	ovarian serous cystadenocarcinoma	ovarian serous cystadenocarcinoma	T023 OV,,,T376 OV DIFF,,,T381 OV DIFF 1	OV	3	TRUE	T023 OV	T376 OV DIFF	T381 OV DIFF 1
TCGA-24-1469-01	ovarian serous cystadenocarcinoma	ovarian serous cystadenocarcinoma	T023 OV,,,T376 OV DIFF,,,T381 OV DIFF 1	OV	3	TRUE	T023 OV	T376 OV DIFF	T381 OV DIFF 1
TCGA-24-1470-01	ovarian serous cystadenocarcinoma	ovarian serous cystadenocarcinoma	T023 OV,,,T376 OV DIFF,,,T382 OV DIFF 2	OV	3	TRUE	T023 OV	T376 OV DIFF	T382 OV DIFF 2
TCGA-24-1471-01	ovarian serous cystadenocarcinoma	ovarian serous cystadenocarcinoma	T023 OV,,,T376 OV DIFF,,,T381 OV DIFF 1	OV	3	TRUE	T023 OV	T376 OV DIFF	T381 OV DIFF 1
TCGA-24-1474-01	ovarian serous cystadenocarcinoma	ovarian serous cystadenocarcinoma	T023 OV	OV	1	TRUE	T023 OV
TCGA-24-1544-01	ovarian serous cystadenocarcinoma	ovarian serous cystadenocarcinoma	T023 OV,,,T375 OV PROF,,,T380 OV PROF 2	OV	3	TRUE	T023 OV	T375 OV PROF	T380 OV PROF 2
TCGA-24-1545-01	ovarian serous cystadenocarcinoma	ovarian serous cystadenocarcinoma	T023 OV,,,T377 OV MESN	OV	2	TRUE	T023 OV	T377 OV MESN
TCGA-24-1546-01	ovarian serous cystadenocarcinoma	ovarian serous cystadenocarcinoma	T023 OV,,,T377 OV MESN,,,T387 OV MESN 4	OV	3	TRUE	T023 OV	T377 OV MESN	T387 OV MESN 4
TCGA-24-1548-01	ovarian serous cystadenocarcinoma	ovarian serous cystadenocarcinoma	T023 OV,,,T376 OV DIFF,,,T383 OV DIFF 3	OV	3	TRUE	T023 OV	T376 OV DIFF	T383 OV DIFF 3
TCGA-24-1549-01	ovarian serous cystadenocarcinoma	ovarian serous cystadenocarcinoma	T023 OV	OV	1	TRUE	T023 OV
TCGA-24-1550-01	ovarian serous cystadenocarcinoma	ovarian serous cystadenocarcinoma	T023 OV,,,T377 OV MESN,,,T384 OV MESN 1	OV	3	TRUE	T023 OV	T377 OV MESN	T384 OV MESN 1
TCGA-24-1551-01	ovarian serous cystadenocarcinoma	ovarian serous cystadenocarcinoma	T023 OV,,,T376 OV DIFF	OV	2	TRUE	T023 OV	T376 OV DIFF
TCGA-24-1552-01	ovarian serous cystadenocarcinoma	ovarian serous cystadenocarcinoma	T023 OV,,,T378 OV IMMR,,,T389 OV IMMR 2	OV	3	TRUE	T023 OV	T378 OV IMMR	T389 OV IMMR 2
TCGA-24-1553-01	ovarian serous cystadenocarcinoma	ovarian serous cystadenocarcinoma	T023 OV	OV	1	TRUE	T023 OV
TCGA-24-1555-01	ovarian serous cystadenocarcinoma	ovarian serous cystadenocarcinoma	T023 OV,,,T376 OV DIFF,,,T383 OV DIFF 3	OV	3	TRUE	T023 OV	T376 OV DIFF	T383 OV DIFF 3
TCGA-24-1556-01	ovarian serous cystadenocarcinoma	ovarian serous cystadenocarcinoma	T023 OV,,,T376 OV DIFF	OV	2	TRUE	T023 OV	T376 OV DIFF
TCGA-24-1557-01	ovarian serous cystadenocarcinoma	ovarian serous cystadenocarcinoma	T023 OV,,,T376 OV DIFF,,,T381 OV DIFF 1	OV	3	TRUE	T023 OV	T376 OV DIFF	T381 OV DIFF 1
TCGA-24-1558-01	ovarian serous cystadenocarcinoma	ovarian serous cystadenocarcinoma	T023 OV,,,T376 OV DIFF,,,T383 OV DIFF 3	OV	3	TRUE	T023 OV	T376 OV DIFF	T383 OV DIFF 3
TCGA-24-1560-01	ovarian serous cystadenocarcinoma	ovarian serous cystadenocarcinoma	T023 OV,,,T376 OV DIFF,,,T383 OV DIFF 3	OV	3	TRUE	T023 OV	T376 OV DIFF	T383 OV DIFF 3
TCGA-24-1562-01	ovarian serous cystadenocarcinoma	ovarian serous cystadenocarcinoma	T023 OV	OV	1	TRUE	T023 OV
TCGA-24-1563-01	ovarian serous cystadenocarcinoma	ovarian serous cystadenocarcinoma	T023 OV,,,T378 OV IMMR,,,T388 OV IMMR 1	OV	3	TRUE	T023 OV	T378 OV IMMR	T388 OV IMMR 1
TCGA-24-1564-01	ovarian serous cystadenocarcinoma	ovarian serous cystadenocarcinoma	T023 OV,,,T377 OV MESN,,,T385 OV MESN 2	OV	3	TRUE	T023 OV	T377 OV MESN	T385 OV MESN 2
TCGA-24-1565-01	ovarian serous cystadenocarcinoma	ovarian serous cystadenocarcinoma	T023 OV,,,T376 OV DIFF,,,T381 OV DIFF 1	OV	3	TRUE	T023 OV	T376 OV DIFF	T381 OV DIFF 1
TCGA-24-1567-01	ovarian serous cystadenocarcinoma	ovarian serous cystadenocarcinoma	T023 OV,,,T375 OV PROF,,,T380 OV PROF 2	OV	3	TRUE	T023 OV	T375 OV PROF	T380 OV PROF 2
TCGA-24-1603-01	ovarian serous cystadenocarcinoma	ovarian serous cystadenocarcinoma	T023 OV,,,T376 OV DIFF,,,T383 OV DIFF 3	OV	3	TRUE	T023 OV	T376 OV DIFF	T383 OV DIFF 3
TCGA-24-1604-01	ovarian serous cystadenocarcinoma	ovarian serous cystadenocarcinoma	T023 OV,,,T376 OV DIFF,,,T383 OV DIFF 3	OV	3	TRUE	T023 OV	T376 OV DIFF	T383 OV DIFF 3
TCGA-24-1616-01	ovarian serous cystadenocarcinoma	ovarian serous cystadenocarcinoma	T023 OV,,,T376 OV DIFF,,,T383 OV DIFF 3	OV	3	TRUE	T023 OV	T376 OV DIFF	T383 OV DIFF 3
TCGA-24-1842-01	ovarian serous cystadenocarcinoma	ovarian serous cystadenocarcinoma	T023 OV,,,T378 OV IMMR,,,T388 OV IMMR 1	OV	3	TRUE	T023 OV	T378 OV IMMR	T388 OV IMMR 1
TCGA-24-1843-01	ovarian serous cystadenocarcinoma	ovarian serous cystadenocarcinoma	T023 OV	OV	1	TRUE	T023 OV
TCGA-24-1844-01	ovarian serous cystadenocarcinoma	ovarian serous cystadenocarcinoma	T023 OV,,,T376 OV DIFF,,,T381 OV DIFF 1	OV	3	TRUE	T023 OV	T376 OV DIFF	T381 OV DIFF 1
TCGA-24-1845-01	ovarian serous cystadenocarcinoma	ovarian serous cystadenocarcinoma	T023 OV,,,T376 OV DIFF,,,T382 OV DIFF 2	OV	3	TRUE	T023 OV	T376 OV DIFF	T382 OV DIFF 2
TCGA-24-1846-01	ovarian serous cystadenocarcinoma	ovarian serous cystadenocarcinoma	T023 OV,,,T378 OV IMMR,,,T388 OV IMMR 1	OV	3	TRUE	T023 OV	T378 OV IMMR	T388 OV IMMR 1
TCGA-24-1849-01	ovarian serous cystadenocarcinoma	ovarian serous cystadenocarcinoma	T023 OV,,,T377 OV MESN,,,T385 OV MESN 2	OV	3	TRUE	T023 OV	T377 OV MESN	T385 OV MESN 2
TCGA-24-1850-01	ovarian serous cystadenocarcinoma	ovarian serous cystadenocarcinoma	T023 OV,,,T377 OV MESN,,,T386 OV MESN 3	OV	3	TRUE	T023 OV	T377 OV MESN	T386 OV MESN 3
TCGA-24-1923-01	ovarian serous cystadenocarcinoma	ovarian serous cystadenocarcinoma	T023 OV,,,T375 OV PROF,,,T379 OV PROF 1	OV	3	TRUE	T023 OV	T375 OV PROF	T379 OV PROF 1
TCGA-24-1924-01	ovarian serous cystadenocarcinoma	ovarian serous cystadenocarcinoma	T023 OV,,,T376 OV DIFF,,,T382 OV DIFF 2	OV	3	TRUE	T023 OV	T376 OV DIFF	T382 OV DIFF 2
TCGA-24-1928-01	ovarian serous cystadenocarcinoma	ovarian serous cystadenocarcinoma	T023 OV,,,T377 OV MESN	OV	2	TRUE	T023 OV	T377 OV MESN
TCGA-24-1930-01	ovarian serous cystadenocarcinoma	ovarian serous cystadenocarcinoma	T023 OV,,,T378 OV IMMR,,,T388 OV IMMR 1	OV	3	TRUE	T023 OV	T378 OV IMMR	T388 OV IMMR 1
TCGA-24-2019-01	ovarian serous cystadenocarcinoma	ovarian serous cystadenocarcinoma	T023 OV,,,T376 OV DIFF,,,T381 OV DIFF 1	OV	3	TRUE	T023 OV	T376 OV DIFF	T381 OV DIFF 1
TCGA-24-2020-01	ovarian serous cystadenocarcinoma	ovarian serous cystadenocarcinoma	T023 OV,,,T375 OV PROF,,,T380 OV PROF 2	OV	3	TRUE	T023 OV	T375 OV PROF	T380 OV PROF 2
TCGA-24-2023-01	ovarian serous cystadenocarcinoma	ovarian serous cystadenocarcinoma	T023 OV,,,T376 OV DIFF	OV	2	TRUE	T023 OV	T376 OV DIFF
TCGA-24-2024-01	ovarian serous cystadenocarcinoma	ovarian serous cystadenocarcinoma	T023 OV	OV	1	TRUE	T023 OV
TCGA-24-2026-01	ovarian serous cystadenocarcinoma	ovarian serous cystadenocarcinoma	T023 OV	OV	1	TRUE	T023 OV
TCGA-24-2027-01	ovarian serous cystadenocarcinoma	ovarian serous cystadenocarcinoma	T023 OV,,,T375 OV PROF,,,T380 OV PROF 2	OV	3	TRUE	T023 OV	T375 OV PROF	T380 OV PROF 2
TCGA-24-2033-01	ovarian serous cystadenocarcinoma	ovarian serous cystadenocarcinoma	T023 OV	OV	1	TRUE	T023 OV
TCGA-24-2035-01	ovarian serous cystadenocarcinoma	ovarian serous cystadenocarcinoma	T023 OV,,,T377 OV MESN,,,T385 OV MESN 2	OV	3	TRUE	T023 OV	T377 OV MESN	T385 OV MESN 2
TCGA-24-2036-01	ovarian serous cystadenocarcinoma	ovarian serous cystadenocarcinoma	T023 OV,,,T376 OV DIFF,,,T381 OV DIFF 1	OV	3	TRUE	T023 OV	T376 OV DIFF	T381 OV DIFF 1
TCGA-24-2038-01	ovarian serous cystadenocarcinoma	ovarian serous cystadenocarcinoma	T023 OV	OV	1	TRUE	T023 OV
TCGA-24-2254-01	ovarian serous cystadenocarcinoma	ovarian serous cystadenocarcinoma	T023 OV	OV	1	TRUE	T023 OV
TCGA-24-2261-01	ovarian serous cystadenocarcinoma	ovarian serous cystadenocarcinoma	T023 OV,,,T378 OV IMMR,,,T388 OV IMMR 1	OV	3	TRUE	T023 OV	T378 OV IMMR	T388 OV IMMR 1
TCGA-24-2262-01	ovarian serous cystadenocarcinoma	ovarian serous cystadenocarcinoma	T023 OV,,,T377 OV MESN,,,T387 OV MESN 4	OV	3	TRUE	T023 OV	T377 OV MESN	T387 OV MESN 4
TCGA-24-2267-01	ovarian serous cystadenocarcinoma	ovarian serous cystadenocarcinoma	T023 OV,,,T376 OV DIFF,,,T382 OV DIFF 2	OV	3	TRUE	T023 OV	T376 OV DIFF	T382 OV DIFF 2
TCGA-24-2271-01	ovarian serous cystadenocarcinoma	ovarian serous cystadenocarcinoma	T023 OV,,,T378 OV IMMR,,,T388 OV IMMR 1	OV	3	TRUE	T023 OV	T378 OV IMMR	T388 OV IMMR 1
TCGA-24-2280-01	ovarian serous cystadenocarcinoma	ovarian serous cystadenocarcinoma	T023 OV,,,T377 OV MESN,,,T384 OV MESN 1	OV	3	TRUE	T023 OV	T377 OV MESN	T384 OV MESN 1
TCGA-24-2281-01	ovarian serous cystadenocarcinoma	ovarian serous cystadenocarcinoma	T023 OV	OV	1	TRUE	T023 OV
TCGA-24-2288-01	ovarian serous cystadenocarcinoma	ovarian serous cystadenocarcinoma	T023 OV,,,T377 OV MESN,,,T387 OV MESN 4	OV	3	TRUE	T023 OV	T377 OV MESN	T387 OV MESN 4
TCGA-24-2289-01	ovarian serous cystadenocarcinoma	ovarian serous cystadenocarcinoma	T023 OV,,,T377 OV MESN,,,T385 OV MESN 2	OV	3	TRUE	T023 OV	T377 OV MESN	T385 OV MESN 2
TCGA-24-2290-01	ovarian serous cystadenocarcinoma	ovarian serous cystadenocarcinoma	T023 OV,,,T378 OV IMMR,,,T388 OV IMMR 1	OV	3	TRUE	T023 OV	T378 OV IMMR	T388 OV IMMR 1
TCGA-24-2293-01	ovarian serous cystadenocarcinoma	ovarian serous cystadenocarcinoma	T023 OV,,,T377 OV MESN,,,T385 OV MESN 2	OV	3	TRUE	T023 OV	T377 OV MESN	T385 OV MESN 2
TCGA-24-2297-01	ovarian serous cystadenocarcinoma	ovarian serous cystadenocarcinoma	T023 OV,,,T376 OV DIFF,,,T381 OV DIFF 1	OV	3	TRUE	T023 OV	T376 OV DIFF	T381 OV DIFF 1
TCGA-24-2298-01	ovarian serous cystadenocarcinoma	ovarian serous cystadenocarcinoma	T023 OV,,,T378 OV IMMR,,,T389 OV IMMR 2	OV	3	TRUE	T023 OV	T378 OV IMMR	T389 OV IMMR 2
TCGA-25-1312-01	ovarian serous cystadenocarcinoma	ovarian serous cystadenocarcinoma	T023 OV,,,T375 OV PROF	OV	2	TRUE	T023 OV	T375 OV PROF
TCGA-25-1313-01	ovarian serous cystadenocarcinoma	ovarian serous cystadenocarcinoma	T023 OV,,,T376 OV DIFF,,,T383 OV DIFF 3	OV	3	TRUE	T023 OV	T376 OV DIFF	T383 OV DIFF 3
TCGA-25-1314-01	ovarian serous cystadenocarcinoma	ovarian serous cystadenocarcinoma	T023 OV	OV	1	TRUE	T023 OV
TCGA-25-1315-01	ovarian serous cystadenocarcinoma	ovarian serous cystadenocarcinoma	T023 OV,,,T375 OV PROF,,,T380 OV PROF 2	OV	3	TRUE	T023 OV	T375 OV PROF	T380 OV PROF 2
TCGA-25-1316-01	ovarian serous cystadenocarcinoma	ovarian serous cystadenocarcinoma	T023 OV,,,T377 OV MESN,,,T384 OV MESN 1	OV	3	TRUE	T023 OV	T377 OV MESN	T384 OV MESN 1
TCGA-25-1317-01	ovarian serous cystadenocarcinoma	ovarian serous cystadenocarcinoma	T023 OV,,,T375 OV PROF,,,T379 OV PROF 1	OV	3	TRUE	T023 OV	T375 OV PROF	T379 OV PROF 1
TCGA-25-1318-01	ovarian serous cystadenocarcinoma	ovarian serous cystadenocarcinoma	T023 OV,,,T378 OV IMMR,,,T389 OV IMMR 2	OV	3	TRUE	T023 OV	T378 OV IMMR	T389 OV IMMR 2
TCGA-25-1319-01	ovarian serous cystadenocarcinoma	ovarian serous cystadenocarcinoma	T023 OV,,,T376 OV DIFF,,,T383 OV DIFF 3	OV	3	TRUE	T023 OV	T376 OV DIFF	T383 OV DIFF 3
TCGA-25-1320-01	ovarian serous cystadenocarcinoma	ovarian serous cystadenocarcinoma	T023 OV,,,T377 OV MESN	OV	2	TRUE	T023 OV	T377 OV MESN
TCGA-25-1321-01	ovarian serous cystadenocarcinoma	ovarian serous cystadenocarcinoma	T023 OV,,,T376 OV DIFF,,,T381 OV DIFF 1	OV	3	TRUE	T023 OV	T376 OV DIFF	T381 OV DIFF 1
TCGA-25-1322-01	ovarian serous cystadenocarcinoma	ovarian serous cystadenocarcinoma	T023 OV	OV	1	TRUE	T023 OV
TCGA-25-1323-01	ovarian serous cystadenocarcinoma	ovarian serous cystadenocarcinoma	T023 OV,,,T375 OV PROF,,,T380 OV PROF 2	OV	3	TRUE	T023 OV	T375 OV PROF	T380 OV PROF 2
TCGA-25-1324-01	ovarian serous cystadenocarcinoma	ovarian serous cystadenocarcinoma	T023 OV,,,T375 OV PROF,,,T380 OV PROF 2	OV	3	TRUE	T023 OV	T375 OV PROF	T380 OV PROF 2
TCGA-25-1326-01	ovarian serous cystadenocarcinoma	ovarian serous cystadenocarcinoma	T023 OV,,,T377 OV MESN	OV	2	TRUE	T023 OV	T377 OV MESN
TCGA-25-1328-01	ovarian serous cystadenocarcinoma	ovarian serous cystadenocarcinoma	T023 OV	OV	1	TRUE	T023 OV
TCGA-25-1329-01	ovarian serous cystadenocarcinoma	ovarian serous cystadenocarcinoma	T023 OV,,,T377 OV MESN	OV	2	TRUE	T023 OV	T377 OV MESN
TCGA-25-1623-01	ovarian serous cystadenocarcinoma	ovarian serous cystadenocarcinoma	T023 OV,,,T377 OV MESN,,,T385 OV MESN 2	OV	3	TRUE	T023 OV	T377 OV MESN	T385 OV MESN 2
TCGA-25-1625-01	ovarian serous cystadenocarcinoma	ovarian serous cystadenocarcinoma	T023 OV,,,T378 OV IMMR,,,T389 OV IMMR 2	OV	3	TRUE	T023 OV	T378 OV IMMR	T389 OV IMMR 2
TCGA-25-1626-01	ovarian serous cystadenocarcinoma	ovarian serous cystadenocarcinoma	T023 OV,,,T377 OV MESN,,,T385 OV MESN 2	OV	3	TRUE	T023 OV	T377 OV MESN	T385 OV MESN 2
TCGA-25-1627-01	ovarian serous cystadenocarcinoma	ovarian serous cystadenocarcinoma	T023 OV,,,T376 OV DIFF,,,T381 OV DIFF 1	OV	3	TRUE	T023 OV	T376 OV DIFF	T381 OV DIFF 1
TCGA-25-1628-01	ovarian serous cystadenocarcinoma	ovarian serous cystadenocarcinoma	T023 OV,,,T377 OV MESN,,,T384 OV MESN 1	OV	3	TRUE	T023 OV	T377 OV MESN	T384 OV MESN 1
TCGA-25-1630-01	ovarian serous cystadenocarcinoma	ovarian serous cystadenocarcinoma	T023 OV,,,T376 OV DIFF,,,T382 OV DIFF 2	OV	3	TRUE	T023 OV	T376 OV DIFF	T382 OV DIFF 2
TCGA-25-1631-01	ovarian serous cystadenocarcinoma	ovarian serous cystadenocarcinoma	T023 OV,,,T376 OV DIFF	OV	2	TRUE	T023 OV	T376 OV DIFF
TCGA-25-1632-01	ovarian serous cystadenocarcinoma	ovarian serous cystadenocarcinoma	T023 OV,,,T375 OV PROF	OV	2	TRUE	T023 OV	T375 OV PROF
TCGA-25-1633-01	ovarian serous cystadenocarcinoma	ovarian serous cystadenocarcinoma	T023 OV,,,T377 OV MESN,,,T385 OV MESN 2	OV	3	TRUE	T023 OV	T377 OV MESN	T385 OV MESN 2
TCGA-25-1634-01	ovarian serous cystadenocarcinoma	ovarian serous cystadenocarcinoma	T023 OV,,,T375 OV PROF	OV	2	TRUE	T023 OV	T375 OV PROF
TCGA-25-1635-01	ovarian serous cystadenocarcinoma	ovarian serous cystadenocarcinoma	T023 OV,,,T377 OV MESN	OV	2	TRUE	T023 OV	T377 OV MESN
TCGA-25-1871-01	ovarian serous cystadenocarcinoma	ovarian serous cystadenocarcinoma	T023 OV,,,T375 OV PROF,,,T380 OV PROF 2	OV	3	TRUE	T023 OV	T375 OV PROF	T380 OV PROF 2
TCGA-25-1877-01	ovarian serous cystadenocarcinoma	ovarian serous cystadenocarcinoma	T023 OV,,,T377 OV MESN,,,T384 OV MESN 1	OV	3	TRUE	T023 OV	T377 OV MESN	T384 OV MESN 1
TCGA-25-2042-01	ovarian serous cystadenocarcinoma	ovarian serous cystadenocarcinoma	T023 OV,,,T377 OV MESN,,,T385 OV MESN 2	OV	3	TRUE	T023 OV	T377 OV MESN	T385 OV MESN 2
TCGA-25-2391-01	ovarian serous cystadenocarcinoma	ovarian serous cystadenocarcinoma	T023 OV,,,T376 OV DIFF	OV	2	TRUE	T023 OV	T376 OV DIFF
TCGA-25-2392-01	ovarian serous cystadenocarcinoma	ovarian serous cystadenocarcinoma	T023 OV,,,T376 OV DIFF,,,T383 OV DIFF 3	OV	3	TRUE	T023 OV	T376 OV DIFF	T383 OV DIFF 3
TCGA-25-2393-01	ovarian serous cystadenocarcinoma	ovarian serous cystadenocarcinoma	T023 OV,,,T377 OV MESN,,,T384 OV MESN 1	OV	3	TRUE	T023 OV	T377 OV MESN	T384 OV MESN 1
TCGA-25-2396-01	ovarian serous cystadenocarcinoma	ovarian serous cystadenocarcinoma	T023 OV	OV	1	TRUE	T023 OV
TCGA-25-2397-01	ovarian serous cystadenocarcinoma	ovarian serous cystadenocarcinoma	T023 OV,,,T376 OV DIFF,,,T383 OV DIFF 3	OV	3	TRUE	T023 OV	T376 OV DIFF	T383 OV DIFF 3
TCGA-25-2398-01	ovarian serous cystadenocarcinoma	ovarian serous cystadenocarcinoma	T023 OV,,,T377 OV MESN,,,T384 OV MESN 1	OV	3	TRUE	T023 OV	T377 OV MESN	T384 OV MESN 1
TCGA-25-2399-01	ovarian serous cystadenocarcinoma	ovarian serous cystadenocarcinoma	T023 OV	OV	1	TRUE	T023 OV
TCGA-25-2400-01	ovarian serous cystadenocarcinoma	ovarian serous cystadenocarcinoma	T023 OV,,,T376 OV DIFF	OV	2	TRUE	T023 OV	T376 OV DIFF
TCGA-25-2401-01	ovarian serous cystadenocarcinoma	ovarian serous cystadenocarcinoma	T023 OV,,,T378 OV IMMR,,,T388 OV IMMR 1	OV	3	TRUE	T023 OV	T378 OV IMMR	T388 OV IMMR 1
TCGA-25-2404-01	ovarian serous cystadenocarcinoma	ovarian serous cystadenocarcinoma	T023 OV,,,T378 OV IMMR,,,T389 OV IMMR 2	OV	3	TRUE	T023 OV	T378 OV IMMR	T389 OV IMMR 2
TCGA-25-2409-01	ovarian serous cystadenocarcinoma	ovarian serous cystadenocarcinoma	T023 OV,,,T378 OV IMMR,,,T389 OV IMMR 2	OV	3	TRUE	T023 OV	T378 OV IMMR	T389 OV IMMR 2
TCGA-26-1442-01	glioblastoma multiforme	glioblastoma multiforme	T000 CNS,,,T026 CNS A,,,T029 CNS IDHmut,,,T045 GLI IDHmut noCODEL,,,T057 GLI IDHmut noCODEL H3demet	GBM	5	FALSE	T000 CNS	T026 CNS A
TCGA-26-5132-01	glioblastoma multiforme	glioblastoma multiforme	T000 CNS,,,T026 CNS A,,,T028 CNS IDHwt,,,T030 GLI IDHwt,,,T034 GLI HG,,,T035 GLI HG C7/C10,,,T038 GLI HG/GBM MES/CLASS,,,T041 GLI HG/GBM NEUR	GBM	8	TRUE	T000 CNS	T026 CNS A	T028 CNS IDHwt	T030 GLI IDHwt	T034 GLI HG	T035 GLI HG C7/C10	T038 GLI HG/GBM MES/CLASS	T041 GLI HG/GBM NEUR
TCGA-26-5133-01	glioblastoma multiforme	glioblastoma multiforme	T000 CNS,,,T026 CNS A,,,T028 CNS IDHwt,,,T030 GLI IDHwt,,,T034 GLI HG,,,T036 GLI HG PRON,,,T042 GLI HG/GBM PRON	GBM	7	TRUE	T000 CNS	T026 CNS A	T028 CNS IDHwt	T030 GLI IDHwt	T034 GLI HG	T036 GLI HG PRON	T042 GLI HG/GBM PRON
TCGA-26-5134-01	glioblastoma multiforme	glioblastoma multiforme	T000 CNS,,,T026 CNS A,,,T028 CNS IDHwt,,,T030 GLI IDHwt,,,T034 GLI HG,,,T036 GLI HG PRON,,,T042 GLI HG/GBM PRON	GBM	7	TRUE	T000 CNS	T026 CNS A	T028 CNS IDHwt	T030 GLI IDHwt	T034 GLI HG	T036 GLI HG PRON	T042 GLI HG/GBM PRON
TCGA-26-5135-01	glioblastoma multiforme	glioblastoma multiforme	T000 CNS,,,T026 CNS A,,,T028 CNS IDHwt,,,T030 GLI IDHwt,,,T034 GLI HG,,,T036 GLI HG PRON,,,T042 GLI HG/GBM PRON	GBM	7	TRUE	T000 CNS	T026 CNS A	T028 CNS IDHwt	T030 GLI IDHwt	T034 GLI HG	T036 GLI HG PRON	T042 GLI HG/GBM PRON
TCGA-26-5136-01	glioblastoma multiforme	glioblastoma multiforme	T000 CNS,,,T026 CNS A,,,T028 CNS IDHwt,,,T030 GLI IDHwt,,,T034 GLI HG,,,T035 GLI HG C7/C10,,,T038 GLI HG/GBM MES/CLASS,,,T041 GLI HG/GBM NEUR	GBM	8	TRUE	T000 CNS	T026 CNS A	T028 CNS IDHwt	T030 GLI IDHwt	T034 GLI HG	T035 GLI HG C7/C10	T038 GLI HG/GBM MES/CLASS	T041 GLI HG/GBM NEUR
TCGA-26-5139-01	glioblastoma multiforme	glioblastoma multiforme	T000 CNS,,,T026 CNS A,,,T028 CNS IDHwt,,,T030 GLI IDHwt,,,T034 GLI HG,,,T035 GLI HG C7/C10,,,T038 GLI HG/GBM MES/CLASS,,,T039 GLI HG/GBM CLASS	GBM	8	TRUE	T000 CNS	T026 CNS A	T028 CNS IDHwt	T030 GLI IDHwt	T034 GLI HG	T035 GLI HG C7/C10	T038 GLI HG/GBM MES/CLASS	T039 GLI HG/GBM CLASS
TCGA-27-1830-01	glioblastoma multiforme	glioblastoma multiforme	T000 CNS,,,T026 CNS A,,,T028 CNS IDHwt,,,T030 GLI IDHwt,,,T034 GLI HG,,,T035 GLI HG C7/C10,,,T038 GLI HG/GBM MES/CLASS,,,T041 GLI HG/GBM NEUR	GBM	8	TRUE	T000 CNS	T026 CNS A	T028 CNS IDHwt	T030 GLI IDHwt	T034 GLI HG	T035 GLI HG C7/C10	T038 GLI HG/GBM MES/CLASS	T041 GLI HG/GBM NEUR
TCGA-27-1831-01	glioblastoma multiforme	glioblastoma multiforme	T000 CNS,,,T026 CNS A,,,T028 CNS IDHwt,,,T030 GLI IDHwt,,,T034 GLI HG,,,T035 GLI HG C7/C10,,,T038 GLI HG/GBM MES/CLASS	GBM	7	TRUE	T000 CNS	T026 CNS A	T028 CNS IDHwt	T030 GLI IDHwt	T034 GLI HG	T035 GLI HG C7/C10	T038 GLI HG/GBM MES/CLASS
TCGA-27-1832-01	glioblastoma multiforme	glioblastoma multiforme	T000 CNS,,,T026 CNS A,,,T028 CNS IDHwt,,,T030 GLI IDHwt,,,T034 GLI HG,,,T035 GLI HG C7/C10,,,T038 GLI HG/GBM MES/CLASS,,,T040 GLI HG/GBM MES	GBM	8	TRUE	T000 CNS	T026 CNS A	T028 CNS IDHwt	T030 GLI IDHwt	T034 GLI HG	T035 GLI HG C7/C10	T038 GLI HG/GBM MES/CLASS	T040 GLI HG/GBM MES
TCGA-27-1834-01	glioblastoma multiforme	glioblastoma multiforme	T000 CNS,,,T026 CNS A,,,T028 CNS IDHwt,,,T030 GLI IDHwt,,,T034 GLI HG,,,T035 GLI HG C7/C10,,,T037 GLI HG NEUR DIFFhigh	GBM	7	FALSE	T000 CNS	T026 CNS A	T028 CNS IDHwt	T030 GLI IDHwt	T034 GLI HG	T035 GLI HG C7/C10
TCGA-27-1835-01	glioblastoma multiforme	glioblastoma multiforme	T000 CNS,,,T026 CNS A,,,T028 CNS IDHwt,,,T030 GLI IDHwt,,,T034 GLI HG,,,T035 GLI HG C7/C10,,,T037 GLI HG NEUR DIFFhigh	GBM	7	FALSE	T000 CNS	T026 CNS A	T028 CNS IDHwt	T030 GLI IDHwt	T034 GLI HG	T035 GLI HG C7/C10
TCGA-27-1837-01	glioblastoma multiforme	glioblastoma multiforme	T000 CNS,,,T026 CNS A,,,T028 CNS IDHwt,,,T030 GLI IDHwt,,,T034 GLI HG,,,T035 GLI HG C7/C10,,,T037 GLI HG NEUR DIFFhigh	GBM	7	FALSE	T000 CNS	T026 CNS A	T028 CNS IDHwt	T030 GLI IDHwt	T034 GLI HG	T035 GLI HG C7/C10
TCGA-27-2519-01	glioblastoma multiforme	glioblastoma multiforme	T000 CNS,,,T026 CNS A,,,T028 CNS IDHwt,,,T030 GLI IDHwt,,,T034 GLI HG,,,T035 GLI HG C7/C10,,,T038 GLI HG/GBM MES/CLASS,,,T041 GLI HG/GBM NEUR	GBM	8	TRUE	T000 CNS	T026 CNS A	T028 CNS IDHwt	T030 GLI IDHwt	T034 GLI HG	T035 GLI HG C7/C10	T038 GLI HG/GBM MES/CLASS	T041 GLI HG/GBM NEUR
TCGA-27-2521-01	glioblastoma multiforme	glioblastoma multiforme	T000 CNS,,,T026 CNS A,,,T028 CNS IDHwt,,,T030 GLI IDHwt,,,T034 GLI HG,,,T036 GLI HG PRON,,,T042 GLI HG/GBM PRON	GBM	7	TRUE	T000 CNS	T026 CNS A	T028 CNS IDHwt	T030 GLI IDHwt	T034 GLI HG	T036 GLI HG PRON	T042 GLI HG/GBM PRON
TCGA-27-2523-01	glioblastoma multiforme	glioblastoma multiforme	T000 CNS,,,T026 CNS A,,,T028 CNS IDHwt,,,T030 GLI IDHwt,,,T034 GLI HG,,,T035 GLI HG C7/C10,,,T038 GLI HG/GBM MES/CLASS,,,T039 GLI HG/GBM CLASS	GBM	8	TRUE	T000 CNS	T026 CNS A	T028 CNS IDHwt	T030 GLI IDHwt	T034 GLI HG	T035 GLI HG C7/C10	T038 GLI HG/GBM MES/CLASS	T039 GLI HG/GBM CLASS
TCGA-27-2524-01	glioblastoma multiforme	glioblastoma multiforme	T000 CNS,,,T026 CNS A,,,T028 CNS IDHwt,,,T030 GLI IDHwt,,,T034 GLI HG,,,T035 GLI HG C7/C10,,,T038 GLI HG/GBM MES/CLASS,,,T040 GLI HG/GBM MES	GBM	8	TRUE	T000 CNS	T026 CNS A	T028 CNS IDHwt	T030 GLI IDHwt	T034 GLI HG	T035 GLI HG C7/C10	T038 GLI HG/GBM MES/CLASS	T040 GLI HG/GBM MES
TCGA-27-2526-01	glioblastoma multiforme	glioblastoma multiforme	T000 CNS,,,T026 CNS A,,,T028 CNS IDHwt,,,T030 GLI IDHwt,,,T034 GLI HG,,,T035 GLI HG C7/C10,,,T038 GLI HG/GBM MES/CLASS,,,T039 GLI HG/GBM CLASS	GBM	8	TRUE	T000 CNS	T026 CNS A	T028 CNS IDHwt	T030 GLI IDHwt	T034 GLI HG	T035 GLI HG C7/C10	T038 GLI HG/GBM MES/CLASS	T039 GLI HG/GBM CLASS
TCGA-27-2528-01	glioblastoma multiforme	glioblastoma multiforme	T000 CNS,,,T026 CNS A,,,T028 CNS IDHwt,,,T030 GLI IDHwt,,,T034 GLI HG,,,T035 GLI HG C7/C10,,,T038 GLI HG/GBM MES/CLASS,,,T039 GLI HG/GBM CLASS	GBM	8	TRUE	T000 CNS	T026 CNS A	T028 CNS IDHwt	T030 GLI IDHwt	T034 GLI HG	T035 GLI HG C7/C10	T038 GLI HG/GBM MES/CLASS	T039 GLI HG/GBM CLASS
TCGA-28-1747-01	glioblastoma multiforme	glioblastoma multiforme	T000 CNS,,,T026 CNS A,,,T028 CNS IDHwt,,,T030 GLI IDHwt,,,T034 GLI HG,,,T035 GLI HG C7/C10,,,T037 GLI HG NEUR DIFFhigh	GBM	7	FALSE	T000 CNS	T026 CNS A	T028 CNS IDHwt	T030 GLI IDHwt	T034 GLI HG	T035 GLI HG C7/C10
TCGA-28-1753-01	glioblastoma multiforme	glioblastoma multiforme	T000 CNS,,,T026 CNS A,,,T028 CNS IDHwt,,,T030 GLI IDHwt,,,T034 GLI HG,,,T035 GLI HG C7/C10,,,T038 GLI HG/GBM MES/CLASS,,,T041 GLI HG/GBM NEUR	GBM	8	TRUE	T000 CNS	T026 CNS A	T028 CNS IDHwt	T030 GLI IDHwt	T034 GLI HG	T035 GLI HG C7/C10	T038 GLI HG/GBM MES/CLASS	T041 GLI HG/GBM NEUR
TCGA-28-2499-01	glioblastoma multiforme	glioblastoma multiforme	T000 CNS,,,T026 CNS A,,,T028 CNS IDHwt,,,T030 GLI IDHwt,,,T034 GLI HG,,,T035 GLI HG C7/C10,,,T037 GLI HG NEUR DIFFhigh	GBM	7	FALSE	T000 CNS	T026 CNS A	T028 CNS IDHwt	T030 GLI IDHwt	T034 GLI HG	T035 GLI HG C7/C10
TCGA-28-2509-01	glioblastoma multiforme	glioblastoma multiforme	T000 CNS,,,T026 CNS A,,,T028 CNS IDHwt,,,T030 GLI IDHwt,,,T034 GLI HG,,,T035 GLI HG C7/C10,,,T038 GLI HG/GBM MES/CLASS,,,T040 GLI HG/GBM MES	GBM	8	TRUE	T000 CNS	T026 CNS A	T028 CNS IDHwt	T030 GLI IDHwt	T034 GLI HG	T035 GLI HG C7/C10	T038 GLI HG/GBM MES/CLASS	T040 GLI HG/GBM MES
TCGA-28-2510-01	glioblastoma multiforme	glioblastoma multiforme	T000 CNS,,,T026 CNS A,,,T029 CNS IDHmut,,,T044 GLI IDHmut CODEL,,,T047 GLI IDHmut CODEL A,,,T048 GLI IDHmut MULTICELL NET,,,T051 GLI IDHmut MULTICELL NET ASTROC	GBM	7	FALSE	T000 CNS	T026 CNS A
TCGA-28-2513-01	glioblastoma multiforme	glioblastoma multiforme	T000 CNS,,,T026 CNS A,,,T028 CNS IDHwt,,,T030 GLI IDHwt,,,T034 GLI HG,,,T035 GLI HG C7/C10,,,T038 GLI HG/GBM MES/CLASS,,,T040 GLI HG/GBM MES	GBM	8	TRUE	T000 CNS	T026 CNS A	T028 CNS IDHwt	T030 GLI IDHwt	T034 GLI HG	T035 GLI HG C7/C10	T038 GLI HG/GBM MES/CLASS	T040 GLI HG/GBM MES
TCGA-28-2514-01	glioblastoma multiforme	glioblastoma multiforme	T000 CNS,,,T026 CNS A,,,T028 CNS IDHwt,,,T030 GLI IDHwt,,,T034 GLI HG,,,T035 GLI HG C7/C10,,,T037 GLI HG NEUR DIFFhigh	GBM	7	FALSE	T000 CNS	T026 CNS A	T028 CNS IDHwt	T030 GLI IDHwt	T034 GLI HG	T035 GLI HG C7/C10
TCGA-28-5204-01	glioblastoma multiforme	glioblastoma multiforme	T000 CNS,,,T026 CNS A,,,T028 CNS IDHwt,,,T030 GLI IDHwt,,,T034 GLI HG,,,T035 GLI HG C7/C10,,,T038 GLI HG/GBM MES/CLASS,,,T039 GLI HG/GBM CLASS	GBM	8	TRUE	T000 CNS	T026 CNS A	T028 CNS IDHwt	T030 GLI IDHwt	T034 GLI HG	T035 GLI HG C7/C10	T038 GLI HG/GBM MES/CLASS	T039 GLI HG/GBM CLASS
TCGA-28-5207-01	glioblastoma multiforme	glioblastoma multiforme	T000 CNS,,,T026 CNS A,,,T028 CNS IDHwt,,,T030 GLI IDHwt,,,T034 GLI HG,,,T035 GLI HG C7/C10,,,T037 GLI HG NEUR DIFFhigh	GBM	7	FALSE	T000 CNS	T026 CNS A	T028 CNS IDHwt	T030 GLI IDHwt	T034 GLI HG	T035 GLI HG C7/C10
TCGA-28-5208-01	glioblastoma multiforme	glioblastoma multiforme	T000 CNS,,,T026 CNS A,,,T028 CNS IDHwt,,,T030 GLI IDHwt,,,T034 GLI HG,,,T035 GLI HG C7/C10,,,T038 GLI HG/GBM MES/CLASS,,,T039 GLI HG/GBM CLASS	GBM	8	TRUE	T000 CNS	T026 CNS A	T028 CNS IDHwt	T030 GLI IDHwt	T034 GLI HG	T035 GLI HG C7/C10	T038 GLI HG/GBM MES/CLASS	T039 GLI HG/GBM CLASS
TCGA-28-5209-01	glioblastoma multiforme	glioblastoma multiforme	T000 CNS,,,T026 CNS A,,,T028 CNS IDHwt,,,T030 GLI IDHwt,,,T034 GLI HG,,,T035 GLI HG C7/C10,,,T038 GLI HG/GBM MES/CLASS,,,T039 GLI HG/GBM CLASS	GBM	8	TRUE	T000 CNS	T026 CNS A	T028 CNS IDHwt	T030 GLI IDHwt	T034 GLI HG	T035 GLI HG C7/C10	T038 GLI HG/GBM MES/CLASS	T039 GLI HG/GBM CLASS
TCGA-28-5213-01	glioblastoma multiforme	glioblastoma multiforme	T000 CNS,,,T026 CNS A,,,T028 CNS IDHwt,,,T030 GLI IDHwt,,,T034 GLI HG,,,T035 GLI HG C7/C10,,,T038 GLI HG/GBM MES/CLASS	GBM	7	TRUE	T000 CNS	T026 CNS A	T028 CNS IDHwt	T030 GLI IDHwt	T034 GLI HG	T035 GLI HG C7/C10	T038 GLI HG/GBM MES/CLASS
TCGA-28-5215-01	glioblastoma multiforme	glioblastoma multiforme	T000 CNS,,,T026 CNS A,,,T028 CNS IDHwt,,,T030 GLI IDHwt,,,T034 GLI HG,,,T035 GLI HG C7/C10,,,T038 GLI HG/GBM MES/CLASS,,,T041 GLI HG/GBM NEUR	GBM	8	TRUE	T000 CNS	T026 CNS A	T028 CNS IDHwt	T030 GLI IDHwt	T034 GLI HG	T035 GLI HG C7/C10	T038 GLI HG/GBM MES/CLASS	T041 GLI HG/GBM NEUR
TCGA-28-5216-01	glioblastoma multiforme	glioblastoma multiforme	T000 CNS,,,T026 CNS A,,,T028 CNS IDHwt,,,T030 GLI IDHwt,,,T034 GLI HG,,,T035 GLI HG C7/C10,,,T038 GLI HG/GBM MES/CLASS,,,T041 GLI HG/GBM NEUR	GBM	8	TRUE	T000 CNS	T026 CNS A	T028 CNS IDHwt	T030 GLI IDHwt	T034 GLI HG	T035 GLI HG C7/C10	T038 GLI HG/GBM MES/CLASS	T041 GLI HG/GBM NEUR
TCGA-28-5218-01	glioblastoma multiforme	glioblastoma multiforme	T002 MESODM STEMlow,,,T066 MESODM STEMlow A,,,T069 SARC STEMlow,,,T075 SARC STEMlow A,,,T078 SARC EPITH/KIT	GBM	5	FALSE	T000 CNS
TCGA-28-5220-01	glioblastoma multiforme	glioblastoma multiforme	T000 CNS,,,T026 CNS A,,,T028 CNS IDHwt,,,T030 GLI IDHwt,,,T034 GLI HG,,,T035 GLI HG C7/C10,,,T037 GLI HG NEUR DIFFhigh	GBM	7	FALSE	T000 CNS	T026 CNS A	T028 CNS IDHwt	T030 GLI IDHwt	T034 GLI HG	T035 GLI HG C7/C10
TCGA-29-1688-01	ovarian serous cystadenocarcinoma	ovarian serous cystadenocarcinoma	T023 OV	OV	1	TRUE	T023 OV
TCGA-29-1690-01	ovarian serous cystadenocarcinoma	ovarian serous cystadenocarcinoma	T023 OV	OV	1	TRUE	T023 OV
TCGA-29-1691-01	ovarian serous cystadenocarcinoma	ovarian serous cystadenocarcinoma	T023 OV	OV	1	TRUE	T023 OV
TCGA-29-1693-01	ovarian serous cystadenocarcinoma	ovarian serous cystadenocarcinoma	T023 OV,,,T378 OV IMMR,,,T389 OV IMMR 2	OV	3	TRUE	T023 OV	T378 OV IMMR	T389 OV IMMR 2
TCGA-29-1694-01	ovarian serous cystadenocarcinoma	ovarian serous cystadenocarcinoma	T023 OV,,,T378 OV IMMR,,,T389 OV IMMR 2	OV	3	TRUE	T023 OV	T378 OV IMMR	T389 OV IMMR 2
TCGA-29-1695-01	ovarian serous cystadenocarcinoma	ovarian serous cystadenocarcinoma	T023 OV,,,T377 OV MESN,,,T387 OV MESN 4	OV	3	TRUE	T023 OV	T377 OV MESN	T387 OV MESN 4
TCGA-29-1696-01	ovarian serous cystadenocarcinoma	ovarian serous cystadenocarcinoma	T023 OV,,,T376 OV DIFF,,,T381 OV DIFF 1	OV	3	TRUE	T023 OV	T376 OV DIFF	T381 OV DIFF 1
TCGA-29-1697-01	ovarian serous cystadenocarcinoma	ovarian serous cystadenocarcinoma	T023 OV,,,T376 OV DIFF,,,T383 OV DIFF 3	OV	3	TRUE	T023 OV	T376 OV DIFF	T383 OV DIFF 3
TCGA-29-1698-01	ovarian serous cystadenocarcinoma	ovarian serous cystadenocarcinoma	T023 OV,,,T377 OV MESN,,,T387 OV MESN 4	OV	3	TRUE	T023 OV	T377 OV MESN	T387 OV MESN 4
TCGA-29-1699-01	ovarian serous cystadenocarcinoma	ovarian serous cystadenocarcinoma	T023 OV	OV	1	TRUE	T023 OV
TCGA-29-1701-01	ovarian serous cystadenocarcinoma	ovarian serous cystadenocarcinoma	T023 OV	OV	1	TRUE	T023 OV
TCGA-29-1702-01	ovarian serous cystadenocarcinoma	ovarian serous cystadenocarcinoma	T023 OV,,,T375 OV PROF,,,T380 OV PROF 2	OV	3	TRUE	T023 OV	T375 OV PROF	T380 OV PROF 2
TCGA-29-1703-01	ovarian serous cystadenocarcinoma	ovarian serous cystadenocarcinoma	T023 OV,,,T376 OV DIFF,,,T381 OV DIFF 1	OV	3	TRUE	T023 OV	T376 OV DIFF	T381 OV DIFF 1
TCGA-29-1705-01	ovarian serous cystadenocarcinoma	ovarian serous cystadenocarcinoma	T023 OV,,,T378 OV IMMR,,,T389 OV IMMR 2	OV	3	TRUE	T023 OV	T378 OV IMMR	T389 OV IMMR 2
TCGA-29-1705-02	ovarian serous cystadenocarcinoma	ovarian serous cystadenocarcinoma	T023 OV,,,T378 OV IMMR,,,T389 OV IMMR 2	OV	3	TRUE	T023 OV	T378 OV IMMR	T389 OV IMMR 2
TCGA-29-1707-02	ovarian serous cystadenocarcinoma	ovarian serous cystadenocarcinoma	T023 OV,,,T376 OV DIFF,,,T382 OV DIFF 2	OV	3	TRUE	T023 OV	T376 OV DIFF	T382 OV DIFF 2
TCGA-29-1710-01	ovarian serous cystadenocarcinoma	ovarian serous cystadenocarcinoma	T023 OV,,,T377 OV MESN,,,T387 OV MESN 4	OV	3	TRUE	T023 OV	T377 OV MESN	T387 OV MESN 4
TCGA-29-1711-01	ovarian serous cystadenocarcinoma	ovarian serous cystadenocarcinoma	T023 OV,,,T378 OV IMMR,,,T388 OV IMMR 1	OV	3	TRUE	T023 OV	T378 OV IMMR	T388 OV IMMR 1
TCGA-29-1761-01	ovarian serous cystadenocarcinoma	ovarian serous cystadenocarcinoma	T023 OV,,,T376 OV DIFF,,,T382 OV DIFF 2	OV	3	TRUE	T023 OV	T376 OV DIFF	T382 OV DIFF 2
TCGA-29-1762-01	ovarian serous cystadenocarcinoma	ovarian serous cystadenocarcinoma	T023 OV,,,T375 OV PROF,,,T380 OV PROF 2	OV	3	TRUE	T023 OV	T375 OV PROF	T380 OV PROF 2
TCGA-29-1763-01	ovarian serous cystadenocarcinoma	ovarian serous cystadenocarcinoma	T023 OV,,,T375 OV PROF,,,T380 OV PROF 2	OV	3	TRUE	T023 OV	T375 OV PROF	T380 OV PROF 2
TCGA-29-1766-01	ovarian serous cystadenocarcinoma	ovarian serous cystadenocarcinoma	T023 OV	OV	1	TRUE	T023 OV
TCGA-29-1768-01	ovarian serous cystadenocarcinoma	ovarian serous cystadenocarcinoma	T023 OV,,,T378 OV IMMR,,,T388 OV IMMR 1	OV	3	TRUE	T023 OV	T378 OV IMMR	T388 OV IMMR 1
TCGA-29-1769-01	ovarian serous cystadenocarcinoma	ovarian serous cystadenocarcinoma	T023 OV	OV	1	TRUE	T023 OV
TCGA-29-1770-01	ovarian serous cystadenocarcinoma	ovarian serous cystadenocarcinoma	T023 OV,,,T378 OV IMMR,,,T389 OV IMMR 2	OV	3	TRUE	T023 OV	T378 OV IMMR	T389 OV IMMR 2
TCGA-29-1770-02	ovarian serous cystadenocarcinoma	ovarian serous cystadenocarcinoma	T023 OV,,,T378 OV IMMR,,,T389 OV IMMR 2	OV	3	TRUE	T023 OV	T378 OV IMMR	T389 OV IMMR 2
TCGA-29-1774-01	ovarian serous cystadenocarcinoma	ovarian serous cystadenocarcinoma	T023 OV,,,T375 OV PROF,,,T380 OV PROF 2	OV	3	TRUE	T023 OV	T375 OV PROF	T380 OV PROF 2
TCGA-29-1776-01	ovarian serous cystadenocarcinoma	ovarian serous cystadenocarcinoma	T023 OV	OV	1	TRUE	T023 OV
TCGA-29-1777-01	ovarian serous cystadenocarcinoma	ovarian serous cystadenocarcinoma	T023 OV	OV	1	TRUE	T023 OV
TCGA-29-1778-01	ovarian serous cystadenocarcinoma	ovarian serous cystadenocarcinoma	T023 OV,,,T376 OV DIFF,,,T383 OV DIFF 3	OV	3	TRUE	T023 OV	T376 OV DIFF	T383 OV DIFF 3
TCGA-29-1781-01	ovarian serous cystadenocarcinoma	ovarian serous cystadenocarcinoma	T023 OV	OV	1	TRUE	T023 OV
TCGA-29-1783-01	ovarian serous cystadenocarcinoma	ovarian serous cystadenocarcinoma	T023 OV,,,T375 OV PROF,,,T379 OV PROF 1	OV	3	TRUE	T023 OV	T375 OV PROF	T379 OV PROF 1
TCGA-29-1784-01	ovarian serous cystadenocarcinoma	ovarian serous cystadenocarcinoma	T023 OV,,,T376 OV DIFF,,,T382 OV DIFF 2	OV	3	TRUE	T023 OV	T376 OV DIFF	T382 OV DIFF 2
TCGA-29-1785-01	ovarian serous cystadenocarcinoma	ovarian serous cystadenocarcinoma	T023 OV,,,T378 OV IMMR,,,T388 OV IMMR 1	OV	3	TRUE	T023 OV	T378 OV IMMR	T388 OV IMMR 1
TCGA-29-2414-01	ovarian serous cystadenocarcinoma	ovarian serous cystadenocarcinoma	T023 OV	OV	1	TRUE	T023 OV
TCGA-29-2414-02	ovarian serous cystadenocarcinoma	ovarian serous cystadenocarcinoma	T023 OV,,,T375 OV PROF,,,T379 OV PROF 1	OV	3	TRUE	T023 OV	T375 OV PROF	T379 OV PROF 1
TCGA-29-2425-01	ovarian serous cystadenocarcinoma	ovarian serous cystadenocarcinoma	T023 OV,,,T375 OV PROF,,,T379 OV PROF 1	OV	3	TRUE	T023 OV	T375 OV PROF	T379 OV PROF 1
TCGA-29-2427-01	ovarian serous cystadenocarcinoma	ovarian serous cystadenocarcinoma	T023 OV,,,T376 OV DIFF,,,T382 OV DIFF 2	OV	3	TRUE	T023 OV	T376 OV DIFF	T382 OV DIFF 2
TCGA-29-2428-01	ovarian serous cystadenocarcinoma	ovarian serous cystadenocarcinoma	T023 OV,,,T377 OV MESN	OV	2	TRUE	T023 OV	T377 OV MESN
TCGA-29-A5NZ-01	ovarian serous cystadenocarcinoma	ovarian serous cystadenocarcinoma	T023 OV,,,T377 OV MESN,,,T384 OV MESN 1	OV	3	TRUE	T023 OV	T377 OV MESN	T384 OV MESN 1
TCGA-2A-A8VL-01	prostate adenocarcinoma	prostate adenocarcinoma	T024 PRAD,,,T391 PRAAD2,,,T393 PRAAD ETS-,,,T398 PRAAD ETS- 3	PRAAD	4	TRUE	T024 PRAD	T391 PRAAD2	T393 PRAAD ETS-	T398 PRAAD ETS- 3
TCGA-2A-A8VO-01	prostate adenocarcinoma	prostate adenocarcinoma	T024 PRAD,,,T390 PRAAD 1	PRAAD	2	TRUE	T024 PRAD	T390 PRAAD 1
TCGA-2A-A8VT-01	prostate adenocarcinoma	prostate adenocarcinoma	T024 PRAD,,,T391 PRAAD2,,,T395 PRAAD ETS+ ERG 2,,,T404 PRAAD ETS+ ERG 7	PRAAD	4	TRUE	T024 PRAD	T391 PRAAD2	T395 PRAAD ETS+ ERG 2	T404 PRAAD ETS+ ERG 7
TCGA-2A-A8VV-01	prostate adenocarcinoma	prostate adenocarcinoma	T024 PRAD,,,T391 PRAAD2,,,T394 PRAAD ETS+ ERG 1,,,T400 PRAAD ETS+ ERG 3	PRAAD	4	TRUE	T024 PRAD	T391 PRAAD2	T394 PRAAD ETS+ ERG 1	T400 PRAAD ETS+ ERG 3
TCGA-2A-A8VX-01	prostate adenocarcinoma	prostate adenocarcinoma	T024 PRAD	PRAAD	1	FALSE	T024 PRAD
TCGA-2A-A8W1-01	prostate adenocarcinoma	prostate adenocarcinoma	T024 PRAD,,,T391 PRAAD2,,,T393 PRAAD ETS-,,,T399 PRAAD ETS- 4	PRAAD	4	TRUE	T024 PRAD	T391 PRAAD2	T393 PRAAD ETS-	T399 PRAAD ETS- 4
TCGA-2A-A8W3-01	prostate adenocarcinoma	prostate adenocarcinoma	T024 PRAD,,,T391 PRAAD2,,,T392 PRAAD ETS+ ETV	PRAAD	3	TRUE	T024 PRAD	T391 PRAAD2	T392 PRAAD ETS+ ETV
TCGA-2A-AAYF-01	prostate adenocarcinoma	prostate adenocarcinoma	T024 PRAD	PRAAD	1	FALSE	T024 PRAD
TCGA-2A-AAYO-01	prostate adenocarcinoma	prostate adenocarcinoma	T024 PRAD	PRAAD	1	FALSE	T024 PRAD
TCGA-2A-AAYU-01	prostate adenocarcinoma	prostate adenocarcinoma	T024 PRAD	PRAAD	1	FALSE	T024 PRAD
TCGA-2E-A9G8-01	uterine corpus endometrioid carcinoma	uterine corpus endometrioid carcinoma	T022 UCEC/CECC,,,T366 UCEC/UCS,,,T368 UCEC/UCS CN-high,,,T372 UCEC/UCS CN-high 3	UCEC	4	TRUE	T022 UCEC/CECC	T366 UCEC/UCS	T368 UCEC/UCS CN-high	T372 UCEC/UCS CN-high 3
TCGA-2F-A9KO-01	bladder urothelial carcinoma	bladder urothelial carcinoma	T012 SCC/BLCA,,,T234 BLCA LUM,,,T271 BLCA NON-PAP,,,T278 BLCA BAS-SQ 4	BLCA	4	TRUE	T012 SCC/BLCA	T234 BLCA LUM	T271 BLCA NON-PAP	T278 BLCA BAS-SQ 4
TCGA-2F-A9KP-01	bladder urothelial carcinoma	bladder urothelial carcinoma	T012 SCC/BLCA,,,T234 BLCA LUM,,,T270 BLCA LUM-PAP,,,T273 BLCA LUM-PAP 2	BLCA	4	TRUE	T012 SCC/BLCA	T234 BLCA LUM	T270 BLCA LUM-PAP	T273 BLCA LUM-PAP 2
TCGA-2F-A9KQ-01	bladder urothelial carcinoma	bladder urothelial carcinoma	T012 SCC/BLCA,,,T234 BLCA LUM,,,T270 BLCA LUM-PAP,,,T273 BLCA LUM-PAP 2	BLCA	4	TRUE	T012 SCC/BLCA	T234 BLCA LUM	T270 BLCA LUM-PAP	T273 BLCA LUM-PAP 2
TCGA-2F-A9KR-01	bladder urothelial carcinoma	bladder urothelial carcinoma	T012 SCC/BLCA,,,T233 SCC,,,T237 CESCC,,,T262 CESCC K-high 1	BLCA	4	TRUE	T012 SCC/BLCA	T233 SCC	T237 CESCC	T262 CESCC K-high 1
TCGA-2F-A9KT-01	bladder urothelial carcinoma	bladder urothelial carcinoma	T012 SCC/BLCA,,,T234 BLCA LUM,,,T271 BLCA NON-PAP	BLCA	3	TRUE	T012 SCC/BLCA	T234 BLCA LUM	T271 BLCA NON-PAP
TCGA-2F-A9KW-01	bladder urothelial carcinoma	bladder urothelial carcinoma	T012 SCC/BLCA,,,T234 BLCA LUM,,,T271 BLCA NON-PAP,,,T276 BLCA LUM-INF	BLCA	4	TRUE	T012 SCC/BLCA	T234 BLCA LUM	T271 BLCA NON-PAP	T276 BLCA LUM-INF
TCGA-2G-AAEW-01	testicular germ cell tumor	testicular germ cell tumor	T025 TGCT SEM	TGCT	1	TRUE	T025 TGCT SEM
TCGA-2G-AAEX-01	testicular germ cell tumor	testicular germ cell tumor	T025 TGCT SEM	TGCT	1	TRUE	T025 TGCT SEM
TCGA-2G-AAF1-01	testicular germ cell tumor	testicular germ cell tumor	T025 TGCT SEM	TGCT	1	TRUE	T025 TGCT SEM
TCGA-2G-AAF4-01	testicular germ cell tumor	testicular germ cell tumor	T025 TGCT SEM	TGCT	1	TRUE	T025 TGCT SEM
TCGA-2G-AAF6-01	testicular germ cell tumor	testicular germ cell tumor	T025 TGCT SEM	TGCT	1	TRUE	T025 TGCT SEM
TCGA-2G-AAF8-01	testicular germ cell tumor	testicular germ cell tumor	T025 TGCT SEM	TGCT	1	TRUE	T025 TGCT SEM
TCGA-2G-AAFE-01	testicular germ cell tumor	testicular germ cell tumor	T025 TGCT SEM	TGCT	1	TRUE	T025 TGCT SEM
TCGA-2G-AAFG-01	testicular germ cell tumor	testicular germ cell tumor	T025 TGCT SEM	TGCT	1	TRUE	T025 TGCT SEM
TCGA-2G-AAFG-05	testicular germ cell tumor	testicular germ cell tumor	T025 TGCT SEM	TGCT	1	TRUE	T025 TGCT SEM
TCGA-2G-AAFH-01	testicular germ cell tumor	testicular germ cell tumor	T025 TGCT SEM	TGCT	1	TRUE	T025 TGCT SEM
TCGA-2G-AAFI-01	testicular germ cell tumor	testicular germ cell tumor	T003 MESODM STEMhigh,,,T091 MESODM STEMhigh A,,,T105 TGCT nonSEM EMB,,,T112 TGCT nonSEM EMB I	TGCT	4	TRUE	T003 MESODM STEMhigh	T091 MESODM STEMhigh A	T105 TGCT nonSEM EMB	T112 TGCT nonSEM EMB I
TCGA-2G-AAFJ-01	testicular germ cell tumor	testicular germ cell tumor	T003 MESODM STEMhigh,,,T091 MESODM STEMhigh A,,,T101 TGCT nonSEM MAT/YOLK,,,T106 TGCT nonSEM MAT H	TGCT	4	TRUE	T003 MESODM STEMhigh	T091 MESODM STEMhigh A	T101 TGCT nonSEM MAT/YOLK	T106 TGCT nonSEM MAT H
TCGA-2G-AAFL-01	testicular germ cell tumor	testicular germ cell tumor	T003 MESODM STEMhigh,,,T091 MESODM STEMhigh A,,,T105 TGCT nonSEM EMB,,,T113 TGCT nonSEM EMB H	TGCT	4	TRUE	T003 MESODM STEMhigh	T091 MESODM STEMhigh A	T105 TGCT nonSEM EMB	T113 TGCT nonSEM EMB H
TCGA-2G-AAFM-01	testicular germ cell tumor	testicular germ cell tumor	T003 MESODM STEMhigh,,,T091 MESODM STEMhigh A,,,T105 TGCT nonSEM EMB,,,T113 TGCT nonSEM EMB H	TGCT	4	TRUE	T003 MESODM STEMhigh	T091 MESODM STEMhigh A	T105 TGCT nonSEM EMB	T113 TGCT nonSEM EMB H
TCGA-2G-AAFN-01	testicular germ cell tumor	testicular germ cell tumor	T003 MESODM STEMhigh,,,T091 MESODM STEMhigh A,,,T105 TGCT nonSEM EMB,,,T113 TGCT nonSEM EMB H	TGCT	4	TRUE	T003 MESODM STEMhigh	T091 MESODM STEMhigh A	T105 TGCT nonSEM EMB	T113 TGCT nonSEM EMB H
TCGA-2G-AAFO-01	testicular germ cell tumor	testicular germ cell tumor	T003 MESODM STEMhigh,,,T091 MESODM STEMhigh A,,,T105 TGCT nonSEM EMB,,,T113 TGCT nonSEM EMB H	TGCT	4	TRUE	T003 MESODM STEMhigh	T091 MESODM STEMhigh A	T105 TGCT nonSEM EMB	T113 TGCT nonSEM EMB H
TCGA-2G-AAFV-01	testicular germ cell tumor	testicular germ cell tumor	T003 MESODM STEMhigh,,,T091 MESODM STEMhigh A,,,T101 TGCT nonSEM MAT/YOLK,,,T108 TGCT nonSEM YOLK H	TGCT	4	TRUE	T003 MESODM STEMhigh	T091 MESODM STEMhigh A	T101 TGCT nonSEM MAT/YOLK	T108 TGCT nonSEM YOLK H
TCGA-2G-AAFY-01	testicular germ cell tumor	testicular germ cell tumor	T003 MESODM STEMhigh,,,T091 MESODM STEMhigh A,,,T105 TGCT nonSEM EMB,,,T113 TGCT nonSEM EMB H	TGCT	4	TRUE	T003 MESODM STEMhigh	T091 MESODM STEMhigh A	T105 TGCT nonSEM EMB	T113 TGCT nonSEM EMB H
TCGA-2G-AAFZ-01	testicular germ cell tumor	testicular germ cell tumor	T003 MESODM STEMhigh,,,T091 MESODM STEMhigh A,,,T101 TGCT nonSEM MAT/YOLK,,,T109 TGCT nonSEM MAT I	TGCT	4	TRUE	T003 MESODM STEMhigh	T091 MESODM STEMhigh A	T101 TGCT nonSEM MAT/YOLK	T109 TGCT nonSEM MAT I
TCGA-2G-AAG0-01	testicular germ cell tumor	testicular germ cell tumor	T003 MESODM STEMhigh,,,T091 MESODM STEMhigh A,,,T105 TGCT nonSEM EMB,,,T113 TGCT nonSEM EMB H	TGCT	4	TRUE	T003 MESODM STEMhigh	T091 MESODM STEMhigh A	T105 TGCT nonSEM EMB	T113 TGCT nonSEM EMB H
TCGA-2G-AAG3-01	testicular germ cell tumor	testicular germ cell tumor	T003 MESODM STEMhigh,,,T091 MESODM STEMhigh A,,,T101 TGCT nonSEM MAT/YOLK,,,T109 TGCT nonSEM MAT I	TGCT	4	TRUE	T003 MESODM STEMhigh	T091 MESODM STEMhigh A	T101 TGCT nonSEM MAT/YOLK	T109 TGCT nonSEM MAT I
TCGA-2G-AAG5-01	testicular germ cell tumor	testicular germ cell tumor	T003 MESODM STEMhigh,,,T091 MESODM STEMhigh A,,,T101 TGCT nonSEM MAT/YOLK,,,T106 TGCT nonSEM MAT H	TGCT	4	TRUE	T003 MESODM STEMhigh	T091 MESODM STEMhigh A	T101 TGCT nonSEM MAT/YOLK	T106 TGCT nonSEM MAT H
TCGA-2G-AAG6-01	testicular germ cell tumor	testicular germ cell tumor	T003 MESODM STEMhigh,,,T091 MESODM STEMhigh A,,,T101 TGCT nonSEM MAT/YOLK,,,T106 TGCT nonSEM MAT H	TGCT	4	TRUE	T003 MESODM STEMhigh	T091 MESODM STEMhigh A	T101 TGCT nonSEM MAT/YOLK	T106 TGCT nonSEM MAT H
TCGA-2G-AAG7-01	testicular germ cell tumor	testicular germ cell tumor	T003 MESODM STEMhigh,,,T091 MESODM STEMhigh A,,,T105 TGCT nonSEM EMB,,,T112 TGCT nonSEM EMB I	TGCT	4	TRUE	T003 MESODM STEMhigh	T091 MESODM STEMhigh A	T105 TGCT nonSEM EMB	T112 TGCT nonSEM EMB I
TCGA-2G-AAG8-01	testicular germ cell tumor	testicular germ cell tumor	T003 MESODM STEMhigh,,,T091 MESODM STEMhigh A,,,T105 TGCT nonSEM EMB,,,T113 TGCT nonSEM EMB H	TGCT	4	TRUE	T003 MESODM STEMhigh	T091 MESODM STEMhigh A	T105 TGCT nonSEM EMB	T113 TGCT nonSEM EMB H
TCGA-2G-AAG9-01	testicular germ cell tumor	testicular germ cell tumor	T025 TGCT SEM	TGCT	1	TRUE	T025 TGCT SEM
TCGA-2G-AAGA-01	testicular germ cell tumor	testicular germ cell tumor	T003 MESODM STEMhigh,,,T091 MESODM STEMhigh A,,,T105 TGCT nonSEM EMB,,,T113 TGCT nonSEM EMB H	TGCT	4	TRUE	T003 MESODM STEMhigh	T091 MESODM STEMhigh A	T105 TGCT nonSEM EMB	T113 TGCT nonSEM EMB H
TCGA-2G-AAGC-01	testicular germ cell tumor	testicular germ cell tumor	T003 MESODM STEMhigh,,,T091 MESODM STEMhigh A,,,T105 TGCT nonSEM EMB,,,T112 TGCT nonSEM EMB I	TGCT	4	TRUE	T003 MESODM STEMhigh	T091 MESODM STEMhigh A	T105 TGCT nonSEM EMB	T112 TGCT nonSEM EMB I
TCGA-2G-AAGE-01	testicular germ cell tumor	testicular germ cell tumor	T003 MESODM STEMhigh,,,T091 MESODM STEMhigh A,,,T105 TGCT nonSEM EMB,,,T112 TGCT nonSEM EMB I	TGCT	4	TRUE	T003 MESODM STEMhigh	T091 MESODM STEMhigh A	T105 TGCT nonSEM EMB	T112 TGCT nonSEM EMB I
TCGA-2G-AAGF-01	testicular germ cell tumor	testicular germ cell tumor	T003 MESODM STEMhigh,,,T091 MESODM STEMhigh A,,,T105 TGCT nonSEM EMB,,,T112 TGCT nonSEM EMB I	TGCT	4	TRUE	T003 MESODM STEMhigh	T091 MESODM STEMhigh A	T105 TGCT nonSEM EMB	T112 TGCT nonSEM EMB I
TCGA-2G-AAGG-01	testicular germ cell tumor	testicular germ cell tumor	T003 MESODM STEMhigh,,,T091 MESODM STEMhigh A,,,T101 TGCT nonSEM MAT/YOLK,,,T109 TGCT nonSEM MAT I	TGCT	4	TRUE	T003 MESODM STEMhigh	T091 MESODM STEMhigh A	T101 TGCT nonSEM MAT/YOLK	T109 TGCT nonSEM MAT I
TCGA-2G-AAGI-01	testicular germ cell tumor	testicular germ cell tumor	T003 MESODM STEMhigh,,,T091 MESODM STEMhigh A,,,T101 TGCT nonSEM MAT/YOLK,,,T109 TGCT nonSEM MAT I	TGCT	4	TRUE	T003 MESODM STEMhigh	T091 MESODM STEMhigh A	T101 TGCT nonSEM MAT/YOLK	T109 TGCT nonSEM MAT I
TCGA-2G-AAGI-05	testicular germ cell tumor	testicular germ cell tumor	T025 TGCT SEM	TGCT	1	TRUE	T025 TGCT SEM
TCGA-2G-AAGJ-01	testicular germ cell tumor	testicular germ cell tumor	T003 MESODM STEMhigh,,,T091 MESODM STEMhigh A,,,T105 TGCT nonSEM EMB,,,T113 TGCT nonSEM EMB H	TGCT	4	TRUE	T003 MESODM STEMhigh	T091 MESODM STEMhigh A	T105 TGCT nonSEM EMB	T113 TGCT nonSEM EMB H
TCGA-2G-AAGK-01	testicular germ cell tumor	testicular germ cell tumor	T003 MESODM STEMhigh,,,T091 MESODM STEMhigh A,,,T105 TGCT nonSEM EMB,,,T112 TGCT nonSEM EMB I	TGCT	4	TRUE	T003 MESODM STEMhigh	T091 MESODM STEMhigh A	T105 TGCT nonSEM EMB	T112 TGCT nonSEM EMB I
TCGA-2G-AAGM-01	testicular germ cell tumor	testicular germ cell tumor	T003 MESODM STEMhigh,,,T091 MESODM STEMhigh A,,,T101 TGCT nonSEM MAT/YOLK,,,T108 TGCT nonSEM YOLK H	TGCT	4	TRUE	T003 MESODM STEMhigh	T091 MESODM STEMhigh A	T101 TGCT nonSEM MAT/YOLK	T108 TGCT nonSEM YOLK H
TCGA-2G-AAGN-01	testicular germ cell tumor	testicular germ cell tumor	T003 MESODM STEMhigh,,,T091 MESODM STEMhigh A,,,T105 TGCT nonSEM EMB,,,T113 TGCT nonSEM EMB H	TGCT	4	TRUE	T003 MESODM STEMhigh	T091 MESODM STEMhigh A	T105 TGCT nonSEM EMB	T113 TGCT nonSEM EMB H
TCGA-2G-AAGO-01	testicular germ cell tumor	testicular germ cell tumor	T003 MESODM STEMhigh,,,T091 MESODM STEMhigh A,,,T105 TGCT nonSEM EMB,,,T113 TGCT nonSEM EMB H	TGCT	4	TRUE	T003 MESODM STEMhigh	T091 MESODM STEMhigh A	T105 TGCT nonSEM EMB	T113 TGCT nonSEM EMB H
TCGA-2G-AAGP-01	testicular germ cell tumor	testicular germ cell tumor	T003 MESODM STEMhigh,,,T091 MESODM STEMhigh A,,,T101 TGCT nonSEM MAT/YOLK,,,T109 TGCT nonSEM MAT I	TGCT	4	TRUE	T003 MESODM STEMhigh	T091 MESODM STEMhigh A	T101 TGCT nonSEM MAT/YOLK	T109 TGCT nonSEM MAT I
TCGA-2G-AAGS-01	testicular germ cell tumor	testicular germ cell tumor	T003 MESODM STEMhigh,,,T091 MESODM STEMhigh A,,,T105 TGCT nonSEM EMB,,,T112 TGCT nonSEM EMB I	TGCT	4	TRUE	T003 MESODM STEMhigh	T091 MESODM STEMhigh A	T105 TGCT nonSEM EMB	T112 TGCT nonSEM EMB I
TCGA-2G-AAGT-01	testicular germ cell tumor	testicular germ cell tumor	T003 MESODM STEMhigh,,,T091 MESODM STEMhigh A,,,T101 TGCT nonSEM MAT/YOLK,,,T108 TGCT nonSEM YOLK H	TGCT	4	TRUE	T003 MESODM STEMhigh	T091 MESODM STEMhigh A	T101 TGCT nonSEM MAT/YOLK	T108 TGCT nonSEM YOLK H
TCGA-2G-AAGV-01	testicular germ cell tumor	testicular germ cell tumor	T003 MESODM STEMhigh,,,T091 MESODM STEMhigh A,,,T101 TGCT nonSEM MAT/YOLK,,,T106 TGCT nonSEM MAT H	TGCT	4	TRUE	T003 MESODM STEMhigh	T091 MESODM STEMhigh A	T101 TGCT nonSEM MAT/YOLK	T106 TGCT nonSEM MAT H
TCGA-2G-AAGW-01	testicular germ cell tumor	testicular germ cell tumor	T003 MESODM STEMhigh,,,T091 MESODM STEMhigh A,,,T105 TGCT nonSEM EMB,,,T113 TGCT nonSEM EMB H	TGCT	4	TRUE	T003 MESODM STEMhigh	T091 MESODM STEMhigh A	T105 TGCT nonSEM EMB	T113 TGCT nonSEM EMB H
TCGA-2G-AAGX-01	testicular germ cell tumor	testicular germ cell tumor	T003 MESODM STEMhigh,,,T091 MESODM STEMhigh A,,,T101 TGCT nonSEM MAT/YOLK,,,T106 TGCT nonSEM MAT H	TGCT	4	TRUE	T003 MESODM STEMhigh	T091 MESODM STEMhigh A	T101 TGCT nonSEM MAT/YOLK	T106 TGCT nonSEM MAT H
TCGA-2G-AAGY-01	testicular germ cell tumor	testicular germ cell tumor	T003 MESODM STEMhigh,,,T091 MESODM STEMhigh A,,,T101 TGCT nonSEM MAT/YOLK,,,T106 TGCT nonSEM MAT H	TGCT	4	TRUE	T003 MESODM STEMhigh	T091 MESODM STEMhigh A	T101 TGCT nonSEM MAT/YOLK	T106 TGCT nonSEM MAT H
TCGA-2G-AAGY-05	testicular germ cell tumor	testicular germ cell tumor	T025 TGCT SEM	TGCT	1	TRUE	T025 TGCT SEM
TCGA-2G-AAGZ-01	testicular germ cell tumor	testicular germ cell tumor	T003 MESODM STEMhigh,,,T091 MESODM STEMhigh A,,,T105 TGCT nonSEM EMB,,,T113 TGCT nonSEM EMB H	TGCT	4	TRUE	T003 MESODM STEMhigh	T091 MESODM STEMhigh A	T105 TGCT nonSEM EMB	T113 TGCT nonSEM EMB H
TCGA-2G-AAH0-01	testicular germ cell tumor	testicular germ cell tumor	T025 TGCT SEM	TGCT	1	TRUE	T025 TGCT SEM
TCGA-2G-AAH2-01	testicular germ cell tumor	testicular germ cell tumor	T003 MESODM STEMhigh,,,T091 MESODM STEMhigh A,,,T101 TGCT nonSEM MAT/YOLK,,,T109 TGCT nonSEM MAT I	TGCT	4	TRUE	T003 MESODM STEMhigh	T091 MESODM STEMhigh A	T101 TGCT nonSEM MAT/YOLK	T109 TGCT nonSEM MAT I
TCGA-2G-AAH3-01	testicular germ cell tumor	testicular germ cell tumor	T025 TGCT SEM	TGCT	1	TRUE	T025 TGCT SEM
TCGA-2G-AAH4-01	testicular germ cell tumor	testicular germ cell tumor	T003 MESODM STEMhigh,,,T091 MESODM STEMhigh A,,,T101 TGCT nonSEM MAT/YOLK,,,T108 TGCT nonSEM YOLK H	TGCT	4	TRUE	T003 MESODM STEMhigh	T091 MESODM STEMhigh A	T101 TGCT nonSEM MAT/YOLK	T108 TGCT nonSEM YOLK H
TCGA-2G-AAH8-01	testicular germ cell tumor	testicular germ cell tumor	T025 TGCT SEM	TGCT	1	TRUE	T025 TGCT SEM
TCGA-2G-AAHA-01	testicular germ cell tumor	testicular germ cell tumor	T025 TGCT SEM	TGCT	1	TRUE	T025 TGCT SEM
TCGA-2G-AAHC-01	testicular germ cell tumor	testicular germ cell tumor	T025 TGCT SEM	TGCT	1	TRUE	T025 TGCT SEM
TCGA-2G-AAHG-01	testicular germ cell tumor	testicular germ cell tumor	T025 TGCT SEM	TGCT	1	TRUE	T025 TGCT SEM
TCGA-2G-AAHL-01	testicular germ cell tumor	testicular germ cell tumor	T025 TGCT SEM	TGCT	1	TRUE	T025 TGCT SEM
TCGA-2G-AAHN-01	testicular germ cell tumor	testicular germ cell tumor	T025 TGCT SEM	TGCT	1	TRUE	T025 TGCT SEM
TCGA-2G-AAHP-01	testicular germ cell tumor	testicular germ cell tumor	T025 TGCT SEM	TGCT	1	TRUE	T025 TGCT SEM
TCGA-2G-AAHP-05	testicular germ cell tumor	testicular germ cell tumor	T025 TGCT SEM	TGCT	1	TRUE	T025 TGCT SEM
TCGA-2G-AAHT-01	testicular germ cell tumor	testicular germ cell tumor	T025 TGCT SEM	TGCT	1	TRUE	T025 TGCT SEM
TCGA-2G-AAKD-01	testicular germ cell tumor	testicular germ cell tumor	T003 MESODM STEMhigh,,,T091 MESODM STEMhigh A,,,T105 TGCT nonSEM EMB,,,T113 TGCT nonSEM EMB H	TGCT	4	TRUE	T003 MESODM STEMhigh	T091 MESODM STEMhigh A	T105 TGCT nonSEM EMB	T113 TGCT nonSEM EMB H
TCGA-2G-AAKG-01	testicular germ cell tumor	testicular germ cell tumor	T003 MESODM STEMhigh,,,T091 MESODM STEMhigh A,,,T105 TGCT nonSEM EMB,,,T112 TGCT nonSEM EMB I	TGCT	4	TRUE	T003 MESODM STEMhigh	T091 MESODM STEMhigh A	T105 TGCT nonSEM EMB	T112 TGCT nonSEM EMB I
TCGA-2G-AAKG-05	testicular germ cell tumor	testicular germ cell tumor	T025 TGCT SEM	TGCT	1	TRUE	T025 TGCT SEM
TCGA-2G-AAKH-01	testicular germ cell tumor	testicular germ cell tumor	T003 MESODM STEMhigh,,,T091 MESODM STEMhigh A,,,T105 TGCT nonSEM EMB,,,T113 TGCT nonSEM EMB H	TGCT	4	TRUE	T003 MESODM STEMhigh	T091 MESODM STEMhigh A	T105 TGCT nonSEM EMB	T113 TGCT nonSEM EMB H
TCGA-2G-AAKL-01	testicular germ cell tumor	testicular germ cell tumor	T003 MESODM STEMhigh,,,T091 MESODM STEMhigh A,,,T105 TGCT nonSEM EMB,,,T113 TGCT nonSEM EMB H	TGCT	4	TRUE	T003 MESODM STEMhigh	T091 MESODM STEMhigh A	T105 TGCT nonSEM EMB	T113 TGCT nonSEM EMB H
TCGA-2G-AAKM-01	testicular germ cell tumor	testicular germ cell tumor	T003 MESODM STEMhigh,,,T091 MESODM STEMhigh A,,,T105 TGCT nonSEM EMB,,,T112 TGCT nonSEM EMB I	TGCT	4	TRUE	T003 MESODM STEMhigh	T091 MESODM STEMhigh A	T105 TGCT nonSEM EMB	T112 TGCT nonSEM EMB I
TCGA-2G-AAKO-01	testicular germ cell tumor	testicular germ cell tumor	T025 TGCT SEM	TGCT	1	TRUE	T025 TGCT SEM
TCGA-2G-AAKO-05	testicular germ cell tumor	testicular germ cell tumor	T025 TGCT SEM	TGCT	1	TRUE	T025 TGCT SEM
TCGA-2G-AAL5-01	testicular germ cell tumor	testicular germ cell tumor	T003 MESODM STEMhigh,,,T091 MESODM STEMhigh A,,,T101 TGCT nonSEM MAT/YOLK,,,T107 TGCT nonSEM YOLK I	TGCT	4	TRUE	T003 MESODM STEMhigh	T091 MESODM STEMhigh A	T101 TGCT nonSEM MAT/YOLK	T107 TGCT nonSEM YOLK I
TCGA-2G-AAL7-01	testicular germ cell tumor	testicular germ cell tumor	T003 MESODM STEMhigh,,,T091 MESODM STEMhigh A,,,T105 TGCT nonSEM EMB,,,T113 TGCT nonSEM EMB H	TGCT	4	TRUE	T003 MESODM STEMhigh	T091 MESODM STEMhigh A	T105 TGCT nonSEM EMB	T113 TGCT nonSEM EMB H
TCGA-2G-AALF-01	testicular germ cell tumor	testicular germ cell tumor	T003 MESODM STEMhigh,,,T091 MESODM STEMhigh A,,,T101 TGCT nonSEM MAT/YOLK,,,T108 TGCT nonSEM YOLK H	TGCT	4	TRUE	T003 MESODM STEMhigh	T091 MESODM STEMhigh A	T101 TGCT nonSEM MAT/YOLK	T108 TGCT nonSEM YOLK H
TCGA-2G-AALG-01	testicular germ cell tumor	testicular germ cell tumor	T003 MESODM STEMhigh,,,T091 MESODM STEMhigh A,,,T101 TGCT nonSEM MAT/YOLK,,,T109 TGCT nonSEM MAT I	TGCT	4	TRUE	T003 MESODM STEMhigh	T091 MESODM STEMhigh A	T101 TGCT nonSEM MAT/YOLK	T109 TGCT nonSEM MAT I
TCGA-2G-AALN-01	testicular germ cell tumor	testicular germ cell tumor	T003 MESODM STEMhigh,,,T091 MESODM STEMhigh A,,,T105 TGCT nonSEM EMB,,,T112 TGCT nonSEM EMB I	TGCT	4	TRUE	T003 MESODM STEMhigh	T091 MESODM STEMhigh A	T105 TGCT nonSEM EMB	T112 TGCT nonSEM EMB I
TCGA-2G-AALO-01	testicular germ cell tumor	testicular germ cell tumor	T003 MESODM STEMhigh,,,T091 MESODM STEMhigh A,,,T101 TGCT nonSEM MAT/YOLK,,,T109 TGCT nonSEM MAT I	TGCT	4	TRUE	T003 MESODM STEMhigh	T091 MESODM STEMhigh A	T101 TGCT nonSEM MAT/YOLK	T109 TGCT nonSEM MAT I
TCGA-2G-AALP-01	testicular germ cell tumor	testicular germ cell tumor	T003 MESODM STEMhigh,,,T091 MESODM STEMhigh A,,,T105 TGCT nonSEM EMB,,,T112 TGCT nonSEM EMB I	TGCT	4	TRUE	T003 MESODM STEMhigh	T091 MESODM STEMhigh A	T105 TGCT nonSEM EMB	T112 TGCT nonSEM EMB I
TCGA-2G-AALQ-01	testicular germ cell tumor	testicular germ cell tumor	T003 MESODM STEMhigh,,,T091 MESODM STEMhigh A,,,T101 TGCT nonSEM MAT/YOLK,,,T107 TGCT nonSEM YOLK I	TGCT	4	TRUE	T003 MESODM STEMhigh	T091 MESODM STEMhigh A	T101 TGCT nonSEM MAT/YOLK	T107 TGCT nonSEM YOLK I
TCGA-2G-AALR-01	testicular germ cell tumor	testicular germ cell tumor	T003 MESODM STEMhigh,,,T091 MESODM STEMhigh A,,,T101 TGCT nonSEM MAT/YOLK,,,T108 TGCT nonSEM YOLK H	TGCT	4	TRUE	T003 MESODM STEMhigh	T091 MESODM STEMhigh A	T101 TGCT nonSEM MAT/YOLK	T108 TGCT nonSEM YOLK H
TCGA-2G-AALS-01	testicular germ cell tumor	testicular germ cell tumor	T003 MESODM STEMhigh,,,T091 MESODM STEMhigh A,,,T105 TGCT nonSEM EMB,,,T112 TGCT nonSEM EMB I	TGCT	4	TRUE	T003 MESODM STEMhigh	T091 MESODM STEMhigh A	T105 TGCT nonSEM EMB	T112 TGCT nonSEM EMB I
TCGA-2G-AALT-01	testicular germ cell tumor	testicular germ cell tumor	T003 MESODM STEMhigh,,,T091 MESODM STEMhigh A,,,T101 TGCT nonSEM MAT/YOLK,,,T109 TGCT nonSEM MAT I	TGCT	4	TRUE	T003 MESODM STEMhigh	T091 MESODM STEMhigh A	T101 TGCT nonSEM MAT/YOLK	T109 TGCT nonSEM MAT I
TCGA-2G-AALW-01	testicular germ cell tumor	testicular germ cell tumor	T003 MESODM STEMhigh,,,T091 MESODM STEMhigh A,,,T101 TGCT nonSEM MAT/YOLK,,,T109 TGCT nonSEM MAT I	TGCT	4	TRUE	T003 MESODM STEMhigh	T091 MESODM STEMhigh A	T101 TGCT nonSEM MAT/YOLK	T109 TGCT nonSEM MAT I
TCGA-2G-AALX-01	testicular germ cell tumor	testicular germ cell tumor	T003 MESODM STEMhigh,,,T091 MESODM STEMhigh A,,,T101 TGCT nonSEM MAT/YOLK,,,T106 TGCT nonSEM MAT H	TGCT	4	TRUE	T003 MESODM STEMhigh	T091 MESODM STEMhigh A	T101 TGCT nonSEM MAT/YOLK	T106 TGCT nonSEM MAT H
TCGA-2G-AALY-01	testicular germ cell tumor	testicular germ cell tumor	T003 MESODM STEMhigh,,,T091 MESODM STEMhigh A,,,T105 TGCT nonSEM EMB,,,T112 TGCT nonSEM EMB I	TGCT	4	TRUE	T003 MESODM STEMhigh	T091 MESODM STEMhigh A	T105 TGCT nonSEM EMB	T112 TGCT nonSEM EMB I
TCGA-2G-AALZ-01	testicular germ cell tumor	testicular germ cell tumor	T002 MESODM STEMlow,,,T066 MESODM STEMlow A,,,T069 SARC STEMlow,,,T075 SARC STEMlow A,,,T078 SARC EPITH/KIT	TGCT	5	FALSE
TCGA-2G-AAM2-01	testicular germ cell tumor	testicular germ cell tumor	T003 MESODM STEMhigh,,,T091 MESODM STEMhigh A,,,T105 TGCT nonSEM EMB,,,T113 TGCT nonSEM EMB H	TGCT	4	TRUE	T003 MESODM STEMhigh	T091 MESODM STEMhigh A	T105 TGCT nonSEM EMB	T113 TGCT nonSEM EMB H
TCGA-2G-AAM3-01	testicular germ cell tumor	testicular germ cell tumor	T003 MESODM STEMhigh,,,T091 MESODM STEMhigh A,,,T101 TGCT nonSEM MAT/YOLK,,,T106 TGCT nonSEM MAT H	TGCT	4	TRUE	T003 MESODM STEMhigh	T091 MESODM STEMhigh A	T101 TGCT nonSEM MAT/YOLK	T106 TGCT nonSEM MAT H
TCGA-2G-AAM4-01	testicular germ cell tumor	testicular germ cell tumor	T003 MESODM STEMhigh,,,T091 MESODM STEMhigh A,,,T105 TGCT nonSEM EMB,,,T112 TGCT nonSEM EMB I	TGCT	4	TRUE	T003 MESODM STEMhigh	T091 MESODM STEMhigh A	T105 TGCT nonSEM EMB	T112 TGCT nonSEM EMB I
TCGA-2H-A9GF-01	esophageal carcinoma	esophageal carcinoma	T010 GI,,,T197 STAD/ESAD,,,T206 STAD,,,T211 STAD CIN 2	ES	4	TRUE	T010 GI	T197 STAD/ESAD	T206 STAD	T211 STAD CIN 2
TCGA-2H-A9GG-01	esophageal carcinoma	esophageal carcinoma	T010 GI,,,T197 STAD/ESAD,,,T206 STAD,,,T214 STAD CIN 3	ES	4	TRUE	T010 GI	T197 STAD/ESAD	T206 STAD	T214 STAD CIN 3
TCGA-2H-A9GH-01	esophageal carcinoma	esophageal carcinoma	T010 GI,,,T197 STAD/ESAD,,,T206 STAD,,,T210 STAD 1,,,T216 STAD 3	ES	5	TRUE	T010 GI	T197 STAD/ESAD	T206 STAD	T210 STAD 1	T216 STAD 3
TCGA-2H-A9GI-01	esophageal carcinoma	esophageal carcinoma	T010 GI,,,T197 STAD/ESAD,,,T206 STAD,,,T210 STAD 1,,,T215 STAD 2	ES	5	TRUE	T010 GI	T197 STAD/ESAD	T206 STAD	T210 STAD 1	T215 STAD 2
TCGA-2H-A9GJ-01	esophageal carcinoma	esophageal carcinoma	T010 GI,,,T197 STAD/ESAD,,,T206 STAD,,,T210 STAD 1,,,T215 STAD 2	ES	5	TRUE	T010 GI	T197 STAD/ESAD	T206 STAD	T210 STAD 1	T215 STAD 2
TCGA-2H-A9GK-01	esophageal carcinoma	esophageal carcinoma	T010 GI,,,T197 STAD/ESAD,,,T206 STAD,,,T210 STAD 1,,,T216 STAD 3	ES	5	TRUE	T010 GI	T197 STAD/ESAD	T206 STAD	T210 STAD 1	T216 STAD 3
TCGA-2H-A9GL-01	esophageal carcinoma	esophageal carcinoma	T010 GI,,,T197 STAD/ESAD,,,T206 STAD	ES	3	TRUE	T010 GI	T197 STAD/ESAD	T206 STAD
TCGA-2H-A9GM-01	esophageal carcinoma	esophageal carcinoma	T010 GI,,,T197 STAD/ESAD,,,T207 ESAD	ES	3	TRUE	T010 GI	T197 STAD/ESAD	T207 ESAD
TCGA-2H-A9GN-01	esophageal carcinoma	esophageal carcinoma	T010 GI,,,T197 STAD/ESAD,,,T206 STAD,,,T208 STAD CIN 1	ES	4	TRUE	T010 GI	T197 STAD/ESAD	T206 STAD	T208 STAD CIN 1
TCGA-2H-A9GO-01	esophageal carcinoma	esophageal carcinoma	T010 GI,,,T197 STAD/ESAD,,,T206 STAD,,,T210 STAD 1,,,T216 STAD 3	ES	5	TRUE	T010 GI	T197 STAD/ESAD	T206 STAD	T210 STAD 1	T216 STAD 3
TCGA-2H-A9GQ-01	esophageal carcinoma	esophageal carcinoma	T015 BRCA BAS,,,T313 BRCA BAS 1,,,T316 BRCA BAS 4	ES	3	FALSE
TCGA-2H-A9GR-01	esophageal carcinoma	esophageal carcinoma	T010 GI,,,T197 STAD/ESAD,,,T206 STAD,,,T210 STAD 1,,,T216 STAD 3	ES	5	TRUE	T010 GI	T197 STAD/ESAD	T206 STAD	T210 STAD 1	T216 STAD 3
TCGA-2J-AAB1-01	pancreatic adenocarcinoma	pancreatic adenocarcinoma	T017 PAAD,,,T333 PAAD ,,,T336 PAAD EX,,,T342 PAAD EX PROG	PAAD	4	TRUE	T017 PAAD	T333 PAAD	T336 PAAD EX	T342 PAAD EX PROG
TCGA-2J-AAB4-01	pancreatic adenocarcinoma	pancreatic adenocarcinoma	T017 PAAD,,,T333 PAAD ,,,T336 PAAD EX,,,T342 PAAD EX PROG	PAAD	4	TRUE	T017 PAAD	T333 PAAD	T336 PAAD EX	T342 PAAD EX PROG
TCGA-2J-AAB6-01	pancreatic adenocarcinoma	pancreatic adenocarcinoma	T017 PAAD,,,T333 PAAD ,,,T335 PAAD NON-EX,,,T338 PAAD NON-IMG,,,T339 PAAD SQUA	PAAD	5	TRUE	T017 PAAD	T333 PAAD	T335 PAAD NON-EX	T338 PAAD NON-IMG	T339 PAAD SQUA
TCGA-2J-AAB8-01	pancreatic adenocarcinoma	pancreatic adenocarcinoma	T017 PAAD,,,T333 PAAD ,,,T335 PAAD NON-EX,,,T338 PAAD NON-IMG,,,T340 PAAD PROG	PAAD	5	TRUE	T017 PAAD	T333 PAAD	T335 PAAD NON-EX	T338 PAAD NON-IMG	T340 PAAD PROG
TCGA-2J-AAB9-01	pancreatic adenocarcinoma	pancreatic adenocarcinoma	T017 PAAD	PAAD	1	TRUE	T017 PAAD
TCGA-2J-AABA-01	pancreatic adenocarcinoma	pancreatic adenocarcinoma	T017 PAAD,,,T333 PAAD ,,,T335 PAAD NON-EX,,,T338 PAAD NON-IMG,,,T340 PAAD PROG	PAAD	5	TRUE	T017 PAAD	T333 PAAD	T335 PAAD NON-EX	T338 PAAD NON-IMG	T340 PAAD PROG
TCGA-2J-AABE-01	pancreatic adenocarcinoma	pancreatic adenocarcinoma	T017 PAAD,,,T333 PAAD ,,,T336 PAAD EX,,,T341 PAAD EX SQUA	PAAD	4	TRUE	T017 PAAD	T333 PAAD	T336 PAAD EX	T341 PAAD EX SQUA
TCGA-2J-AABF-01	pancreatic adenocarcinoma	pancreatic adenocarcinoma	T017 PAAD,,,T333 PAAD ,,,T336 PAAD EX,,,T342 PAAD EX PROG	PAAD	4	TRUE	T017 PAAD	T333 PAAD	T336 PAAD EX	T342 PAAD EX PROG
TCGA-2J-AABH-01	pancreatic adenocarcinoma	pancreatic adenocarcinoma	T017 PAAD,,,T333 PAAD ,,,T336 PAAD EX,,,T342 PAAD EX PROG	PAAD	4	TRUE	T017 PAAD	T333 PAAD	T336 PAAD EX	T342 PAAD EX PROG
TCGA-2J-AABI-01	pancreatic adenocarcinoma	pancreatic adenocarcinoma	T017 PAAD,,,T333 PAAD ,,,T335 PAAD NON-EX,,,T338 PAAD NON-IMG,,,T339 PAAD SQUA	PAAD	5	TRUE	T017 PAAD	T333 PAAD	T335 PAAD NON-EX	T338 PAAD NON-IMG	T339 PAAD SQUA
TCGA-2J-AABK-01	pancreatic adenocarcinoma	pancreatic adenocarcinoma	T017 PAAD,,,T333 PAAD ,,,T336 PAAD EX,,,T342 PAAD EX PROG	PAAD	4	TRUE	T017 PAAD	T333 PAAD	T336 PAAD EX	T342 PAAD EX PROG
TCGA-2J-AABO-01	pancreatic adenocarcinoma	pancreatic adenocarcinoma	T017 PAAD,,,T333 PAAD ,,,T336 PAAD EX,,,T341 PAAD EX SQUA	PAAD	4	TRUE	T017 PAAD	T333 PAAD	T336 PAAD EX	T341 PAAD EX SQUA
TCGA-2J-AABP-01	pancreatic adenocarcinoma	pancreatic adenocarcinoma	T002 MESODM STEMlow,,,T066 MESODM STEMlow A,,,T069 SARC STEMlow,,,T075 SARC STEMlow A,,,T079 SARC CARCN	PAAD	5	FALSE	T017 PAAD
TCGA-2J-AABR-01	pancreatic adenocarcinoma	pancreatic adenocarcinoma	T017 PAAD	PAAD	1	TRUE	T017 PAAD
TCGA-2J-AABT-01	pancreatic adenocarcinoma	pancreatic adenocarcinoma	T010 GI,,,T197 STAD/ESAD,,,T206 STAD,,,T209 STAD GS	PAAD	4	FALSE	T017 PAAD
TCGA-2J-AABU-01	pancreatic adenocarcinoma	pancreatic adenocarcinoma	T017 PAAD,,,T333 PAAD ,,,T335 PAAD NON-EX,,,T338 PAAD NON-IMG,,,T339 PAAD SQUA	PAAD	5	TRUE	T017 PAAD	T333 PAAD	T335 PAAD NON-EX	T338 PAAD NON-IMG	T339 PAAD SQUA
TCGA-2J-AABV-01	pancreatic adenocarcinoma	pancreatic adenocarcinoma	T017 PAAD	PAAD	1	TRUE	T017 PAAD
TCGA-2K-A9WE-01	kidney papillary cell carcinoma	kidney papillary cell carcinoma	T020 KIPCC,,,T357 KIPCC t1+t2+u,,,T359 KIPCC t1+t2+u 1,,,T362 KIPCC t2 2	KIPCC	4	TRUE	T020 KIPCC	T357 KIPCC t1+t2+u	T359 KIPCC t1+t2+u 1	T362 KIPCC t2 2
TCGA-2L-AAQA-01	pancreatic adenocarcinoma	pancreatic adenocarcinoma	T017 PAAD,,,T333 PAAD ,,,T335 PAAD NON-EX,,,T338 PAAD NON-IMG,,,T340 PAAD PROG	PAAD	5	TRUE	T017 PAAD	T333 PAAD	T335 PAAD NON-EX	T338 PAAD NON-IMG	T340 PAAD PROG
TCGA-2L-AAQE-01	pancreatic adenocarcinoma	pancreatic adenocarcinoma	T017 PAAD,,,T333 PAAD ,,,T335 PAAD NON-EX,,,T338 PAAD NON-IMG,,,T339 PAAD SQUA	PAAD	5	TRUE	T017 PAAD	T333 PAAD	T335 PAAD NON-EX	T338 PAAD NON-IMG	T339 PAAD SQUA
TCGA-2L-AAQI-01	pancreatic adenocarcinoma	pancreatic adenocarcinoma	T017 PAAD,,,T333 PAAD ,,,T336 PAAD EX,,,T342 PAAD EX PROG	PAAD	4	TRUE	T017 PAAD	T333 PAAD	T336 PAAD EX	T342 PAAD EX PROG
TCGA-2L-AAQJ-01	pancreatic adenocarcinoma	pancreatic adenocarcinoma	T017 PAAD,,,T333 PAAD ,,,T335 PAAD NON-EX,,,T338 PAAD NON-IMG,,,T340 PAAD PROG	PAAD	5	TRUE	T017 PAAD	T333 PAAD	T335 PAAD NON-EX	T338 PAAD NON-IMG	T340 PAAD PROG
TCGA-2L-AAQL-01	pancreatic adenocarcinoma	pancreatic adenocarcinoma	T017 PAAD,,,T333 PAAD ,,,T336 PAAD EX,,,T342 PAAD EX PROG	PAAD	4	TRUE	T017 PAAD	T333 PAAD	T336 PAAD EX	T342 PAAD EX PROG
TCGA-2L-AAQM-01	pancreatic adenocarcinoma	pancreatic adenocarcinoma	T009 PCPG	PAAD	1	FALSE	T017 PAAD
TCGA-2V-A95S-01	hepatocellular carcinoma	hepatocellular carcinoma	T016 HEPAC,,,T321 HEPC NON-CTNNB1,,,T328 HEPC NON-CTNBB1 2	HEPAC	3	TRUE	T016 HEPAC	T321 HEPC NON-CTNNB1	T328 HEPC NON-CTNBB1 2
TCGA-2W-A8YY-01	cervical & endocervical cancer	cervical & endocervical cancer	T022 UCEC/CECC,,,T366 UCEC/UCS,,,T368 UCEC/UCS CN-high,,,T371 UCEC/UCS CN-high 2	CE*CC	4	TRUE	T022 UCEC/CECC	T366 UCEC/UCS	T368 UCEC/UCS CN-high	T371 UCEC/UCS CN-high 2
TCGA-2X-A9D5-01	testicular germ cell tumor	testicular germ cell tumor	T025 TGCT SEM	TGCT	1	TRUE	T025 TGCT SEM
TCGA-2X-A9D6-01	testicular germ cell tumor	testicular germ cell tumor	T025 TGCT SEM	TGCT	1	TRUE	T025 TGCT SEM
TCGA-2Y-A9GS-01	hepatocellular carcinoma	hepatocellular carcinoma	T016 HEPAC,,,T321 HEPC NON-CTNNB1,,,T329 HEPC NON-CTNBB1 3	HEPAC	3	TRUE	T016 HEPAC	T321 HEPC NON-CTNNB1	T329 HEPC NON-CTNBB1 3
TCGA-2Y-A9GT-01	hepatocellular carcinoma	hepatocellular carcinoma	T016 HEPAC,,,T321 HEPC NON-CTNNB1	HEPAC	2	TRUE	T016 HEPAC	T321 HEPC NON-CTNNB1
TCGA-2Y-A9GU-01	hepatocellular carcinoma	hepatocellular carcinoma	T016 HEPAC,,,T321 HEPC NON-CTNNB1,,,T328 HEPC NON-CTNBB1 2	HEPAC	3	TRUE	T016 HEPAC	T321 HEPC NON-CTNNB1	T328 HEPC NON-CTNBB1 2
TCGA-2Y-A9GV-01	hepatocellular carcinoma	hepatocellular carcinoma	T016 HEPAC,,,T321 HEPC NON-CTNNB1,,,T330 HEPC NON-CTNBB1 4	HEPAC	3	TRUE	T016 HEPAC	T321 HEPC NON-CTNNB1	T330 HEPC NON-CTNBB1 4
TCGA-2Y-A9GW-01	hepatocellular carcinoma	hepatocellular carcinoma	T016 HEPAC,,,T321 HEPC NON-CTNNB1,,,T328 HEPC NON-CTNBB1 2	HEPAC	3	TRUE	T016 HEPAC	T321 HEPC NON-CTNNB1	T328 HEPC NON-CTNBB1 2
TCGA-2Y-A9GX-01	hepatocellular carcinoma	hepatocellular carcinoma	T016 HEPAC,,,T321 HEPC NON-CTNNB1,,,T328 HEPC NON-CTNBB1 2	HEPAC	3	TRUE	T016 HEPAC	T321 HEPC NON-CTNNB1	T328 HEPC NON-CTNBB1 2
TCGA-2Y-A9GY-01	hepatocellular carcinoma	hepatocellular carcinoma	T016 HEPAC,,,T320 CHOL,,,T323 CHOL-L HC,,,T326 CHOL-L PRO	HEPAC	4	TRUE	T016 HEPAC	T320 CHOL	T323 CHOL-L HC	T326 CHOL-L PRO
TCGA-2Y-A9GZ-01	hepatocellular carcinoma	hepatocellular carcinoma	T016 HEPAC,,,T321 HEPC NON-CTNNB1	HEPAC	2	TRUE	T016 HEPAC	T321 HEPC NON-CTNNB1
TCGA-2Y-A9H0-01	hepatocellular carcinoma	hepatocellular carcinoma	T016 HEPAC,,,T321 HEPC NON-CTNNB1,,,T329 HEPC NON-CTNBB1 3	HEPAC	3	TRUE	T016 HEPAC	T321 HEPC NON-CTNNB1	T329 HEPC NON-CTNBB1 3
TCGA-2Y-A9H1-01	hepatocellular carcinoma	hepatocellular carcinoma	T016 HEPAC,,,T321 HEPC NON-CTNNB1,,,T328 HEPC NON-CTNBB1 2	HEPAC	3	TRUE	T016 HEPAC	T321 HEPC NON-CTNNB1	T328 HEPC NON-CTNBB1 2
TCGA-2Y-A9H2-01	hepatocellular carcinoma	hepatocellular carcinoma	T016 HEPAC,,,T320 CHOL,,,T324 CHOL HS	HEPAC	3	TRUE	T016 HEPAC	T320 CHOL	T324 CHOL HS
TCGA-2Y-A9H3-01	hepatocellular carcinoma	hepatocellular carcinoma	T016 HEPAC,,,T321 HEPC NON-CTNNB1,,,T328 HEPC NON-CTNBB1 2	HEPAC	3	TRUE	T016 HEPAC	T321 HEPC NON-CTNNB1	T328 HEPC NON-CTNBB1 2
TCGA-2Y-A9H4-01	hepatocellular carcinoma	hepatocellular carcinoma	T016 HEPAC,,,T321 HEPC NON-CTNNB1,,,T329 HEPC NON-CTNBB1 3	HEPAC	3	TRUE	T016 HEPAC	T321 HEPC NON-CTNNB1	T329 HEPC NON-CTNBB1 3
TCGA-2Y-A9H5-01	hepatocellular carcinoma	hepatocellular carcinoma	T016 HEPAC,,,T320 CHOL,,,T323 CHOL-L HC,,,T326 CHOL-L PRO	HEPAC	4	TRUE	T016 HEPAC	T320 CHOL	T323 CHOL-L HC	T326 CHOL-L PRO
TCGA-2Y-A9H6-01	hepatocellular carcinoma	hepatocellular carcinoma	T016 HEPAC,,,T321 HEPC NON-CTNNB1,,,T328 HEPC NON-CTNBB1 2	HEPAC	3	TRUE	T016 HEPAC	T321 HEPC NON-CTNNB1	T328 HEPC NON-CTNBB1 2
TCGA-2Y-A9H7-01	hepatocellular carcinoma	hepatocellular carcinoma	T016 HEPAC,,,T320 CHOL,,,T323 CHOL-L HC,,,T326 CHOL-L PRO	HEPAC	4	TRUE	T016 HEPAC	T320 CHOL	T323 CHOL-L HC	T326 CHOL-L PRO
TCGA-2Y-A9H8-01	hepatocellular carcinoma	hepatocellular carcinoma	T016 HEPAC,,,T320 CHOL,,,T323 CHOL-L HC,,,T326 CHOL-L PRO	HEPAC	4	TRUE	T016 HEPAC	T320 CHOL	T323 CHOL-L HC	T326 CHOL-L PRO
TCGA-2Y-A9H9-01	hepatocellular carcinoma	hepatocellular carcinoma	T016 HEPAC,,,T321 HEPC NON-CTNNB1	HEPAC	2	TRUE	T016 HEPAC	T321 HEPC NON-CTNNB1
TCGA-2Y-A9HA-01	hepatocellular carcinoma	hepatocellular carcinoma	T016 HEPAC,,,T322 HEPC CTNNB1,,,T331 HEPC CTNNB1 1	HEPAC	3	TRUE	T016 HEPAC	T322 HEPC CTNNB1	T331 HEPC CTNNB1 1
TCGA-2Y-A9HB-01	hepatocellular carcinoma	hepatocellular carcinoma	T016 HEPAC,,,T321 HEPC NON-CTNNB1,,,T328 HEPC NON-CTNBB1 2	HEPAC	3	TRUE	T016 HEPAC	T321 HEPC NON-CTNNB1	T328 HEPC NON-CTNBB1 2
TCGA-2Z-A9J1-01	kidney papillary cell carcinoma	kidney papillary cell carcinoma	T020 KIPCC,,,T357 KIPCC t1+t2+u,,,T359 KIPCC t1+t2+u 1,,,T361 KIPCC t1 1	KIPCC	4	TRUE	T020 KIPCC	T357 KIPCC t1+t2+u	T359 KIPCC t1+t2+u 1	T361 KIPCC t1 1
TCGA-2Z-A9J2-01	kidney papillary cell carcinoma	kidney papillary cell carcinoma	T020 KIPCC,,,T357 KIPCC t1+t2+u,,,T359 KIPCC t1+t2+u 1,,,T362 KIPCC t2 2	KIPCC	4	TRUE	T020 KIPCC	T357 KIPCC t1+t2+u	T359 KIPCC t1+t2+u 1	T362 KIPCC t2 2
TCGA-2Z-A9J3-01	kidney papillary cell carcinoma	kidney papillary cell carcinoma	T020 KIPCC,,,T357 KIPCC t1+t2+u,,,T359 KIPCC t1+t2+u 1,,,T363 KIPCC t1 2	KIPCC	4	TRUE	T020 KIPCC	T357 KIPCC t1+t2+u	T359 KIPCC t1+t2+u 1	T363 KIPCC t1 2
TCGA-2Z-A9J5-01	kidney papillary cell carcinoma	kidney papillary cell carcinoma	T020 KIPCC,,,T357 KIPCC t1+t2+u,,,T359 KIPCC t1+t2+u 1,,,T362 KIPCC t2 2	KIPCC	4	TRUE	T020 KIPCC	T357 KIPCC t1+t2+u	T359 KIPCC t1+t2+u 1	T362 KIPCC t2 2
TCGA-2Z-A9J6-01	kidney papillary cell carcinoma	kidney papillary cell carcinoma	T020 KIPCC,,,T357 KIPCC t1+t2+u,,,T359 KIPCC t1+t2+u 1,,,T361 KIPCC t1 1	KIPCC	4	TRUE	T020 KIPCC	T357 KIPCC t1+t2+u	T359 KIPCC t1+t2+u 1	T361 KIPCC t1 1
TCGA-2Z-A9J7-01	kidney papillary cell carcinoma	kidney papillary cell carcinoma	T020 KIPCC,,,T357 KIPCC t1+t2+u,,,T359 KIPCC t1+t2+u 1,,,T361 KIPCC t1 1	KIPCC	4	TRUE	T020 KIPCC	T357 KIPCC t1+t2+u	T359 KIPCC t1+t2+u 1	T361 KIPCC t1 1
TCGA-2Z-A9J8-01	kidney papillary cell carcinoma	kidney papillary cell carcinoma	T020 KIPCC,,,T357 KIPCC t1+t2+u,,,T359 KIPCC t1+t2+u 1,,,T362 KIPCC t2 2	KIPCC	4	TRUE	T020 KIPCC	T357 KIPCC t1+t2+u	T359 KIPCC t1+t2+u 1	T362 KIPCC t2 2
TCGA-2Z-A9J9-01	kidney papillary cell carcinoma	kidney papillary cell carcinoma	T019 KICC,,,T348 KICC 2	KIPCC	2	FALSE	T020 KIPCC
TCGA-2Z-A9JD-01	kidney papillary cell carcinoma	kidney papillary cell carcinoma	T020 KIPCC,,,T357 KIPCC t1+t2+u,,,T359 KIPCC t1+t2+u 1,,,T361 KIPCC t1 1	KIPCC	4	TRUE	T020 KIPCC	T357 KIPCC t1+t2+u	T359 KIPCC t1+t2+u 1	T361 KIPCC t1 1
TCGA-2Z-A9JE-01	kidney papillary cell carcinoma	kidney papillary cell carcinoma	T020 KIPCC,,,T357 KIPCC t1+t2+u,,,T359 KIPCC t1+t2+u 1,,,T361 KIPCC t1 1	KIPCC	4	TRUE	T020 KIPCC	T357 KIPCC t1+t2+u	T359 KIPCC t1+t2+u 1	T361 KIPCC t1 1
TCGA-2Z-A9JG-01	kidney papillary cell carcinoma	kidney papillary cell carcinoma	T020 KIPCC,,,T357 KIPCC t1+t2+u,,,T359 KIPCC t1+t2+u 1,,,T361 KIPCC t1 1	KIPCC	4	TRUE	T020 KIPCC	T357 KIPCC t1+t2+u	T359 KIPCC t1+t2+u 1	T361 KIPCC t1 1
TCGA-2Z-A9JI-01	kidney papillary cell carcinoma	kidney papillary cell carcinoma	T020 KIPCC,,,T357 KIPCC t1+t2+u,,,T359 KIPCC t1+t2+u 1,,,T362 KIPCC t2 2	KIPCC	4	TRUE	T020 KIPCC	T357 KIPCC t1+t2+u	T359 KIPCC t1+t2+u 1	T362 KIPCC t2 2
TCGA-2Z-A9JJ-01	kidney papillary cell carcinoma	kidney papillary cell carcinoma	T020 KIPCC,,,T357 KIPCC t1+t2+u,,,T359 KIPCC t1+t2+u 1,,,T363 KIPCC t1 2	KIPCC	4	TRUE	T020 KIPCC	T357 KIPCC t1+t2+u	T359 KIPCC t1+t2+u 1	T363 KIPCC t1 2
TCGA-2Z-A9JK-01	kidney papillary cell carcinoma	kidney papillary cell carcinoma	T019 KICC,,,T347 KICC 1,,,T351 KICC other	KIPCC	3	FALSE	T020 KIPCC
TCGA-2Z-A9JL-01	kidney papillary cell carcinoma	kidney papillary cell carcinoma	T020 KIPCC,,,T357 KIPCC t1+t2+u,,,T359 KIPCC t1+t2+u 1,,,T363 KIPCC t1 2	KIPCC	4	TRUE	T020 KIPCC	T357 KIPCC t1+t2+u	T359 KIPCC t1+t2+u 1	T363 KIPCC t1 2
TCGA-2Z-A9JM-01	kidney papillary cell carcinoma	kidney papillary cell carcinoma	T020 KIPCC,,,T357 KIPCC t1+t2+u,,,T359 KIPCC t1+t2+u 1,,,T361 KIPCC t1 1	KIPCC	4	TRUE	T020 KIPCC	T357 KIPCC t1+t2+u	T359 KIPCC t1+t2+u 1	T361 KIPCC t1 1
TCGA-2Z-A9JN-01	kidney papillary cell carcinoma	kidney papillary cell carcinoma	T020 KIPCC,,,T358 KIPCC t2 CIMP	KIPCC	2	TRUE	T020 KIPCC	T358 KIPCC t2 CIMP
TCGA-2Z-A9JO-01	kidney papillary cell carcinoma	kidney papillary cell carcinoma	T020 KIPCC,,,T357 KIPCC t1+t2+u,,,T360 KIPCC t2 1	KIPCC	3	TRUE	T020 KIPCC	T357 KIPCC t1+t2+u	T360 KIPCC t2 1
TCGA-2Z-A9JP-01	kidney papillary cell carcinoma	kidney papillary cell carcinoma	T020 KIPCC,,,T357 KIPCC t1+t2+u,,,T359 KIPCC t1+t2+u 1,,,T362 KIPCC t2 2	KIPCC	4	TRUE	T020 KIPCC	T357 KIPCC t1+t2+u	T359 KIPCC t1+t2+u 1	T362 KIPCC t2 2
TCGA-2Z-A9JQ-01	kidney papillary cell carcinoma	kidney papillary cell carcinoma	T020 KIPCC,,,T357 KIPCC t1+t2+u,,,T359 KIPCC t1+t2+u 1,,,T361 KIPCC t1 1	KIPCC	4	TRUE	T020 KIPCC	T357 KIPCC t1+t2+u	T359 KIPCC t1+t2+u 1	T361 KIPCC t1 1
TCGA-2Z-A9JR-01	kidney papillary cell carcinoma	kidney papillary cell carcinoma	T020 KIPCC,,,T357 KIPCC t1+t2+u,,,T359 KIPCC t1+t2+u 1,,,T361 KIPCC t1 1	KIPCC	4	TRUE	T020 KIPCC	T357 KIPCC t1+t2+u	T359 KIPCC t1+t2+u 1	T361 KIPCC t1 1
TCGA-2Z-A9JS-01	kidney papillary cell carcinoma	kidney papillary cell carcinoma	T020 KIPCC,,,T357 KIPCC t1+t2+u,,,T359 KIPCC t1+t2+u 1,,,T363 KIPCC t1 2	KIPCC	4	TRUE	T020 KIPCC	T357 KIPCC t1+t2+u	T359 KIPCC t1+t2+u 1	T363 KIPCC t1 2
TCGA-2Z-A9JT-01	kidney papillary cell carcinoma	kidney papillary cell carcinoma	T020 KIPCC,,,T357 KIPCC t1+t2+u,,,T359 KIPCC t1+t2+u 1,,,T361 KIPCC t1 1	KIPCC	4	TRUE	T020 KIPCC	T357 KIPCC t1+t2+u	T359 KIPCC t1+t2+u 1	T361 KIPCC t1 1
TCGA-30-1714-01	ovarian serous cystadenocarcinoma	ovarian serous cystadenocarcinoma	T023 OV,,,T375 OV PROF,,,T379 OV PROF 1	OV	3	TRUE	T023 OV	T375 OV PROF	T379 OV PROF 1
TCGA-30-1718-01	ovarian serous cystadenocarcinoma	ovarian serous cystadenocarcinoma	T023 OV,,,T378 OV IMMR,,,T388 OV IMMR 1	OV	3	TRUE	T023 OV	T378 OV IMMR	T388 OV IMMR 1
TCGA-30-1853-01	ovarian serous cystadenocarcinoma	ovarian serous cystadenocarcinoma	T023 OV,,,T375 OV PROF	OV	2	TRUE	T023 OV	T375 OV PROF
TCGA-30-1855-01	ovarian serous cystadenocarcinoma	ovarian serous cystadenocarcinoma	T023 OV,,,T377 OV MESN	OV	2	TRUE	T023 OV	T377 OV MESN
TCGA-30-1857-01	ovarian serous cystadenocarcinoma	ovarian serous cystadenocarcinoma	T023 OV,,,T378 OV IMMR,,,T389 OV IMMR 2	OV	3	TRUE	T023 OV	T378 OV IMMR	T389 OV IMMR 2
TCGA-30-1860-01	ovarian serous cystadenocarcinoma	ovarian serous cystadenocarcinoma	T023 OV,,,T376 OV DIFF,,,T382 OV DIFF 2	OV	3	TRUE	T023 OV	T376 OV DIFF	T382 OV DIFF 2
TCGA-30-1861-01	ovarian serous cystadenocarcinoma	ovarian serous cystadenocarcinoma	T023 OV,,,T377 OV MESN	OV	2	TRUE	T023 OV	T377 OV MESN
TCGA-30-1862-01	ovarian serous cystadenocarcinoma	ovarian serous cystadenocarcinoma	T023 OV,,,T377 OV MESN,,,T387 OV MESN 4	OV	3	TRUE	T023 OV	T377 OV MESN	T387 OV MESN 4
TCGA-30-1866-01	ovarian serous cystadenocarcinoma	ovarian serous cystadenocarcinoma	T023 OV,,,T376 OV DIFF	OV	2	TRUE	T023 OV	T376 OV DIFF
TCGA-30-1891-01	ovarian serous cystadenocarcinoma	ovarian serous cystadenocarcinoma	T023 OV,,,T378 OV IMMR,,,T389 OV IMMR 2	OV	3	TRUE	T023 OV	T378 OV IMMR	T389 OV IMMR 2
TCGA-30-1892-01	ovarian serous cystadenocarcinoma	ovarian serous cystadenocarcinoma	T023 OV,,,T378 OV IMMR,,,T389 OV IMMR 2	OV	3	TRUE	T023 OV	T378 OV IMMR	T389 OV IMMR 2
TCGA-31-1944-01	ovarian serous cystadenocarcinoma	ovarian serous cystadenocarcinoma	T023 OV,,,T378 OV IMMR,,,T388 OV IMMR 1	OV	3	TRUE	T023 OV	T378 OV IMMR	T388 OV IMMR 1
TCGA-31-1946-01	ovarian serous cystadenocarcinoma	ovarian serous cystadenocarcinoma	T023 OV,,,T378 OV IMMR,,,T388 OV IMMR 1	OV	3	TRUE	T023 OV	T378 OV IMMR	T388 OV IMMR 1
TCGA-31-1950-01	ovarian serous cystadenocarcinoma	ovarian serous cystadenocarcinoma	T023 OV	OV	1	TRUE	T023 OV
TCGA-31-1951-01	ovarian serous cystadenocarcinoma	ovarian serous cystadenocarcinoma	T023 OV,,,T378 OV IMMR,,,T388 OV IMMR 1	OV	3	TRUE	T023 OV	T378 OV IMMR	T388 OV IMMR 1
TCGA-31-1953-01	ovarian serous cystadenocarcinoma	ovarian serous cystadenocarcinoma	T023 OV,,,T378 OV IMMR,,,T388 OV IMMR 1	OV	3	TRUE	T023 OV	T378 OV IMMR	T388 OV IMMR 1
TCGA-31-1956-01	ovarian serous cystadenocarcinoma	ovarian serous cystadenocarcinoma	T023 OV,,,T378 OV IMMR,,,T388 OV IMMR 1	OV	3	TRUE	T023 OV	T378 OV IMMR	T388 OV IMMR 1
TCGA-31-1959-01	ovarian serous cystadenocarcinoma	ovarian serous cystadenocarcinoma	T023 OV,,,T377 OV MESN,,,T385 OV MESN 2	OV	3	TRUE	T023 OV	T377 OV MESN	T385 OV MESN 2
TCGA-32-1970-01	glioblastoma multiforme	glioblastoma multiforme	T000 CNS,,,T026 CNS A,,,T028 CNS IDHwt,,,T030 GLI IDHwt,,,T034 GLI HG,,,T035 GLI HG C7/C10,,,T037 GLI HG NEUR DIFFhigh	GBM	7	FALSE	T000 CNS	T026 CNS A	T028 CNS IDHwt	T030 GLI IDHwt	T034 GLI HG	T035 GLI HG C7/C10
TCGA-32-1980-01	glioblastoma multiforme	glioblastoma multiforme	T000 CNS,,,T026 CNS A,,,T028 CNS IDHwt,,,T030 GLI IDHwt,,,T034 GLI HG,,,T035 GLI HG C7/C10,,,T038 GLI HG/GBM MES/CLASS,,,T041 GLI HG/GBM NEUR	GBM	8	TRUE	T000 CNS	T026 CNS A	T028 CNS IDHwt	T030 GLI IDHwt	T034 GLI HG	T035 GLI HG C7/C10	T038 GLI HG/GBM MES/CLASS	T041 GLI HG/GBM NEUR
TCGA-32-1982-01	glioblastoma multiforme	glioblastoma multiforme	T000 CNS,,,T026 CNS A,,,T028 CNS IDHwt,,,T030 GLI IDHwt,,,T034 GLI HG,,,T035 GLI HG C7/C10,,,T038 GLI HG/GBM MES/CLASS	GBM	7	TRUE	T000 CNS	T026 CNS A	T028 CNS IDHwt	T030 GLI IDHwt	T034 GLI HG	T035 GLI HG C7/C10	T038 GLI HG/GBM MES/CLASS
TCGA-32-2615-01	glioblastoma multiforme	glioblastoma multiforme	T000 CNS,,,T026 CNS A,,,T028 CNS IDHwt,,,T030 GLI IDHwt,,,T034 GLI HG,,,T035 GLI HG C7/C10,,,T038 GLI HG/GBM MES/CLASS,,,T041 GLI HG/GBM NEUR	GBM	8	TRUE	T000 CNS	T026 CNS A	T028 CNS IDHwt	T030 GLI IDHwt	T034 GLI HG	T035 GLI HG C7/C10	T038 GLI HG/GBM MES/CLASS	T041 GLI HG/GBM NEUR
TCGA-32-2616-01	glioblastoma multiforme	glioblastoma multiforme	T000 CNS,,,T026 CNS A,,,T028 CNS IDHwt,,,T030 GLI IDHwt,,,T034 GLI HG,,,T035 GLI HG C7/C10,,,T038 GLI HG/GBM MES/CLASS,,,T041 GLI HG/GBM NEUR	GBM	8	TRUE	T000 CNS	T026 CNS A	T028 CNS IDHwt	T030 GLI IDHwt	T034 GLI HG	T035 GLI HG C7/C10	T038 GLI HG/GBM MES/CLASS	T041 GLI HG/GBM NEUR
TCGA-32-2632-01	glioblastoma multiforme	glioblastoma multiforme	T000 CNS,,,T026 CNS A,,,T028 CNS IDHwt,,,T030 GLI IDHwt,,,T034 GLI HG,,,T035 GLI HG C7/C10,,,T037 GLI HG NEUR DIFFhigh	GBM	7	FALSE	T000 CNS	T026 CNS A	T028 CNS IDHwt	T030 GLI IDHwt	T034 GLI HG	T035 GLI HG C7/C10
TCGA-32-2634-01	glioblastoma multiforme	glioblastoma multiforme	T000 CNS,,,T026 CNS A,,,T028 CNS IDHwt,,,T030 GLI IDHwt,,,T034 GLI HG,,,T036 GLI HG PRON,,,T042 GLI HG/GBM PRON	GBM	7	TRUE	T000 CNS	T026 CNS A	T028 CNS IDHwt	T030 GLI IDHwt	T034 GLI HG	T036 GLI HG PRON	T042 GLI HG/GBM PRON
TCGA-32-4213-01	glioblastoma multiforme	glioblastoma multiforme	T000 CNS,,,T026 CNS A,,,T028 CNS IDHwt,,,T030 GLI IDHwt,,,T034 GLI HG,,,T035 GLI HG C7/C10,,,T038 GLI HG/GBM MES/CLASS,,,T040 GLI HG/GBM MES	GBM	8	TRUE	T000 CNS	T026 CNS A	T028 CNS IDHwt	T030 GLI IDHwt	T034 GLI HG	T035 GLI HG C7/C10	T038 GLI HG/GBM MES/CLASS	T040 GLI HG/GBM MES
TCGA-32-5222-01	glioblastoma multiforme	glioblastoma multiforme	T000 CNS,,,T026 CNS A,,,T028 CNS IDHwt,,,T030 GLI IDHwt,,,T034 GLI HG,,,T035 GLI HG C7/C10,,,T037 GLI HG NEUR DIFFhigh	GBM	7	FALSE	T000 CNS	T026 CNS A	T028 CNS IDHwt	T030 GLI IDHwt	T034 GLI HG	T035 GLI HG C7/C10
TCGA-33-4532-01	lung squamous cell carcinoma	lung squamous cell carcinoma	T012 SCC/BLCA,,,T233 SCC,,,T235 LUSC,,,T241 LUSC CL,,,T248 LUSC CL 1	LUSC	5	TRUE	T012 SCC/BLCA	T233 SCC	T235 LUSC	T241 LUSC CL	T248 LUSC CL 1
TCGA-33-4533-01	lung squamous cell carcinoma	lung squamous cell carcinoma	T003 MESODM STEMhigh,,,T091 MESODM STEMhigh A,,,T103 SARC NF1low,,,T111 UCS	LUSC	4	FALSE	T012 SCC/BLCA
TCGA-33-4538-01	lung squamous cell carcinoma	lung squamous cell carcinoma	T012 SCC/BLCA,,,T233 SCC,,,T235 LUSC,,,T242 LUSC CL/HNSC	LUSC	4	TRUE	T012 SCC/BLCA	T233 SCC	T235 LUSC	T242 LUSC CL/HNSC
TCGA-33-4547-01	lung squamous cell carcinoma	lung squamous cell carcinoma	T012 SCC/BLCA,,,T233 SCC,,,T235 LUSC,,,T239 LUSC BAS+SEC,,,T246 LUSC SEC	LUSC	5	TRUE	T012 SCC/BLCA	T233 SCC	T235 LUSC	T239 LUSC BAS+SEC	T246 LUSC SEC
TCGA-33-4566-01	lung squamous cell carcinoma	lung squamous cell carcinoma	T011 LUAD,,,T218 LUAD PP,,,T231 LUAD PP 2	LUSC	3	FALSE	T012 SCC/BLCA
TCGA-33-4582-01	lung squamous cell carcinoma	lung squamous cell carcinoma	T012 SCC/BLCA,,,T233 SCC,,,T235 LUSC,,,T239 LUSC BAS+SEC,,,T246 LUSC SEC	LUSC	5	TRUE	T012 SCC/BLCA	T233 SCC	T235 LUSC	T239 LUSC BAS+SEC	T246 LUSC SEC
TCGA-33-4583-01	lung squamous cell carcinoma	lung squamous cell carcinoma	T012 SCC/BLCA,,,T233 SCC,,,T235 LUSC,,,T241 LUSC CL,,,T248 LUSC CL 1	LUSC	5	TRUE	T012 SCC/BLCA	T233 SCC	T235 LUSC	T241 LUSC CL	T248 LUSC CL 1
TCGA-33-4586-01	lung squamous cell carcinoma	lung squamous cell carcinoma	T012 SCC/BLCA,,,T233 SCC,,,T235 LUSC,,,T241 LUSC CL,,,T249 LUSC CL 2	LUSC	5	TRUE	T012 SCC/BLCA	T233 SCC	T235 LUSC	T241 LUSC CL	T249 LUSC CL 2
TCGA-33-4587-01	lung squamous cell carcinoma	lung squamous cell carcinoma	T012 SCC/BLCA,,,T233 SCC,,,T235 LUSC,,,T244 LUSC PRI 2	LUSC	4	TRUE	T012 SCC/BLCA	T233 SCC	T235 LUSC	T244 LUSC PRI 2
TCGA-33-4589-01	lung squamous cell carcinoma	lung squamous cell carcinoma	T012 SCC/BLCA,,,T233 SCC,,,T236 HNSC/ESCC,,,T252 HNSC/ESCC2,,,T257 HNSC BAS	LUSC	5	FALSE	T012 SCC/BLCA
TCGA-33-6737-01	lung squamous cell carcinoma	lung squamous cell carcinoma	T011 LUAD,,,T218 LUAD PP,,,T231 LUAD PP 2	LUSC	3	FALSE	T012 SCC/BLCA
TCGA-33-6738-01	lung squamous cell carcinoma	lung squamous cell carcinoma	T012 SCC/BLCA,,,T233 SCC,,,T235 LUSC	LUSC	3	TRUE	T012 SCC/BLCA	T233 SCC	T235 LUSC
TCGA-33-A4WN-01	lung squamous cell carcinoma	lung squamous cell carcinoma	T012 SCC/BLCA,,,T233 SCC,,,T235 LUSC,,,T241 LUSC CL,,,T248 LUSC CL 1	LUSC	5	TRUE	T012 SCC/BLCA	T233 SCC	T235 LUSC	T241 LUSC CL	T248 LUSC CL 1
TCGA-33-A5GW-01	lung squamous cell carcinoma	lung squamous cell carcinoma	T012 SCC/BLCA,,,T233 SCC,,,T235 LUSC,,,T241 LUSC CL,,,T248 LUSC CL 1	LUSC	5	TRUE	T012 SCC/BLCA	T233 SCC	T235 LUSC	T241 LUSC CL	T248 LUSC CL 1
TCGA-33-AAS8-01	lung squamous cell carcinoma	lung squamous cell carcinoma	T012 SCC/BLCA,,,T233 SCC,,,T235 LUSC,,,T241 LUSC CL,,,T248 LUSC CL 1	LUSC	5	TRUE	T012 SCC/BLCA	T233 SCC	T235 LUSC	T241 LUSC CL	T248 LUSC CL 1
TCGA-33-AASB-01	lung squamous cell carcinoma	lung squamous cell carcinoma	T011 LUAD,,,T218 LUAD PP,,,T231 LUAD PP 2	LUSC	3	FALSE	T012 SCC/BLCA
TCGA-33-AASD-01	lung squamous cell carcinoma	lung squamous cell carcinoma	T012 SCC/BLCA,,,T233 SCC,,,T235 LUSC,,,T242 LUSC CL/HNSC	LUSC	4	TRUE	T012 SCC/BLCA	T233 SCC	T235 LUSC	T242 LUSC CL/HNSC
TCGA-33-AASJ-01	lung squamous cell carcinoma	lung squamous cell carcinoma	T012 SCC/BLCA,,,T233 SCC,,,T235 LUSC,,,T242 LUSC CL/HNSC	LUSC	4	TRUE	T012 SCC/BLCA	T233 SCC	T235 LUSC	T242 LUSC CL/HNSC
TCGA-33-AASL-01	lung squamous cell carcinoma	lung squamous cell carcinoma	T012 SCC/BLCA,,,T233 SCC,,,T235 LUSC,,,T242 LUSC CL/HNSC	LUSC	4	TRUE	T012 SCC/BLCA	T233 SCC	T235 LUSC	T242 LUSC CL/HNSC
TCGA-34-2596-01	lung squamous cell carcinoma	lung squamous cell carcinoma	T012 SCC/BLCA,,,T233 SCC,,,T235 LUSC,,,T241 LUSC CL,,,T249 LUSC CL 2	LUSC	5	TRUE	T012 SCC/BLCA	T233 SCC	T235 LUSC	T241 LUSC CL	T249 LUSC CL 2
TCGA-34-2600-01	lung squamous cell carcinoma	lung squamous cell carcinoma	T012 SCC/BLCA,,,T233 SCC,,,T235 LUSC,,,T239 LUSC BAS+SEC,,,T246 LUSC SEC	LUSC	5	TRUE	T012 SCC/BLCA	T233 SCC	T235 LUSC	T239 LUSC BAS+SEC	T246 LUSC SEC
TCGA-34-2608-01	lung squamous cell carcinoma	lung squamous cell carcinoma	T012 SCC/BLCA,,,T233 SCC,,,T235 LUSC,,,T239 LUSC BAS+SEC,,,T245 LUSC MIX	LUSC	5	TRUE	T012 SCC/BLCA	T233 SCC	T235 LUSC	T239 LUSC BAS+SEC	T245 LUSC MIX
TCGA-34-5231-01	lung squamous cell carcinoma	lung squamous cell carcinoma	T012 SCC/BLCA,,,T233 SCC,,,T235 LUSC,,,T242 LUSC CL/HNSC	LUSC	4	TRUE	T012 SCC/BLCA	T233 SCC	T235 LUSC	T242 LUSC CL/HNSC
TCGA-34-5232-01	lung squamous cell carcinoma	lung squamous cell carcinoma	T012 SCC/BLCA,,,T233 SCC,,,T235 LUSC,,,T239 LUSC BAS+SEC,,,T246 LUSC SEC	LUSC	5	TRUE	T012 SCC/BLCA	T233 SCC	T235 LUSC	T239 LUSC BAS+SEC	T246 LUSC SEC
TCGA-34-5234-01	lung squamous cell carcinoma	lung squamous cell carcinoma	T012 SCC/BLCA,,,T233 SCC,,,T235 LUSC,,,T239 LUSC BAS+SEC,,,T245 LUSC MIX	LUSC	5	TRUE	T012 SCC/BLCA	T233 SCC	T235 LUSC	T239 LUSC BAS+SEC	T245 LUSC MIX
TCGA-34-5236-01	lung squamous cell carcinoma	lung squamous cell carcinoma	T012 SCC/BLCA,,,T233 SCC,,,T235 LUSC,,,T242 LUSC CL/HNSC	LUSC	4	TRUE	T012 SCC/BLCA	T233 SCC	T235 LUSC	T242 LUSC CL/HNSC
TCGA-34-5239-01	lung squamous cell carcinoma	lung squamous cell carcinoma	T012 SCC/BLCA,,,T233 SCC,,,T235 LUSC,,,T240 LUSC SEC	LUSC	4	TRUE	T012 SCC/BLCA	T233 SCC	T235 LUSC	T240 LUSC SEC
TCGA-34-5240-01	lung squamous cell carcinoma	lung squamous cell carcinoma	T012 SCC/BLCA,,,T233 SCC,,,T235 LUSC,,,T242 LUSC CL/HNSC	LUSC	4	TRUE	T012 SCC/BLCA	T233 SCC	T235 LUSC	T242 LUSC CL/HNSC
TCGA-34-5241-01	lung squamous cell carcinoma	lung squamous cell carcinoma	T012 SCC/BLCA,,,T233 SCC,,,T235 LUSC,,,T239 LUSC BAS+SEC,,,T247 LUSC BAS	LUSC	5	TRUE	T012 SCC/BLCA	T233 SCC	T235 LUSC	T239 LUSC BAS+SEC	T247 LUSC BAS
TCGA-34-5927-01	lung squamous cell carcinoma	lung squamous cell carcinoma	T012 SCC/BLCA,,,T233 SCC,,,T235 LUSC,,,T239 LUSC BAS+SEC	LUSC	4	TRUE	T012 SCC/BLCA	T233 SCC	T235 LUSC	T239 LUSC BAS+SEC
TCGA-34-5928-01	lung squamous cell carcinoma	lung squamous cell carcinoma	T012 SCC/BLCA,,,T233 SCC,,,T235 LUSC,,,T239 LUSC BAS+SEC,,,T245 LUSC MIX	LUSC	5	TRUE	T012 SCC/BLCA	T233 SCC	T235 LUSC	T239 LUSC BAS+SEC	T245 LUSC MIX
TCGA-34-5929-01	lung squamous cell carcinoma	lung squamous cell carcinoma	T012 SCC/BLCA,,,T233 SCC,,,T235 LUSC,,,T239 LUSC BAS+SEC	LUSC	4	TRUE	T012 SCC/BLCA	T233 SCC	T235 LUSC	T239 LUSC BAS+SEC
TCGA-34-7107-01	lung squamous cell carcinoma	lung squamous cell carcinoma	T012 SCC/BLCA,,,T233 SCC,,,T235 LUSC,,,T242 LUSC CL/HNSC	LUSC	4	TRUE	T012 SCC/BLCA	T233 SCC	T235 LUSC	T242 LUSC CL/HNSC
TCGA-34-8454-01	lung squamous cell carcinoma	lung squamous cell carcinoma	T012 SCC/BLCA,,,T233 SCC,,,T235 LUSC,,,T239 LUSC BAS+SEC,,,T247 LUSC BAS	LUSC	5	TRUE	T012 SCC/BLCA	T233 SCC	T235 LUSC	T239 LUSC BAS+SEC	T247 LUSC BAS
TCGA-34-8455-01	lung squamous cell carcinoma	lung squamous cell carcinoma	T012 SCC/BLCA,,,T233 SCC,,,T235 LUSC,,,T239 LUSC BAS+SEC,,,T247 LUSC BAS	LUSC	5	TRUE	T012 SCC/BLCA	T233 SCC	T235 LUSC	T239 LUSC BAS+SEC	T247 LUSC BAS
TCGA-34-8456-01	lung squamous cell carcinoma	lung squamous cell carcinoma	T012 SCC/BLCA,,,T233 SCC,,,T235 LUSC,,,T241 LUSC CL,,,T248 LUSC CL 1	LUSC	5	TRUE	T012 SCC/BLCA	T233 SCC	T235 LUSC	T241 LUSC CL	T248 LUSC CL 1
TCGA-34-A5IX-01	lung squamous cell carcinoma	lung squamous cell carcinoma	T012 SCC/BLCA,,,T233 SCC,,,T235 LUSC,,,T239 LUSC BAS+SEC,,,T247 LUSC BAS	LUSC	5	TRUE	T012 SCC/BLCA	T233 SCC	T235 LUSC	T239 LUSC BAS+SEC	T247 LUSC BAS
TCGA-35-3615-01	lung adenocarcinoma	lung adenocarcinoma	T011 LUAD,,,T218 LUAD PP,,,T232 LUAD TRU 3	LUAD	3	TRUE	T011 LUAD	T218 LUAD PP	T232 LUAD TRU 3
TCGA-35-4122-01	lung adenocarcinoma	lung adenocarcinoma	T011 LUAD,,,T217 LUAD TRU+PI,,,T219 LUAD TRU+PI 1,,,T223 LUAD PI 2,,,T228 LUAD PI 5	LUAD	5	TRUE	T011 LUAD	T217 LUAD TRU+PI	T219 LUAD TRU+PI 1	T223 LUAD PI 2	T228 LUAD PI 5
TCGA-35-4123-01	lung adenocarcinoma	lung adenocarcinoma	T011 LUAD,,,T217 LUAD TRU+PI,,,T219 LUAD TRU+PI 1,,,T223 LUAD PI 2,,,T228 LUAD PI 5	LUAD	5	TRUE	T011 LUAD	T217 LUAD TRU+PI	T219 LUAD TRU+PI 1	T223 LUAD PI 2	T228 LUAD PI 5
TCGA-35-5375-01	lung adenocarcinoma	lung adenocarcinoma	T012 SCC/BLCA,,,T233 SCC,,,T235 LUSC,,,T241 LUSC CL,,,T249 LUSC CL 2	LUAD	5	FALSE	T011 LUAD
TCGA-36-1568-01	ovarian serous cystadenocarcinoma	ovarian serous cystadenocarcinoma	T023 OV,,,T378 OV IMMR,,,T389 OV IMMR 2	OV	3	TRUE	T023 OV	T378 OV IMMR	T389 OV IMMR 2
TCGA-36-1569-01	ovarian serous cystadenocarcinoma	ovarian serous cystadenocarcinoma	T023 OV,,,T377 OV MESN	OV	2	TRUE	T023 OV	T377 OV MESN
TCGA-36-1570-01	ovarian serous cystadenocarcinoma	ovarian serous cystadenocarcinoma	T023 OV,,,T376 OV DIFF,,,T381 OV DIFF 1	OV	3	TRUE	T023 OV	T376 OV DIFF	T381 OV DIFF 1
TCGA-36-1571-01	ovarian serous cystadenocarcinoma	ovarian serous cystadenocarcinoma	T023 OV,,,T376 OV DIFF,,,T381 OV DIFF 1	OV	3	TRUE	T023 OV	T376 OV DIFF	T381 OV DIFF 1
TCGA-36-1574-01	ovarian serous cystadenocarcinoma	ovarian serous cystadenocarcinoma	T023 OV,,,T378 OV IMMR,,,T388 OV IMMR 1	OV	3	TRUE	T023 OV	T378 OV IMMR	T388 OV IMMR 1
TCGA-36-1575-01	ovarian serous cystadenocarcinoma	ovarian serous cystadenocarcinoma	T023 OV,,,T375 OV PROF,,,T380 OV PROF 2	OV	3	TRUE	T023 OV	T375 OV PROF	T380 OV PROF 2
TCGA-36-1576-01	ovarian serous cystadenocarcinoma	ovarian serous cystadenocarcinoma	T023 OV,,,T377 OV MESN,,,T386 OV MESN 3	OV	3	TRUE	T023 OV	T377 OV MESN	T386 OV MESN 3
TCGA-36-1577-01	ovarian serous cystadenocarcinoma	ovarian serous cystadenocarcinoma	T023 OV,,,T375 OV PROF,,,T380 OV PROF 2	OV	3	TRUE	T023 OV	T375 OV PROF	T380 OV PROF 2
TCGA-36-1578-01	ovarian serous cystadenocarcinoma	ovarian serous cystadenocarcinoma	T023 OV,,,T376 OV DIFF,,,T382 OV DIFF 2	OV	3	TRUE	T023 OV	T376 OV DIFF	T382 OV DIFF 2
TCGA-36-1580-01	ovarian serous cystadenocarcinoma	ovarian serous cystadenocarcinoma	T023 OV,,,T377 OV MESN	OV	2	TRUE	T023 OV	T377 OV MESN
TCGA-36-1581-01	ovarian serous cystadenocarcinoma	ovarian serous cystadenocarcinoma	T023 OV,,,T376 OV DIFF,,,T382 OV DIFF 2	OV	3	TRUE	T023 OV	T376 OV DIFF	T382 OV DIFF 2
TCGA-37-3783-01	lung squamous cell carcinoma	lung squamous cell carcinoma	T012 SCC/BLCA,,,T233 SCC,,,T236 HNSC/ESCC,,,T252 HNSC/ESCC2,,,T257 HNSC BAS	LUSC	5	FALSE	T012 SCC/BLCA
TCGA-37-3789-01	lung squamous cell carcinoma	lung squamous cell carcinoma	T012 SCC/BLCA,,,T233 SCC,,,T236 HNSC/ESCC,,,T252 HNSC/ESCC2,,,T257 HNSC BAS	LUSC	5	FALSE	T012 SCC/BLCA
TCGA-37-3792-01	lung squamous cell carcinoma	lung squamous cell carcinoma	T011 LUAD,,,T217 LUAD TRU+PI,,,T219 LUAD TRU+PI 1,,,T223 LUAD PI 2,,,T228 LUAD PI 5	LUSC	5	FALSE	T012 SCC/BLCA
TCGA-37-4129-01	lung squamous cell carcinoma	lung squamous cell carcinoma	T009 PCPG	LUSC	1	FALSE	T012 SCC/BLCA
TCGA-37-4130-01	lung squamous cell carcinoma	lung squamous cell carcinoma	T011 LUAD,,,T218 LUAD PP,,,T231 LUAD PP 2	LUSC	3	FALSE	T012 SCC/BLCA
TCGA-37-4132-01	lung squamous cell carcinoma	lung squamous cell carcinoma	T012 SCC/BLCA,,,T233 SCC,,,T235 LUSC,,,T243 LUSC PRI 1	LUSC	4	TRUE	T012 SCC/BLCA	T233 SCC	T235 LUSC	T243 LUSC PRI 1
TCGA-37-4133-01	lung squamous cell carcinoma	lung squamous cell carcinoma	T012 SCC/BLCA,,,T233 SCC,,,T235 LUSC,,,T241 LUSC CL,,,T249 LUSC CL 2	LUSC	5	TRUE	T012 SCC/BLCA	T233 SCC	T235 LUSC	T241 LUSC CL	T249 LUSC CL 2
TCGA-37-4135-01	lung squamous cell carcinoma	lung squamous cell carcinoma	T012 SCC/BLCA,,,T233 SCC,,,T235 LUSC,,,T244 LUSC PRI 2	LUSC	4	TRUE	T012 SCC/BLCA	T233 SCC	T235 LUSC	T244 LUSC PRI 2
TCGA-37-4141-01	lung squamous cell carcinoma	lung squamous cell carcinoma	T012 SCC/BLCA,,,T233 SCC,,,T235 LUSC,,,T243 LUSC PRI 1	LUSC	4	TRUE	T012 SCC/BLCA	T233 SCC	T235 LUSC	T243 LUSC PRI 1
TCGA-37-5819-01	lung squamous cell carcinoma	lung squamous cell carcinoma	T011 LUAD,,,T218 LUAD PP,,,T230 LUAD PP 1	LUSC	3	FALSE	T012 SCC/BLCA
TCGA-37-A5EL-01	lung squamous cell carcinoma	lung squamous cell carcinoma	T012 SCC/BLCA,,,T233 SCC,,,T235 LUSC,,,T242 LUSC CL/HNSC	LUSC	4	TRUE	T012 SCC/BLCA	T233 SCC	T235 LUSC	T242 LUSC CL/HNSC
TCGA-37-A5EM-01	lung squamous cell carcinoma	lung squamous cell carcinoma	T012 SCC/BLCA,,,T233 SCC,,,T235 LUSC,,,T242 LUSC CL/HNSC	LUSC	4	TRUE	T012 SCC/BLCA	T233 SCC	T235 LUSC	T242 LUSC CL/HNSC
TCGA-37-A5EN-01	lung squamous cell carcinoma	lung squamous cell carcinoma	T012 SCC/BLCA,,,T233 SCC,,,T235 LUSC,,,T242 LUSC CL/HNSC	LUSC	4	TRUE	T012 SCC/BLCA	T233 SCC	T235 LUSC	T242 LUSC CL/HNSC
TCGA-38-4625-01	lung adenocarcinoma	lung adenocarcinoma	T011 LUAD,,,T217 LUAD TRU+PI,,,T219 LUAD TRU+PI 1,,,T223 LUAD PI 2,,,T228 LUAD PI 5	LUAD	5	TRUE	T011 LUAD	T217 LUAD TRU+PI	T219 LUAD TRU+PI 1	T223 LUAD PI 2	T228 LUAD PI 5
TCGA-38-4626-01	lung adenocarcinoma	lung adenocarcinoma	T011 LUAD,,,T217 LUAD TRU+PI,,,T219 LUAD TRU+PI 1,,,T221 LUAD TRU 2,,,T224 LUAD TRU 4	LUAD	5	TRUE	T011 LUAD	T217 LUAD TRU+PI	T219 LUAD TRU+PI 1	T221 LUAD TRU 2	T224 LUAD TRU 4
TCGA-38-4627-01	lung adenocarcinoma	lung adenocarcinoma	T011 LUAD,,,T217 LUAD TRU+PI,,,T219 LUAD TRU+PI 1,,,T222 LUAD PI 1,,,T226 LUAD PI 3	LUAD	5	TRUE	T011 LUAD	T217 LUAD TRU+PI	T219 LUAD TRU+PI 1	T222 LUAD PI 1	T226 LUAD PI 3
TCGA-38-4628-01	lung adenocarcinoma	lung adenocarcinoma	T011 LUAD,,,T217 LUAD TRU+PI,,,T219 LUAD TRU+PI 1,,,T221 LUAD TRU 2,,,T225 LUAD TRU 5	LUAD	5	TRUE	T011 LUAD	T217 LUAD TRU+PI	T219 LUAD TRU+PI 1	T221 LUAD TRU 2	T225 LUAD TRU 5
TCGA-38-4629-01	lung adenocarcinoma	lung adenocarcinoma	T011 LUAD,,,T217 LUAD TRU+PI,,,T219 LUAD TRU+PI 1,,,T223 LUAD PI 2,,,T228 LUAD PI 5	LUAD	5	TRUE	T011 LUAD	T217 LUAD TRU+PI	T219 LUAD TRU+PI 1	T223 LUAD PI 2	T228 LUAD PI 5
TCGA-38-4630-01	lung adenocarcinoma	lung adenocarcinoma	T022 UCEC/CECC,,,T366 UCEC/UCS,,,T368 UCEC/UCS CN-high,,,T372 UCEC/UCS CN-high 3	LUAD	4	FALSE	T011 LUAD
TCGA-38-4631-01	lung adenocarcinoma	lung adenocarcinoma	T011 LUAD,,,T218 LUAD PP,,,T231 LUAD PP 2	LUAD	3	TRUE	T011 LUAD	T218 LUAD PP	T231 LUAD PP 2
TCGA-38-4632-01	lung adenocarcinoma	lung adenocarcinoma	T011 LUAD,,,T217 LUAD TRU+PI,,,T219 LUAD TRU+PI 1	LUAD	3	TRUE	T011 LUAD	T217 LUAD TRU+PI	T219 LUAD TRU+PI 1
TCGA-38-6178-01	lung adenocarcinoma	lung adenocarcinoma	T011 LUAD,,,T217 LUAD TRU+PI,,,T219 LUAD TRU+PI 1,,,T222 LUAD PI 1,,,T227 LUAD PI 4	LUAD	5	TRUE	T011 LUAD	T217 LUAD TRU+PI	T219 LUAD TRU+PI 1	T222 LUAD PI 1	T227 LUAD PI 4
TCGA-38-7271-01	lung adenocarcinoma	lung adenocarcinoma	T011 LUAD,,,T217 LUAD TRU+PI,,,T219 LUAD TRU+PI 1,,,T221 LUAD TRU 2,,,T224 LUAD TRU 4	LUAD	5	TRUE	T011 LUAD	T217 LUAD TRU+PI	T219 LUAD TRU+PI 1	T221 LUAD TRU 2	T224 LUAD TRU 4
TCGA-38-A44F-01	lung adenocarcinoma	lung adenocarcinoma	T011 LUAD,,,T217 LUAD TRU+PI,,,T220 LUAD TRU 1	LUAD	3	TRUE	T011 LUAD	T217 LUAD TRU+PI	T220 LUAD TRU 1
TCGA-39-5011-01	lung squamous cell carcinoma	lung squamous cell carcinoma	T011 LUAD,,,T218 LUAD PP,,,T231 LUAD PP 2	LUSC	3	FALSE	T012 SCC/BLCA
TCGA-39-5019-01	lung squamous cell carcinoma	lung squamous cell carcinoma	T012 SCC/BLCA,,,T233 SCC,,,T235 LUSC,,,T241 LUSC CL,,,T248 LUSC CL 1	LUSC	5	TRUE	T012 SCC/BLCA	T233 SCC	T235 LUSC	T241 LUSC CL	T248 LUSC CL 1
TCGA-39-5021-01	lung squamous cell carcinoma	lung squamous cell carcinoma	T012 SCC/BLCA,,,T233 SCC,,,T235 LUSC,,,T241 LUSC CL,,,T249 LUSC CL 2	LUSC	5	TRUE	T012 SCC/BLCA	T233 SCC	T235 LUSC	T241 LUSC CL	T249 LUSC CL 2
TCGA-39-5022-01	lung squamous cell carcinoma	lung squamous cell carcinoma	T012 SCC/BLCA,,,T233 SCC,,,T235 LUSC	LUSC	3	TRUE	T012 SCC/BLCA	T233 SCC	T235 LUSC
TCGA-39-5024-01	lung squamous cell carcinoma	lung squamous cell carcinoma	T012 SCC/BLCA,,,T233 SCC,,,T235 LUSC,,,T239 LUSC BAS+SEC,,,T246 LUSC SEC	LUSC	5	TRUE	T012 SCC/BLCA	T233 SCC	T235 LUSC	T239 LUSC BAS+SEC	T246 LUSC SEC
TCGA-39-5027-01	lung squamous cell carcinoma	lung squamous cell carcinoma	T012 SCC/BLCA,,,T233 SCC,,,T235 LUSC,,,T241 LUSC CL,,,T248 LUSC CL 1	LUSC	5	TRUE	T012 SCC/BLCA	T233 SCC	T235 LUSC	T241 LUSC CL	T248 LUSC CL 1
TCGA-39-5028-01	lung squamous cell carcinoma	lung squamous cell carcinoma	T012 SCC/BLCA,,,T233 SCC,,,T235 LUSC,,,T239 LUSC BAS+SEC,,,T245 LUSC MIX	LUSC	5	TRUE	T012 SCC/BLCA	T233 SCC	T235 LUSC	T239 LUSC BAS+SEC	T245 LUSC MIX
TCGA-39-5029-01	lung squamous cell carcinoma	lung squamous cell carcinoma	T012 SCC/BLCA,,,T233 SCC,,,T235 LUSC,,,T239 LUSC BAS+SEC,,,T247 LUSC BAS	LUSC	5	TRUE	T012 SCC/BLCA	T233 SCC	T235 LUSC	T239 LUSC BAS+SEC	T247 LUSC BAS
TCGA-39-5030-01	lung squamous cell carcinoma	lung squamous cell carcinoma	T012 SCC/BLCA,,,T233 SCC,,,T235 LUSC,,,T240 LUSC SEC	LUSC	4	TRUE	T012 SCC/BLCA	T233 SCC	T235 LUSC	T240 LUSC SEC
TCGA-39-5031-01	lung squamous cell carcinoma	lung squamous cell carcinoma	T012 SCC/BLCA,,,T233 SCC,,,T235 LUSC,,,T241 LUSC CL,,,T248 LUSC CL 1	LUSC	5	TRUE	T012 SCC/BLCA	T233 SCC	T235 LUSC	T241 LUSC CL	T248 LUSC CL 1
TCGA-39-5034-01	lung squamous cell carcinoma	lung squamous cell carcinoma	T011 LUAD,,,T218 LUAD PP,,,T230 LUAD PP 1	LUSC	3	FALSE	T012 SCC/BLCA
TCGA-39-5035-01	lung squamous cell carcinoma	lung squamous cell carcinoma	T012 SCC/BLCA,,,T233 SCC,,,T235 LUSC,,,T239 LUSC BAS+SEC,,,T245 LUSC MIX	LUSC	5	TRUE	T012 SCC/BLCA	T233 SCC	T235 LUSC	T239 LUSC BAS+SEC	T245 LUSC MIX
TCGA-39-5036-01	lung squamous cell carcinoma	lung squamous cell carcinoma	T012 SCC/BLCA,,,T233 SCC,,,T235 LUSC,,,T241 LUSC CL,,,T248 LUSC CL 1	LUSC	5	TRUE	T012 SCC/BLCA	T233 SCC	T235 LUSC	T241 LUSC CL	T248 LUSC CL 1
TCGA-39-5037-01	lung squamous cell carcinoma	lung squamous cell carcinoma	T012 SCC/BLCA,,,T233 SCC,,,T235 LUSC,,,T241 LUSC CL,,,T248 LUSC CL 1	LUSC	5	TRUE	T012 SCC/BLCA	T233 SCC	T235 LUSC	T241 LUSC CL	T248 LUSC CL 1
TCGA-39-5039-01	lung squamous cell carcinoma	lung squamous cell carcinoma	T012 SCC/BLCA,,,T233 SCC,,,T235 LUSC,,,T239 LUSC BAS+SEC,,,T245 LUSC MIX	LUSC	5	TRUE	T012 SCC/BLCA	T233 SCC	T235 LUSC	T239 LUSC BAS+SEC	T245 LUSC MIX
TCGA-3A-A9I5-01	pancreatic adenocarcinoma	pancreatic adenocarcinoma	T017 PAAD,,,T333 PAAD ,,,T335 PAAD NON-EX,,,T337 PAAD IMG	PAAD	4	TRUE	T017 PAAD	T333 PAAD	T335 PAAD NON-EX	T337 PAAD IMG
TCGA-3A-A9I7-01	pancreatic adenocarcinoma	pancreatic adenocarcinoma	T017 PAAD,,,T333 PAAD ,,,T336 PAAD EX	PAAD	3	TRUE	T017 PAAD	T333 PAAD	T336 PAAD EX
TCGA-3A-A9I9-01	pancreatic adenocarcinoma	pancreatic adenocarcinoma	T017 PAAD,,,T334 PAAD ADEX	PAAD	2	TRUE	T017 PAAD	T334 PAAD ADEX
TCGA-3A-A9IB-01	pancreatic adenocarcinoma	pancreatic adenocarcinoma	T017 PAAD,,,T333 PAAD ,,,T336 PAAD EX,,,T341 PAAD EX SQUA	PAAD	4	TRUE	T017 PAAD	T333 PAAD	T336 PAAD EX	T341 PAAD EX SQUA
TCGA-3A-A9IC-01	pancreatic adenocarcinoma	pancreatic adenocarcinoma	T017 PAAD,,,T333 PAAD ,,,T335 PAAD NON-EX,,,T338 PAAD NON-IMG,,,T340 PAAD PROG	PAAD	5	TRUE	T017 PAAD	T333 PAAD	T335 PAAD NON-EX	T338 PAAD NON-IMG	T340 PAAD PROG
TCGA-3A-A9IH-01	pancreatic adenocarcinoma	pancreatic adenocarcinoma	T017 PAAD,,,T333 PAAD ,,,T335 PAAD NON-EX,,,T338 PAAD NON-IMG,,,T339 PAAD SQUA	PAAD	5	TRUE	T017 PAAD	T333 PAAD	T335 PAAD NON-EX	T338 PAAD NON-IMG	T339 PAAD SQUA
TCGA-3A-A9IJ-01	pancreatic adenocarcinoma	pancreatic adenocarcinoma	T009 PCPG	PAAD	1	FALSE	T017 PAAD
TCGA-3A-A9IL-01	pancreatic adenocarcinoma	pancreatic adenocarcinoma	T009 PCPG	PAAD	1	FALSE	T017 PAAD
TCGA-3A-A9IN-01	pancreatic adenocarcinoma	pancreatic adenocarcinoma	T009 PCPG	PAAD	1	FALSE	T017 PAAD
TCGA-3A-A9IO-01	pancreatic adenocarcinoma	pancreatic adenocarcinoma	T009 PCPG	PAAD	1	FALSE	T017 PAAD
TCGA-3A-A9IR-01	pancreatic adenocarcinoma	pancreatic adenocarcinoma	T009 PCPG	PAAD	1	FALSE	T017 PAAD
TCGA-3A-A9IS-01	pancreatic adenocarcinoma	pancreatic adenocarcinoma	T009 PCPG	PAAD	1	FALSE	T017 PAAD
TCGA-3A-A9IU-01	pancreatic adenocarcinoma	pancreatic adenocarcinoma	T017 PAAD,,,T333 PAAD ,,,T336 PAAD EX,,,T341 PAAD EX SQUA	PAAD	4	TRUE	T017 PAAD	T333 PAAD	T336 PAAD EX	T341 PAAD EX SQUA
TCGA-3A-A9IV-01	pancreatic adenocarcinoma	pancreatic adenocarcinoma	T009 PCPG	PAAD	1	FALSE	T017 PAAD
TCGA-3A-A9IX-01	pancreatic adenocarcinoma	pancreatic adenocarcinoma	T017 PAAD,,,T334 PAAD ADEX	PAAD	2	TRUE	T017 PAAD	T334 PAAD ADEX
TCGA-3A-A9IZ-01	pancreatic adenocarcinoma	pancreatic adenocarcinoma	T017 PAAD,,,T333 PAAD ,,,T336 PAAD EX,,,T341 PAAD EX SQUA	PAAD	4	TRUE	T017 PAAD	T333 PAAD	T336 PAAD EX	T341 PAAD EX SQUA
TCGA-3A-A9J0-01	pancreatic adenocarcinoma	pancreatic adenocarcinoma	T017 PAAD,,,T333 PAAD ,,,T335 PAAD NON-EX,,,T338 PAAD NON-IMG,,,T340 PAAD PROG	PAAD	5	TRUE	T017 PAAD	T333 PAAD	T335 PAAD NON-EX	T338 PAAD NON-IMG	T340 PAAD PROG
TCGA-3B-A9HJ-01	sarcoma	sarcoma	T006 LYMPH,,,T162 DLBC	SARC	2	FALSE
TCGA-3B-A9HL-01	dedifferentiated liposarcoma	dedifferentiated liposarcoma	T002 MESODM STEMlow,,,T066 MESODM STEMlow A,,,T069 SARC STEMlow,,,T076 SARC CIN,,,T082 DDLPS CIN	DDLPS	5	TRUE	T002 MESODM STEMlow	T066 MESODM STEMlow A	T069 SARC STEMlow	T076 SARC CIN	T082 DDLPS CIN
TCGA-3B-A9HO-01	dedifferentiated liposarcoma	dedifferentiated liposarcoma	T002 MESODM STEMlow,,,T066 MESODM STEMlow A,,,T069 SARC STEMlow,,,T075 SARC STEMlow A,,,T080 SARC IMMhigh	DDLPS	5	FALSE	T002 MESODM STEMlow
TCGA-3B-A9HP-01	leiomyosarcoma	leiomyosarcoma	T002 MESODM STEMlow,,,T067 LMS,,,T088 STLMS ABD	LMS	3	TRUE	T002 MESODM STEMlow	T067 LMS	T088 STLMS ABD
TCGA-3B-A9HQ-01	leiomyosarcoma	leiomyosarcoma	T002 MESODM STEMlow,,,T067 LMS,,,T088 STLMS ABD	LMS	3	TRUE	T002 MESODM STEMlow	T067 LMS	T088 STLMS ABD
TCGA-3B-A9HR-01	leiomyosarcoma	leiomyosarcoma	T002 MESODM STEMlow,,,T067 LMS,,,T089 STLMS EXT	LMS	3	TRUE	T002 MESODM STEMlow	T067 LMS	T089 STLMS EXT
TCGA-3B-A9HS-01	dedifferentiated liposarcoma	dedifferentiated liposarcoma	T002 MESODM STEMlow,,,T066 MESODM STEMlow A,,,T069 SARC STEMlow,,,T076 SARC CIN,,,T082 DDLPS CIN	DDLPS	5	TRUE	T002 MESODM STEMlow	T066 MESODM STEMlow A	T069 SARC STEMlow	T076 SARC CIN	T082 DDLPS CIN
[truncated: 9,509 more rows]

## Sheet: S3_reference-table
Short name	right_max_level	explaination	level_1	level_2	level_3	level_4	level_5	level_6	level_7	level_8
[truncated: 287 more rows]

## Sheet: S4_test-data_crossvalidation
		Training : Test = 0.6 : 0.4
[truncated: 49 more rows]

## Sheet: S5a_validation-all-sample
Sample Name	disease	Original diagnosis	paper_level_1	paper_level_2	paper_level_3	paper_level_4	paper_level_5	paper_level_6	paper_level_7	paper_level_8	Combined short name	right_max_label	Check	Original diagnosis short name	max_level	Predicted_Label_1	pred_1_acc	Predicted_Label_2	pred_2_acc	combined_1_2_acc	Predicted_Label_3	pred_3_acc	combined_1_3_acc	Predicted_Label_4	pred_4_acc	combined_1_4_acc	Predicted_Label_5	pred_5_acc	combined_1_5_acc	Predicted_Label_6	pred_6_acc	combined_1_6_acc	Predicted_Label_7	pred_7_acc	combined_1_7_acc	Predicted_Label_8	pred_8_acc	combined_1_8_acc
[truncated: 887 more rows]

[truncated: 3 more sheets: S5b-validation-cancer-type, S5c_benchmark_ablation, S6_shap-gene-biomarker]
